# Supplementary material for: Crystal structure of a new hydrate form of the NSAID sodium diclofenac
Source: Acta Crystallogr E Crystallogr Commun. 2020 Nov 20;76(Pt 12):1846–50. doi: 10.1107/S2056989020015108 (PMC7784647; doi:10.1107/S2056989020015108)
Supplement: Supplementary file 1 [file e-76-01846-sup1.cif]

##############################################################################
#                                                                            #
# This CIF contains the data in a paper accepted for publication in          #
# Acta Crystallographica Section E. It conforms to the requirements of       #
# Notes for Authors for Acta Crystallographica Section E, and has been       #
# peer reviewed under the auspices of the IUCr Commission on Journals.       #
#                                                                            #
# Full details of the Crystallographic Information File format               #
# are given in the paper "The Crystallographic Information File (CIF):       #
# a New Standard Archive File for Crystallography" by S. R. Hall, F. H.      #
# Allen and I. D. Brown [Acta Cryst. (1991), A47, 655-685].                  #
#                                                                            #
# The current version of the core CIF dictionary is obtainable from          #
# ftp://ftp.iucr.org/pub/cif_core.dic.                                       #
#                                                                            #
# Software is freely available for graphical display of the structure(s)     #
# in this CIF. For information consult the CIF software page                 #
# http://www.iucr.org/resources/cif/software.                                #
#                                                                            #
# This file may be used for bona fide research purposes within the           #
# scientific community so long as proper attribution is given to the journal # 
# article from which it was obtained.                                        #
#                                                                            #
##############################################################################
data_I
_audit_creation_method     SHELXL-2018/3
_database_code_CSD     ?
_chemical_name_systematic
;\
Tetra-\m-aqua-\k^8^<i>O</i>:<i>O</i>-decaaquabis{\m~3~-2-[2-(2,6-\
dichloroanilino)phenyl]acetato-\k^3^<i>O</i>:<i>O</i>:<i>O</i>}tetrasodium(I)
bis{2-[2-(2,6-dichloroanilino)phenyl]acetate}
;
_chemical_name_common     'Sodium diclofenac 3.5-hydrate'
_chemical_formula_moiety     'C28 H48 Cl4 N2 Na4 O18 2+, 2(C14 H10 Cl2 N O2 -)'
_chemical_formula_sum     'C56 H68 Cl8 N4 Na4 O22'
_chemical_formula_iupac
                        '[Na4 (C14 H10 Cl2 N O2)2 (H2 O)14] (C14 H10 Cl2 N O2)2'
_chemical_formula_weight     1524.70
_chemical_melting_point     ?
_chemical_absolute_configuration     ?
_space_group_crystal_system     triclinic
_space_group_name_H-M_alt     'P -1'
_space_group_name_Hall     '-P 1'
loop_
    _space_group_symop_operation_xyz
    'x, y, z'
    '-x, -y, -z'
_cell_length_a     9.4370(4)
_cell_length_b     9.5675(5)
_cell_length_c     19.1526(10)
_cell_angle_alpha     90.331(4)
_cell_angle_beta     99.828(4)
_cell_angle_gamma     90.436(4)
_cell_volume     1703.79(15)
_cell_formula_units_Z     1
_cell_measurement_reflns_used     29092
_cell_measurement_theta_min     2.38
_cell_measurement_theta_max     22.58
_cell_measurement_temperature     295.0(10)
_exptl_crystal_description     prism
_exptl_crystal_colour     yellow
_exptl_crystal_size_max     0.178
_exptl_crystal_size_mid     0.176
_exptl_crystal_size_min     0.057
_exptl_crystal_density_diffrn     1.486
_exptl_crystal_density_meas     ?
_exptl_crystal_density_method     ?
_exptl_crystal_F_000     788
_exptl_absorpt_coefficient_mu     0.227
_exptl_absorpt_correction_type     multi-scan
_exptl_absorpt_process_details
;
(X-AREA; Stoe & Cie, 2019)
;
_exptl_absorpt_correction_T_min     0.3277
_exptl_absorpt_correction_T_max     1.0000
_diffrn_ambient_temperature     295.0(10)
_diffrn_source     'Sealed X-ray tube'
_diffrn_source_power     0.039
_diffrn_source_voltage     65
_diffrn_source_current     0.55
_diffrn_radiation_type     AgK\a
_diffrn_radiation_wavelength     0.56083
_diffrn_radiation_monochromator     'Graded multilayer mirror'
_diffrn_measurement_device_type     'Stoe Stadivari'
_diffrn_measurement_device     'Eulerian four-circle diffractometer'
_diffrn_measurement_method     '\w scans'
_diffrn_detector     'Reverse-biased silicon diode array'
_diffrn_measurement_specimen_support     'Mitegen'
_diffrn_detector_area_resol_mean     5.81
_diffrn_reflns_number     51408
_diffrn_reflns_av_R_equivalents     0.1009
_diffrn_reflns_av_unetI/netI     0.0769
_diffrn_reflns_theta_min     2.421
_diffrn_reflns_theta_max     20.503
_diffrn_reflns_theta_full     19.664
_diffrn_measured_fraction_theta_max     0.997
_diffrn_measured_fraction_theta_full     0.996
_diffrn_reflns_limit_h_min     -11
_diffrn_reflns_limit_h_max     11
_diffrn_reflns_limit_k_min     -11
_diffrn_reflns_limit_k_max     11
_diffrn_reflns_limit_l_min     -23
_diffrn_reflns_limit_l_max     23
_diffrn_radiation_probe     x-ray
_refine_special_details
;
 Refined as a two-component twin
;
_reflns_number_total     6930
_reflns_number_gt     3920
_reflns_threshold_expression     'I > 2\s(I)'
_refine_ls_structure_factor_coef     Fsqd
_refine_ls_matrix_type     full
_refine_ls_R_factor_all     0.0875
_refine_ls_R_factor_gt     0.0414
_refine_ls_wR_factor_gt     0.0906
_refine_ls_wR_factor_ref     0.1027
_refine_ls_goodness_of_fit_ref     0.844
_refine_ls_restrained_S_all     0.844
_refine_ls_number_reflns     6930
_refine_ls_number_parameters     438
_refine_ls_number_restraints     0
_refine_ls_hydrogen_treatment     mixed
_refine_ls_weighting_scheme     calc
_refine_ls_weighting_details
                      'w=1/[\s^2^(Fo^2^)+(0.0480P)^2^] where P=(Fo^2^+2Fc^2^)/3'
_atom_sites_solution_hydrogens     mixed
_atom_sites_solution_primary     dual
_atom_sites_solution_secondary     difmap
_refine_ls_shift/su_max     0.001
_refine_ls_shift/su_mean     0.000
_refine_diff_density_max     0.252
_refine_diff_density_min     -0.228
_refine_ls_extinction_method     none
_refine_ls_extinction_coef     .
loop_
    _atom_type_symbol
    _atom_type_description
    _atom_type_scat_dispersion_real
    _atom_type_scat_dispersion_imag
    _atom_type_scat_source
    'C' 'C' 0.0015 0.0009
                         'International Tables Vol C Tables 4.2.6.8 and 6.1.1.4'
    'H' 'H' 0.0000 0.0000
                         'International Tables Vol C Tables 4.2.6.8 and 6.1.1.4'
    'N' 'N' 0.0030 0.0019
                         'International Tables Vol C Tables 4.2.6.8 and 6.1.1.4'
    'Cl' 'Cl' 0.0998 0.0984
                         'International Tables Vol C Tables 4.2.6.8 and 6.1.1.4'
    'O' 'O' 0.0056 0.0036
                         'International Tables Vol C Tables 4.2.6.8 and 6.1.1.4'
    'Na' 'Na' 0.0218 0.0150
                         'International Tables Vol C Tables 4.2.6.8 and 6.1.1.4'
_computing_data_collection
;
X-AREA (Stoe & Cie, 2019)
;
_computing_cell_refinement
;
X-AREA (Stoe & Cie, 2019)
;
_computing_data_reduction
;
X-AREA (Stoe & Cie, 2019)
;
_computing_structure_solution
;
<i>SHELXT2018/2</i> (Sheldrick, 2015a)
;
_computing_structure_refinement
;
<i>SHELXL2018/3</i> (Sheldrick, 2015b)
;
_computing_molecular_graphics
;
XP in SHELXTL-Plus (Sheldrick, 2008) and Mercury (Macrae <i>et al.</i>,
2020)
;
_computing_publication_material
;
publCif (Westrip, 2010)
;
loop_
    _atom_site_type_symbol
    _atom_site_label
    _atom_site_fract_x
    _atom_site_fract_y
    _atom_site_fract_z
    _atom_site_U_iso_or_equiv
    _atom_site_adp_type
    _atom_site_calc_flag
    _atom_site_occupancy
    _atom_site_disorder_assembly
    _atom_site_disorder_group
    N N1 1.2170(3) 0.0047(3) 0.80000(15) 0.0406(7) Uani d 1 . .
    H H1 1.198(3) -0.029(4) 0.7524(18) 0.049 Uiso d 1 . .
    C C1 1.3072(3) -0.0732(3) 0.84998(18) 0.0385(8) Uani d 1 . .
    C C2 1.3117(3) -0.0611(3) 0.92322(18) 0.0397(8) Uani d 1 . .
    Cl Cl2 1.19687(9) 0.05130(10) 0.95770(5) 0.0492(2) Uani d 1 . .
    C C3 1.4023(3) -0.1411(4) 0.97186(19) 0.0469(9) Uani d 1 . .
    H H3 1.406005 -0.126940 1.020221 0.056 Uiso calc 1 . .
    C C4 1.4868(4) -0.2418(4) 0.9479(2) 0.0528(10) Uani d 1 . .
    H H4 1.548903 -0.294917 0.979987 0.063 Uiso calc 1 . .
    C C5 1.4785(4) -0.2631(4) 0.8764(2) 0.0504(9) Uani d 1 . .
    H H5 1.532216 -0.333466 0.860094 0.060 Uiso calc 1 . .
    C C6 1.3918(3) -0.1814(4) 0.82915(18) 0.0444(8) Uani d 1 . .
    Cl Cl6 1.38649(11) -0.21441(11) 0.73852(5) 0.0592(3) Uani d 1 . .
    C C7 1.2078(3) 0.1532(3) 0.80037(17) 0.0369(8) Uani d 1 . .
    C C8 1.3044(3) 0.2359(4) 0.84662(18) 0.0417(8) Uani d 1 . .
    H H8 1.378483 0.193739 0.877362 0.050 Uiso calc 1 . .
    C C9 1.2913(4) 0.3793(4) 0.84734(19) 0.0467(9) Uani d 1 . .
    H H9 1.354660 0.433064 0.879402 0.056 Uiso calc 1 . .
    C C10 1.1843(4) 0.4432(4) 0.8005(2) 0.0507(9) Uani d 1 . .
    H H10 1.174680 0.539862 0.800613 0.061 Uiso calc 1 . .
    C C11 1.0915(4) 0.3608(4) 0.75336(19) 0.0461(9) Uani d 1 . .
    H H11 1.020968 0.404066 0.721033 0.055 Uiso calc 1 . .
    C C12 1.0996(3) 0.2164(4) 0.75243(17) 0.0385(8) Uani d 1 . .
    C C13 0.9862(3) 0.1324(4) 0.70255(17) 0.0444(8) Uani d 1 . .
    H H13A 0.949019 0.059927 0.729863 0.053 Uiso calc 1 . .
    H H13B 0.907138 0.194079 0.685114 0.053 Uiso calc 1 . .
    C C14 1.0357(4) 0.0637(4) 0.63902(19) 0.0437(8) Uani d 1 . .
    O O1 1.1477(3) -0.0085(3) 0.65231(13) 0.0615(7) Uani d 1 . .
    O O2 0.9652(2) 0.0778(3) 0.57822(12) 0.0497(6) Uani d 1 . .
    N N2 0.7304(3) 0.4820(3) 0.80106(16) 0.0480(8) Uani d 1 . .
    H H2 0.725(4) 0.506(4) 0.757(2) 0.058 Uiso d 1 . .
    C C15 0.8157(3) 0.5640(4) 0.85260(18) 0.0398(8) Uani d 1 . .
    C C16 0.8131(3) 0.5537(4) 0.92522(18) 0.0406(8) Uani d 1 . .
    Cl Cl16 0.69399(9) 0.43983(10) 0.95609(5) 0.0521(2) Uani d 1 . .
    C C17 0.8980(4) 0.6382(4) 0.9748(2) 0.0497(9) Uani d 1 . .
    H H17 0.895158 0.626748 1.022720 0.060 Uiso calc 1 . .
    C C18 0.9863(4) 0.7386(4) 0.9539(2) 0.0517(10) Uani d 1 . .
    H H18 1.045862 0.792692 0.987409 0.062 Uiso calc 1 . .
    C C19 0.9856(4) 0.7586(4) 0.8823(2) 0.0500(9) Uani d 1 . .
    H H19 1.040696 0.829867 0.867355 0.060 Uiso calc 1 . .
    C C20 0.9031(3) 0.6725(4) 0.83345(18) 0.0413(8) Uani d 1 . .
    Cl Cl20 0.90705(11) 0.70100(11) 0.74380(5) 0.0598(3) Uani d 1 . .
    C C21 0.7186(3) 0.3338(4) 0.80349(17) 0.0398(8) Uani d 1 . .
    C C22 0.8201(4) 0.2535(4) 0.84606(18) 0.0445(9) Uani d 1 . .
    H H22 0.900569 0.296260 0.872715 0.053 Uiso calc 1 . .
    C C23 0.8025(4) 0.1105(4) 0.8491(2) 0.0507(9) Uani d 1 . .
    H H23 0.869922 0.057350 0.878364 0.061 Uiso calc 1 . .
    C C24 0.6841(4) 0.0462(4) 0.8084(2) 0.0579(10) Uani d 1 . .
    H H24 0.671920 -0.050170 0.810366 0.069 Uiso calc 1 . .
    C C25 0.5850(4) 0.1249(4) 0.7652(2) 0.0495(9) Uani d 1 . .
    H H25 0.506577 0.080695 0.737643 0.059 Uiso calc 1 . .
    C C26 0.5992(3) 0.2699(4) 0.76160(17) 0.0423(8) Uani d 1 . .
    C C27 0.4867(3) 0.3546(4) 0.71529(18) 0.0510(9) Uani d 1 . .
    H H27A 0.456973 0.429112 0.744042 0.061 Uiso calc 1 . .
    H H27B 0.403464 0.294866 0.700275 0.061 Uiso calc 1 . .
    C C28 0.5293(4) 0.4200(4) 0.6495(2) 0.0546(10) Uani d 1 . .
    O O10 0.6558(3) 0.4628(4) 0.65228(14) 0.0942(12) Uani d 1 . .
    O O11 0.4341(3) 0.4346(3) 0.59671(13) 0.0631(7) Uani d 1 . .
    Na Na1 1.11754(13) 0.14829(16) 0.48702(8) 0.0547(4) Uani d 1 . .
    Na Na2 0.75703(14) 0.20206(16) 0.52183(8) 0.0586(4) Uani d 1 . .
    O O3 1.1555(3) 0.3696(3) 0.54845(13) 0.0649(7) Uani d 1 . .
    H H31 1.240945 0.371506 0.579090 0.097 Uiso d 1 . .
    H H32 1.091820 0.384878 0.578875 0.097 Uiso d 1 . .
    O O4 1.3116(2) 0.0135(3) 0.54862(13) 0.0589(7) Uani d 1 . .
    H H41 1.404768 0.064234 0.556123 0.088 Uiso d 1 . .
    H H42 1.292129 -0.023543 0.594155 0.088 Uiso d 1 . .
    O O5 1.2920(3) 0.2037(3) 0.40943(14) 0.0739(8) Uani d 1 . .
    H H51 1.276724 0.206890 0.364317 0.111 Uiso d 1 . .
    H H52 1.380780 0.224266 0.421379 0.111 Uiso d 1 . .
    O O6 0.8992(3) 0.2519(3) 0.42599(14) 0.0678(8) Uani d 1 . .
    H H61 0.850781 0.193978 0.387203 0.102 Uiso d 1 . .
    H H62 0.914050 0.345665 0.409367 0.102 Uiso d 1 . .
    O O7 0.8675(3) 0.4414(3) 0.57032(15) 0.0765(9) Uani d 1 . .
    H H71 0.814665 0.477381 0.606679 0.115 Uiso d 1 . .
    H H72 0.859682 0.508255 0.530947 0.115 Uiso d 1 . .
    O O8 0.5406(2) 0.3249(3) 0.47928(14) 0.0605(7) Uani d 1 . .
    H H81 0.557848 0.403845 0.458558 0.091 Uiso d 1 . .
    H H82 0.500368 0.353551 0.514975 0.091 Uiso d 1 . .
    O O9 0.6181(2) 0.0786(3) 0.59983(14) 0.0684(8) Uani d 1 . .
    H H91 0.644528 -0.010265 0.605026 0.103 Uiso d 1 . .
    H H92 0.637711 0.111890 0.643827 0.103 Uiso d 1 . .
loop_
    _atom_site_aniso_label
    _atom_site_aniso_U_11
    _atom_site_aniso_U_22
    _atom_site_aniso_U_33
    _atom_site_aniso_U_12
    _atom_site_aniso_U_13
    _atom_site_aniso_U_23
    N1 0.0489(16) 0.0334(17) 0.0375(16) 0.0050(13) 0.0014(14) -0.0027(13)
    C1 0.0402(18) 0.0306(19) 0.044(2) -0.0023(15) 0.0047(16) 0.0029(16)
    C2 0.0412(17) 0.0313(19) 0.046(2) -0.0029(15) 0.0057(16) -0.0027(16)
    Cl2 0.0563(5) 0.0463(5) 0.0466(5) 0.0033(4) 0.0130(4) -0.0025(4)
    C3 0.052(2) 0.044(2) 0.043(2) -0.0045(18) 0.0009(17) 0.0047(17)
    C4 0.051(2) 0.043(2) 0.061(3) 0.0057(18) -0.0010(19) 0.0123(19)
    C5 0.046(2) 0.036(2) 0.070(3) 0.0038(17) 0.010(2) 0.0042(19)
    C6 0.0450(18) 0.040(2) 0.049(2) 0.0005(17) 0.0099(17) 0.0005(17)
    Cl6 0.0717(6) 0.0536(6) 0.0534(6) 0.0122(5) 0.0130(5) -0.0079(5)
    C7 0.0409(17) 0.035(2) 0.0363(18) 0.0006(15) 0.0114(15) -0.0011(15)
    C8 0.0411(18) 0.043(2) 0.041(2) 0.0004(16) 0.0062(16) 0.0046(16)
    C9 0.050(2) 0.041(2) 0.051(2) -0.0078(17) 0.0117(18) -0.0069(18)
    C10 0.057(2) 0.034(2) 0.063(3) 0.0026(18) 0.016(2) -0.0019(19)
    C11 0.0482(19) 0.044(2) 0.047(2) 0.0093(17) 0.0096(17) 0.0008(17)
    C12 0.0397(17) 0.039(2) 0.0368(19) 0.0054(16) 0.0082(15) -0.0020(16)
    C13 0.0408(18) 0.051(2) 0.040(2) 0.0062(16) 0.0037(15) -0.0036(17)
    C14 0.0466(19) 0.046(2) 0.040(2) 0.0004(17) 0.0106(17) -0.0045(17)
    O1 0.0640(15) 0.078(2) 0.0394(14) 0.0325(15) 0.0005(12) -0.0085(13)
    O2 0.0500(13) 0.0588(16) 0.0368(14) 0.0058(12) -0.0031(11) -0.0031(12)
    N2 0.0561(17) 0.047(2) 0.0383(17) -0.0033(15) 0.0005(15) 0.0054(15)
    C15 0.0392(17) 0.0317(19) 0.048(2) 0.0065(15) 0.0044(16) 0.0028(16)
    C16 0.0459(18) 0.0329(19) 0.043(2) 0.0042(16) 0.0079(16) 0.0039(16)
    Cl16 0.0584(5) 0.0468(6) 0.0538(6) -0.0013(4) 0.0171(4) 0.0056(4)
    C17 0.055(2) 0.045(2) 0.048(2) 0.0077(19) 0.0072(18) -0.0026(18)
    C18 0.049(2) 0.044(2) 0.059(3) 0.0000(18) 0.0006(19) -0.0097(19)
    C19 0.0457(19) 0.042(2) 0.063(3) -0.0033(17) 0.0125(19) 0.0000(19)
    C20 0.0430(18) 0.038(2) 0.044(2) 0.0077(16) 0.0095(16) 0.0072(16)
    Cl20 0.0672(6) 0.0614(7) 0.0522(6) -0.0018(5) 0.0133(5) 0.0150(5)
    C21 0.0446(18) 0.040(2) 0.0355(19) -0.0029(16) 0.0075(16) -0.0005(16)
    C22 0.0447(19) 0.049(2) 0.039(2) 0.0019(17) 0.0050(16) -0.0021(17)
    C23 0.058(2) 0.041(2) 0.055(2) 0.0121(19) 0.015(2) 0.0039(19)
    C24 0.070(3) 0.037(2) 0.071(3) -0.002(2) 0.026(2) -0.004(2)
    C25 0.048(2) 0.051(2) 0.052(2) -0.0082(18) 0.0145(18) -0.0071(19)
    C26 0.0397(17) 0.052(2) 0.0363(19) -0.0019(16) 0.0093(15) 0.0018(17)
    C27 0.0446(19) 0.069(3) 0.039(2) -0.0103(19) 0.0063(17) 0.0065(19)
    C28 0.049(2) 0.071(3) 0.043(2) -0.007(2) 0.0067(19) 0.005(2)
    O10 0.0542(16) 0.180(4) 0.0468(17) -0.030(2) 0.0038(14) 0.025(2)
    O11 0.0518(14) 0.085(2) 0.0482(16) -0.0089(14) -0.0026(13) 0.0148(15)
    Na1 0.0478(7) 0.0577(9) 0.0579(9) 0.0024(7) 0.0069(7) -0.0037(7)
    Na2 0.0516(8) 0.0607(10) 0.0620(9) 0.0100(7) 0.0056(7) -0.0055(8)
    O3 0.0508(14) 0.080(2) 0.0633(18) -0.0057(14) 0.0076(13) -0.0045(15)
    O4 0.0511(13) 0.0724(19) 0.0525(16) 0.0029(13) 0.0068(12) -0.0015(14)
    O5 0.0659(17) 0.096(2) 0.0593(17) -0.0008(17) 0.0080(14) 0.0157(18)
    O6 0.0749(17) 0.0581(18) 0.0662(18) 0.0027(15) 0.0004(15) -0.0042(14)
    O7 0.0770(18) 0.090(2) 0.0682(19) 0.0322(17) 0.0273(16) 0.0100(17)
    O8 0.0638(16) 0.0562(17) 0.0635(18) 0.0096(14) 0.0160(14) 0.0051(14)
    O9 0.0574(15) 0.086(2) 0.0624(17) 0.0021(15) 0.0130(13) -0.0121(16)
_geom_special_details     ?
loop_
    _geom_bond_atom_site_label_1
    _geom_bond_atom_site_label_2
    _geom_bond_site_symmetry_2
    _geom_bond_distance
    _geom_bond_publ_flag
    N1 C1 . 1.391(4) ?
    N1 C7 . 1.425(4) ?
    N1 H1 . 0.95(3) ?
    C1 C2 . 1.400(4) ?
    C1 C6 . 1.409(4) ?
    C2 C3 . 1.390(5) ?
    C2 Cl2 . 1.738(3) ?
    C3 C4 . 1.381(5) ?
    C3 H3 . 0.9300 ?
    C4 C5 . 1.371(5) ?
    C4 H4 . 0.9300 ?
    C5 C6 . 1.366(5) ?
    C5 H5 . 0.9300 ?
    C6 Cl6 . 1.755(4) ?
    C7 C8 . 1.395(4) ?
    C7 C12 . 1.395(4) ?
    C8 C9 . 1.379(5) ?
    C8 H8 . 0.9300 ?
    C9 C10 . 1.380(5) ?
    C9 H9 . 0.9300 ?
    C10 C11 . 1.384(5) ?
    C10 H10 . 0.9300 ?
    C11 C12 . 1.384(5) ?
    C11 H11 . 0.9300 ?
    C12 C13 . 1.527(5) ?
    C13 C14 . 1.523(4) ?
    C13 H13A . 0.9700 ?
    C13 H13B . 0.9700 ?
    C14 O2 . 1.247(4) ?
    C14 O1 . 1.257(4) ?
    O2 Na2 . 2.401(3) ?
    O2 Na1 . 2.535(3) ?
    O2 Na1 2_756 2.542(3) ?
    N2 C15 . 1.396(4) ?
    N2 C21 . 1.423(4) ?
    N2 H2 . 0.87(4) ?
    C15 C16 . 1.399(5) ?
    C15 C20 . 1.410(5) ?
    C16 C17 . 1.385(5) ?
    C16 Cl16 . 1.736(3) ?
    C17 C18 . 1.373(5) ?
    C17 H17 . 0.9300 ?
    C18 C19 . 1.383(5) ?
    C18 H18 . 0.9300 ?
    C19 C20 . 1.376(5) ?
    C19 H19 . 0.9300 ?
    C20 Cl20 . 1.747(3) ?
    C21 C22 . 1.388(5) ?
    C21 C26 . 1.400(5) ?
    C22 C23 . 1.379(5) ?
    C22 H22 . 0.9300 ?
    C23 C24 . 1.386(5) ?
    C23 H23 . 0.9300 ?
    C24 C25 . 1.371(5) ?
    C24 H24 . 0.9300 ?
    C25 C26 . 1.396(5) ?
    C25 H25 . 0.9300 ?
    C26 C27 . 1.507(5) ?
    C27 C28 . 1.523(5) ?
    C27 H27A . 0.9700 ?
    C27 H27B . 0.9700 ?
    C28 O11 . 1.242(4) ?
    C28 O10 . 1.251(4) ?
    Na1 O4 . 2.393(3) ?
    Na1 O3 . 2.411(3) ?
    Na1 O6 . 2.411(3) ?
    Na1 O5 . 2.455(3) ?
    Na1 Na2 2_756 3.576(2) ?
    Na1 Na2 . 3.6167(18) ?
    Na1 Na1 2_756 3.677(3) ?
    Na2 O8 . 2.387(3) ?
    Na2 O9 . 2.452(3) ?
    Na2 O4 2_756 2.479(3) ?
    Na2 O6 . 2.498(3) ?
    Na2 O7 . 2.608(4) ?
    O3 H31 . 0.9125 ?
    O3 H32 . 0.9177 ?
    O4 H41 . 0.9889 ?
    O4 H42 . 0.9889 ?
    O5 H51 . 0.8522 ?
    O5 H52 . 0.8517 ?
    O6 H61 . 0.9711 ?
    O6 H62 . 0.9711 ?
    O7 H71 . 0.9849 ?
    O7 H72 . 0.9851 ?
    O8 H81 . 0.8821 ?
    O8 H82 . 0.8801 ?
    O9 H91 . 0.8890 ?
    O9 H92 . 0.8881 ?
loop_
    _geom_angle_atom_site_label_1
    _geom_angle_atom_site_label_2
    _geom_angle_atom_site_label_3
    _geom_angle_site_symmetry_1
    _geom_angle_site_symmetry_3
    _geom_angle
    _geom_angle_publ_flag
    C1 N1 C7 . . 124.8(3) ?
    C1 N1 H1 . . 118(2) ?
    C7 N1 H1 . . 110(2) ?
    N1 C1 C2 . . 123.9(3) ?
    N1 C1 C6 . . 121.1(3) ?
    C2 C1 C6 . . 114.7(3) ?
    C3 C2 C1 . . 122.6(3) ?
    C3 C2 Cl2 . . 116.4(3) ?
    C1 C2 Cl2 . . 120.9(3) ?
    C4 C3 C2 . . 119.5(3) ?
    C4 C3 H3 . . 120.2 ?
    C2 C3 H3 . . 120.2 ?
    C5 C4 C3 . . 119.6(3) ?
    C5 C4 H4 . . 120.2 ?
    C3 C4 H4 . . 120.2 ?
    C6 C5 C4 . . 120.3(3) ?
    C6 C5 H5 . . 119.8 ?
    C4 C5 H5 . . 119.8 ?
    C5 C6 C1 . . 123.0(3) ?
    C5 C6 Cl6 . . 117.9(3) ?
    C1 C6 Cl6 . . 119.1(3) ?
    C8 C7 C12 . . 119.7(3) ?
    C8 C7 N1 . . 121.8(3) ?
    C12 C7 N1 . . 118.5(3) ?
    C9 C8 C7 . . 120.8(3) ?
    C9 C8 H8 . . 119.6 ?
    C7 C8 H8 . . 119.6 ?
    C8 C9 C10 . . 120.0(3) ?
    C8 C9 H9 . . 120.0 ?
    C10 C9 H9 . . 120.0 ?
    C9 C10 C11 . . 118.8(3) ?
    C9 C10 H10 . . 120.6 ?
    C11 C10 H10 . . 120.6 ?
    C10 C11 C12 . . 122.6(3) ?
    C10 C11 H11 . . 118.7 ?
    C12 C11 H11 . . 118.7 ?
    C11 C12 C7 . . 118.0(3) ?
    C11 C12 C13 . . 119.4(3) ?
    C7 C12 C13 . . 122.6(3) ?
    C14 C13 C12 . . 116.4(3) ?
    C14 C13 H13A . . 108.2 ?
    C12 C13 H13A . . 108.2 ?
    C14 C13 H13B . . 108.2 ?
    C12 C13 H13B . . 108.2 ?
    H13A C13 H13B . . 107.3 ?
    O2 C14 O1 . . 123.4(3) ?
    O2 C14 C13 . . 120.5(3) ?
    O1 C14 C13 . . 116.0(3) ?
    C14 O2 Na2 . . 138.1(2) ?
    C14 O2 Na1 . . 113.5(2) ?
    Na2 O2 Na1 . . 94.18(10) ?
    C14 O2 Na1 . 2_756 115.4(2) ?
    Na2 O2 Na1 . 2_756 92.64(9) ?
    Na1 O2 Na1 . 2_756 92.79(9) ?
    C15 N2 C21 . . 124.6(3) ?
    C15 N2 H2 . . 118(3) ?
    C21 N2 H2 . . 108(3) ?
    N2 C15 C16 . . 123.7(3) ?
    N2 C15 C20 . . 121.0(3) ?
    C16 C15 C20 . . 115.1(3) ?
    C17 C16 C15 . . 122.1(3) ?
    C17 C16 Cl16 . . 117.3(3) ?
    C15 C16 Cl16 . . 120.5(3) ?
    C18 C17 C16 . . 120.6(3) ?
    C18 C17 H17 . . 119.7 ?
    C16 C17 H17 . . 119.7 ?
    C17 C18 C19 . . 119.3(4) ?
    C17 C18 H18 . . 120.4 ?
    C19 C18 H18 . . 120.4 ?
    C20 C19 C18 . . 119.7(3) ?
    C20 C19 H19 . . 120.2 ?
    C18 C19 H19 . . 120.2 ?
    C19 C20 C15 . . 123.0(3) ?
    C19 C20 Cl20 . . 118.0(3) ?
    C15 C20 Cl20 . . 119.1(3) ?
    C22 C21 C26 . . 120.3(3) ?
    C22 C21 N2 . . 121.9(3) ?
    C26 C21 N2 . . 117.8(3) ?
    C23 C22 C21 . . 120.4(3) ?
    C23 C22 H22 . . 119.8 ?
    C21 C22 H22 . . 119.8 ?
    C22 C23 C24 . . 119.9(4) ?
    C22 C23 H23 . . 120.0 ?
    C24 C23 H23 . . 120.0 ?
    C25 C24 C23 . . 119.9(4) ?
    C25 C24 H24 . . 120.1 ?
    C23 C24 H24 . . 120.1 ?
    C24 C25 C26 . . 121.5(4) ?
    C24 C25 H25 . . 119.2 ?
    C26 C25 H25 . . 119.2 ?
    C25 C26 C21 . . 118.1(3) ?
    C25 C26 C27 . . 120.5(3) ?
    C21 C26 C27 . . 121.4(3) ?
    C26 C27 C28 . . 117.0(3) ?
    C26 C27 H27A . . 108.1 ?
    C28 C27 H27A . . 108.1 ?
    C26 C27 H27B . . 108.1 ?
    C28 C27 H27B . . 108.1 ?
    H27A C27 H27B . . 107.3 ?
    O11 C28 O10 . . 123.3(4) ?
    O11 C28 C27 . . 117.9(3) ?
    O10 C28 C27 . . 118.8(3) ?
    O4 Na1 O3 . . 101.57(10) ?
    O4 Na1 O6 . . 171.04(11) ?
    O3 Na1 O6 . . 85.00(10) ?
    O4 Na1 O5 . . 83.10(9) ?
    O3 Na1 O5 . . 92.81(10) ?
    O6 Na1 O5 . . 102.83(10) ?
    O4 Na1 O2 . . 89.51(9) ?
    O3 Na1 O2 . . 87.16(9) ?
    O6 Na1 O2 . . 84.69(9) ?
    O5 Na1 O2 . . 172.45(10) ?
    O4 Na1 O2 . 2_756 85.65(9) ?
    O3 Na1 O2 . 2_756 170.80(10) ?
    O6 Na1 O2 . 2_756 87.25(9) ?
    O5 Na1 O2 . 2_756 93.72(10) ?
    O2 Na1 O2 . 2_756 87.21(9) ?
    O4 Na1 Na2 . 2_756 43.71(7) ?
    O3 Na1 Na2 . 2_756 145.27(8) ?
    O6 Na1 Na2 . 2_756 129.35(9) ?
    O5 Na1 Na2 . 2_756 84.90(8) ?
    O2 Na1 Na2 . 2_756 90.83(7) ?
    O2 Na1 Na2 2_756 2_756 42.11(6) ?
    O4 Na1 Na2 . . 130.95(8) ?
    O3 Na1 Na2 . . 81.17(7) ?
    O6 Na1 Na2 . . 43.48(7) ?
    O5 Na1 Na2 . . 145.96(9) ?
    O2 Na1 Na2 . . 41.45(6) ?
    O2 Na1 Na2 2_756 . 89.80(7) ?
    Na2 Na1 Na2 2_756 . 118.52(4) ?
    O4 Na1 Na1 . 2_756 86.65(8) ?
    O3 Na1 Na1 . 2_756 130.42(9) ?
    O6 Na1 Na1 . 2_756 84.43(8) ?
    O5 Na1 Na1 . 2_756 136.77(10) ?
    O2 Na1 Na1 . 2_756 43.68(6) ?
    O2 Na1 Na1 2_756 2_756 43.54(6) ?
    Na2 Na1 Na1 2_756 2_756 59.80(5) ?
    Na2 Na1 Na1 . 2_756 58.72(4) ?
    O8 Na2 O2 . . 173.08(11) ?
    O8 Na2 O9 . . 86.20(10) ?
    O2 Na2 O9 . . 87.99(10) ?
    O8 Na2 O4 . 2_756 95.71(10) ?
    O2 Na2 O4 . 2_756 86.90(9) ?
    O9 Na2 O4 . 2_756 79.41(10) ?
    O8 Na2 O6 . . 100.91(10) ?
    O2 Na2 O6 . . 85.74(9) ?
    O9 Na2 O6 . . 161.78(11) ?
    O4 Na2 O6 2_756 . 83.18(10) ?
    O8 Na2 O7 . . 87.19(10) ?
    O2 Na2 O7 . . 91.90(9) ?
    O9 Na2 O7 . . 115.21(10) ?
    O4 Na2 O7 2_756 . 165.30(11) ?
    O6 Na2 O7 . . 82.12(10) ?
    O8 Na2 Na1 . 2_756 136.50(9) ?
    O2 Na2 Na1 . 2_756 45.24(7) ?
    O9 Na2 Na1 . 2_756 78.02(8) ?
    O4 Na2 Na1 2_756 2_756 41.84(6) ?
    O6 Na2 Na1 . 2_756 85.46(8) ?
    O7 Na2 Na1 . 2_756 136.20(7) ?
    O8 Na2 Na1 . . 142.04(9) ?
    O2 Na2 Na1 . . 44.36(6) ?
    O9 Na2 Na1 . . 131.19(8) ?
    O4 Na2 Na1 2_756 . 86.78(7) ?
    O6 Na2 Na1 . . 41.63(7) ?
    O7 Na2 Na1 . . 82.18(7) ?
    Na1 Na2 Na1 2_756 . 61.48(4) ?
    Na1 O3 H31 . . 111.3 ?
    Na1 O3 H32 . . 113.0 ?
    H31 O3 H32 . . 101.1 ?
    Na1 O4 Na2 . 2_756 94.44(9) ?
    Na1 O4 H41 . . 113.2 ?
    Na2 O4 H41 2_756 . 128.5 ?
    Na1 O4 H42 . . 113.0 ?
    Na2 O4 H42 2_756 . 96.3 ?
    H41 O4 H42 . . 110.0 ?
    Na1 O5 H51 . . 127.5 ?
    Na1 O5 H52 . . 128.0 ?
    H51 O5 H52 . . 104.5 ?
    Na1 O6 Na2 . . 94.89(10) ?
    Na1 O6 H61 . . 112.7 ?
    Na2 O6 H61 . . 102.3 ?
    Na1 O6 H62 . . 112.9 ?
    Na2 O6 H62 . . 122.9 ?
    H61 O6 H62 . . 110.2 ?
    Na2 O7 H71 . . 109.7 ?
    Na2 O7 H72 . . 109.0 ?
    H71 O7 H72 . . 109.4 ?
    Na2 O8 H81 . . 111.7 ?
    Na2 O8 H82 . . 110.4 ?
    H81 O8 H82 . . 102.7 ?
    Na2 O9 H91 . . 111.1 ?
    Na2 O9 H92 . . 111.2 ?
    H91 O9 H92 . . 102.8 ?
loop_
    _geom_torsion_atom_site_label_1
    _geom_torsion_atom_site_label_2
    _geom_torsion_atom_site_label_3
    _geom_torsion_atom_site_label_4
    _geom_torsion_site_symmetry_1
    _geom_torsion_site_symmetry_2
    _geom_torsion_site_symmetry_3
    _geom_torsion_site_symmetry_4
    _geom_torsion
    _geom_torsion_publ_flag
    C7 N1 C1 C2 . . . . 53.3(4) ?
    C7 N1 C1 C6 . . . . -133.2(3) ?
    N1 C1 C2 C3 . . . . 179.5(3) ?
    C6 C1 C2 C3 . . . . 5.6(4) ?
    N1 C1 C2 Cl2 . . . . 2.3(4) ?
    C6 C1 C2 Cl2 . . . . -171.7(2) ?
    C1 C2 C3 C4 . . . . -3.3(5) ?
    Cl2 C2 C3 C4 . . . . 174.0(3) ?
    C2 C3 C4 C5 . . . . -1.0(5) ?
    C3 C4 C5 C6 . . . . 2.7(5) ?
    C4 C5 C6 C1 . . . . -0.1(5) ?
    C4 C5 C6 Cl6 . . . . 180.0(3) ?
    N1 C1 C6 C5 . . . . -178.0(3) ?
    C2 C1 C6 C5 . . . . -3.9(5) ?
    N1 C1 C6 Cl6 . . . . 1.9(4) ?
    C2 C1 C6 Cl6 . . . . 176.0(2) ?
    C1 N1 C7 C8 . . . . 8.8(5) ?
    C1 N1 C7 C12 . . . . -171.8(3) ?
    C12 C7 C8 C9 . . . . 2.3(5) ?
    N1 C7 C8 C9 . . . . -178.3(3) ?
    C7 C8 C9 C10 . . . . -1.9(5) ?
    C8 C9 C10 C11 . . . . 0.0(5) ?
    C9 C10 C11 C12 . . . . 1.6(5) ?
    C10 C11 C12 C7 . . . . -1.2(5) ?
    C10 C11 C12 C13 . . . . 175.4(3) ?
    C8 C7 C12 C11 . . . . -0.7(4) ?
    N1 C7 C12 C11 . . . . 179.9(3) ?
    C8 C7 C12 C13 . . . . -177.2(3) ?
    N1 C7 C12 C13 . . . . 3.4(4) ?
    C11 C12 C13 C14 . . . . 108.4(4) ?
    C7 C12 C13 C14 . . . . -75.2(4) ?
    C12 C13 C14 O2 . . . . -130.6(3) ?
    C12 C13 C14 O1 . . . . 50.8(4) ?
    O1 C14 O2 Na2 . . . . -177.5(2) ?
    C13 C14 O2 Na2 . . . . 4.0(5) ?
    O1 C14 O2 Na1 . . . . -50.3(4) ?
    C13 C14 O2 Na1 . . . . 131.2(3) ?
    O1 C14 O2 Na1 . . . 2_756 55.1(4) ?
    C13 C14 O2 Na1 . . . 2_756 -123.3(3) ?
    C21 N2 C15 C16 . . . . -50.2(5) ?
    C21 N2 C15 C20 . . . . 135.1(3) ?
    N2 C15 C16 C17 . . . . -179.1(3) ?
    C20 C15 C16 C17 . . . . -4.2(5) ?
    N2 C15 C16 Cl16 . . . . -2.9(4) ?
    C20 C15 C16 Cl16 . . . . 172.0(2) ?
    C15 C16 C17 C18 . . . . 1.6(5) ?
    Cl16 C16 C17 C18 . . . . -174.7(3) ?
    C16 C17 C18 C19 . . . . 2.5(5) ?
    C17 C18 C19 C20 . . . . -3.7(5) ?
    C18 C19 C20 C15 . . . . 1.0(5) ?
    C18 C19 C20 Cl20 . . . . -179.5(3) ?
    N2 C15 C20 C19 . . . . 178.0(3) ?
    C16 C15 C20 C19 . . . . 2.9(5) ?
    N2 C15 C20 Cl20 . . . . -1.5(4) ?
    C16 C15 C20 Cl20 . . . . -176.6(2) ?
    C15 N2 C21 C22 . . . . -18.9(5) ?
    C15 N2 C21 C26 . . . . 160.6(3) ?
    C26 C21 C22 C23 . . . . -1.8(5) ?
    N2 C21 C22 C23 . . . . 177.6(3) ?
    C21 C22 C23 C24 . . . . 1.2(5) ?
    C22 C23 C24 C25 . . . . 0.1(5) ?
    C23 C24 C25 C26 . . . . -0.8(5) ?
    C24 C25 C26 C21 . . . . 0.2(5) ?
    C24 C25 C26 C27 . . . . -178.3(3) ?
    C22 C21 C26 C25 . . . . 1.1(5) ?
    N2 C21 C26 C25 . . . . -178.4(3) ?
    C22 C21 C26 C27 . . . . 179.5(3) ?
    N2 C21 C26 C27 . . . . 0.1(4) ?
    C25 C26 C27 C28 . . . . -109.9(4) ?
    C21 C26 C27 C28 . . . . 71.7(4) ?
    C26 C27 C28 O11 . . . . 148.7(4) ?
    C26 C27 C28 O10 . . . . -35.0(6) ?
loop_
    _geom_hbond_atom_site_label_D
    _geom_hbond_atom_site_label_H
    _geom_hbond_atom_site_label_A
    _geom_hbond_site_symmetry_A
    _geom_hbond_distance_DH
    _geom_hbond_distance_HA
    _geom_hbond_distance_DA
    _geom_hbond_angle_DHA
    _geom_hbond_publ_flag
    N1 H1 O1 . 0.95(3) 1.91(3) 2.794(4) 154(3) yes
    N2 H2 O10 . 0.87(4) 2.04(4) 2.821(4) 149(3) yes
    O3 H31 O11 1_655 0.91 1.89 2.700(3) 146.8 yes
    O3 H32 O7 . 0.92 2.17 2.907(3) 136.9 yes
    O4 H41 O9 1_655 0.99 2.05 2.951(3) 151.0 yes
    O4 H42 O1 . 0.99 1.91 2.726(3) 138.3 yes
    O5 H52 O8 1_655 0.85 1.96 2.741(4) 152.6 yes
    O6 H61 O1 2_756 0.97 1.93 2.754(4) 141.5 yes
    O7 H71 O10 . 0.98 1.86 2.751(4) 148.3 yes
    O7 H72 O3 2_766 0.99 1.91 2.894(4) 177.2 yes
    O8 H81 O11 2_666 0.88 1.89 2.760(4) 170.2 yes
    O8 H82 O11 . 0.88 1.94 2.816(4) 172.0 yes
    O9 H91 O5 2_756 0.89 1.98 2.850(4) 165.2 yes
    O5 H51 Cl20 2_766 0.85 2.63 3.339(3) 142.1 yes
_shelx_space_group_comment     ?
_shelx_estimated_absorpt_T_min     0.961
_shelx_estimated_absorpt_T_max     0.987
_shelx_hkl_file
;
  -7  -3   5  108.48   14.78   0
  -6  -2   5   23.65   10.33   0
  -5  -1   6   91.48   14.18   0
  -4  -2   0   30.77    5.90   0
  -4   0   8   69.50   13.00   0
  -3  -6  -9  180.90   16.03   0
  -3  -4  -6   25.21    5.63   0
  -2  -5  -9   21.86    9.62   0
  -2   0   3 1827.70   31.72   0
  -1  -5 -10   21.90   11.18   0
  -1   1   6  711.93   23.56   0
   1   2  10   94.73   11.90   0
   6   1   2  124.36    9.77   0
   7   0  -2  112.01   14.26   0
   7   1   3  107.85   10.10   0
   7   2  13    1.91    1.95   0
   7   2  14   64.82    8.42   0
   8   0  -1  199.43   18.73   0
  -9  -6   3   16.33   11.81   0
  -5  -9  -9    5.05   10.09   0
  -5  -2   2   39.02    8.34   0
  -3  -8 -11   35.90   13.93   0
  -3  -7 -10    0.56   11.27   0
  -3  -3  -4   35.35    3.41   0
  -3  -1   1  274.29   11.89   0
  -3   0   5   46.88    9.46   0
   0   2  12  557.07   26.72   0
   1  -1  -4 2499.82   37.84   0
   2  -3  -9   98.65   15.74   0
   2  -2  -7   72.98   12.51   0
   6   0  -2   52.84   11.00   0
   8   1   5    1.84    6.74   0
   9   0   1   -3.88   12.11   0
   9   1   8   32.39    7.18   0
  10   0   3    1.43   11.44   0
  -9  -7   1   25.48    9.85   0
  -8  -6   0   11.34    8.12   0
  -8  -5   2    9.08    8.91   0
  -6  -4  -1  208.57   11.00   0
  -5  -8  -8    0.94    8.51   0
  -5  -7  -7    4.55    7.09   0
  -4  -5  -6   17.76    5.56   0
  -4   0   7   90.27   13.63   0
  -2  -6 -10   20.37   11.68   0
   0  -4  -9   50.41   12.54   0
   0   1   4  462.28   14.45   0
   0   2  11    2.86    7.67   0
   1   2   9   27.43    8.64   0
   3   0  -2    1.66    5.12   0
   4  -1  -5    4.64    8.49   0
   5  -1  -5 1039.87   36.25   0
   5   0  -2  105.15   12.10   0
   5   1   2  155.16    9.17   0
   7   0  -1   40.42   10.60   0
   7   2  15   -3.71    6.17   0
   8   0   0   13.62   10.92   0
  -8  -4   4   21.03   12.00   0
  -6  -2   4  158.41   14.97   0
  -5  -1   5  265.83   18.00   0
  -2  -4  -7  225.16   13.61   0
  -2   1   7 2057.68   43.74   0
  -1  -4  -8   52.98   10.49   0
   0   2  10   25.66    8.51   0
   1  -3  -8  453.12   24.11   0
   1  -2  -6  400.49   19.46   0
   3  -2  -7  421.07   24.31   0
   3   2   7    7.71    4.42   0
   4   0  -2   47.52    7.95   0
   4   2   7   32.92    4.14   0
   9   1   9    4.40    5.97   0
  10   0   4    0.39   10.68   0
  -7  -5  -1   83.22    9.42   0
  -7  -4   1    3.71    8.27   0
  -6  -3   1  232.77   14.50   0
  -5  -3  -1   24.10    5.28   0
  -4  -9 -10   39.44   13.49   0
  -4   0   6 3268.24   58.65   0
  -3   0   4  160.02   12.59   0
  -3   1   9   64.42   12.58   0
  -1   1   5  894.94   24.27   0
   0  -5 -10   13.10   12.50   0
   0  -3  -7   29.86    9.97   0
   3   1   2   55.98    3.70   0
   4   1   2   33.75    4.63   0
   7   1   4   27.81    7.74   0
   9   0   2   36.63   12.21   0
  -9  -6   2   37.31   11.11   0
  -7  -3   3   81.96   12.87   0
   0   2   9  125.96   12.72   0
   2  -3  -8  250.27   20.44   0
   2  -1  -4 5198.75   60.28   0
   6  -1  -4  197.78   17.97   0
   6   0  -1   53.19   10.36   0
   6   1   3  125.02    9.00   0
   8   0   1  191.98   17.03   0
   8   1   6   54.92    8.28   0
  10   0   5   11.48   10.58   0
  -8  -5   1   11.71    9.15   0
  -8  -4   3   45.48   12.06   0
  -5  -1   4 1278.18   35.23   0
  -4  -8  -9    0.45   10.49   0
  -4  -6  -7    4.09    7.54   0
  -4  -1   2  929.15   25.31   0
  -3  -5  -7   24.53    7.69   0
  -3   1   8   17.00    9.86   0
  -2  -5  -8  104.87   13.16   0
  -2  -3  -5  436.12   14.24   0
  -1  -5  -9  173.47   16.27   0
  -1  -3  -6  514.56   19.50   0
  -1   2  10   51.28   10.97   0
   1  -4  -9   17.38   10.58   0
   2  -2  -6  205.07   16.42   0
   7   0   0    2.17    8.80   0
   9   0   3    9.59   11.41   0
  -6  -2   3   61.88    9.84   0
  -6  -1   6   22.56    9.94   0
  -5  -2   1  527.45   19.10   0
  -4  -7  -8   27.20   10.06   0
  -4   0   5  750.41   28.60   0
  -3  -8 -10    0.97   12.07   0
  -2  -7 -10   25.68   13.80   0
  -2   0   2  414.34   14.40   0
  -1  -6 -10   64.48   15.16   0
  -1  -2  -4  194.97    9.47   0
   0   2   8 1726.45   37.85   0
   2   0  -1  538.67   14.43   0
   3  -2  -6   36.95   11.00   0
   4  -1  -4   64.09   11.08   0
   5   0  -1  217.70   14.80   0
  10   0   6   -0.50    9.88   0
  -9  -5   3   18.51   11.83   0
  -7  -2   5   -0.51    8.17   0
  -5   0   7   -6.20    8.67   0
  -3  -7  -9   16.63   11.38   0
  -3  -6  -8   36.18   10.03   0
  -3   1   7  663.10   27.72   0
  -2  -6  -9  203.32   18.42   0
  -1   2   9   54.61   10.85   0
   0  -4  -8  137.94   14.95   0
   1  -3  -7  368.44   21.60   0
   4   0  -1 1602.28   32.37   0
   6  -1  -3   31.74   11.90   0
   8   0   2   60.94   13.55   0
  -3   0   3   88.75    9.56   0
  -1   1   4 2587.83   38.24   0
   0  -5  -9  152.08   18.55   0
   1  -1  -3    6.96    5.52   0
   3   0  -1   25.88    5.77   0
   6   0   0   16.52    7.97   0
   7  -1  -2   37.60   12.71   0
   7   0   1   25.43    9.42   0
   9   0   4   42.83   11.51   0
  -6  -1   5   15.29    8.62   0
  -5   0   6   38.02   10.54   0
  -1   2   8  556.38   23.85   0
   1  -2  -5   86.65   10.47   0
   2  -3  -7 1526.43   44.22   0
   5  -1  -3 2539.63   51.56   0
  -7  -6   9   53.10   14.92   0
  -5  -4   5  141.59   13.63   0
  -4   0   4   16.75    9.76   0
  -3   4   5   17.66   14.07   0
  -2   4   4  391.71   24.17   0
  -1 -10   4   13.59   11.00   0
  -1   4   3 3811.73   60.17   0
  -1   6   5  914.95   35.74   0
   1  -3  -1   58.80    9.24   0
   1   8   6    8.81   11.09   0
   3  -3  -2  163.21   18.03   0
   3  -2  -2  561.64   27.99   0
   3   8   5    8.47    7.40   0
   4   2  -1  135.69   12.68   0
   5   0  -2   76.21   16.52   0
  -7  -4   8  103.31   17.39   0
  -3   1   3  143.21   14.48   0
  -2   1   2 5167.94   61.31   0
  -1   7   6   34.45   13.78   0
   0  -7   1   32.53   10.38   0
   1  -8   1   28.87   13.96   0
   2  -5  -1  823.92   34.23   0
   2   7   4   44.89    8.95   0
   2   9   7    6.67   10.05   0
   2  10   9   -4.40   10.34   0
   4  -3  -2  257.56   23.39   0
   6   0  -2   56.73   15.50   0
   6   2  -1  131.30   17.05   0
   7   2  -1   12.86   11.28   0
  -7  -8  10    6.81   11.08   0
  -6  -6   7   25.23   10.66   0
  -6  -2   6  234.06   20.93   0
  -5   0   5  257.95   21.09   0
  -4   1   4   62.18   12.88   0
  -3   3   4   16.56   10.93   0
  -2   3   3  196.65   16.27   0
  -1  -5   1  818.53   19.47   0
   1  -6   0   85.38   13.95   0
   2  -7   0  166.63   19.95   0
   4  -2  -2  685.31   32.92   0
   5  -1  -2 1257.96   45.37   0
   5   2  -1  508.79   24.01   0
   8   4   1    4.66   14.03   0
   8   6   3   31.79   12.23   0
  -7  -5   8    5.19   13.30   0
  -6  -3   6   33.02   10.32   0
  -5  -7   6   57.75    8.45   0
  -5  -5   5   27.55    9.10   0
  -1  -7   2   -1.55    7.48   0
  -1   1   1 2955.13   35.86   0
  -1   3   2   22.89    7.64   0
   0  -8   2   46.83   12.41   0
   2  -4  -1  131.99   15.26   0
   2   0  -1  519.41   17.52   0
   3   1  -1  288.98   15.39   0
   3   3   0  298.11   10.77   0
   7   3   0   10.91   12.82   0
   7   7   4    4.02    7.72   0
   8   5   2    6.06   11.66   0
  -7  -7   9    7.74   11.05   0
  -6  -4   6   23.85   10.80   0
   0 -10   4   17.92   14.97   0
   0  -9   3  127.10   18.42   0
   1   9   7   26.19   12.99   0
   2   8   5   25.65    9.89   0
   3  10   8    6.56    9.86   0
   6   1  -1  267.00   23.66   0
  -4   2   4  436.62   26.89   0
  -3   2   3  616.08   27.66   0
  -2 -11   7    5.79   12.00   0
  -2  -7   3    3.67    5.73   0
  -2   2   2  410.32   21.16   0
  -2   5   4  760.22   33.89   0
  -2   6   5   10.74   10.52   0
  -1 -11   6   14.94   14.06   0
   1  -7   1   57.66   14.84   0
   1  -5   0  638.07   27.51   0
   1   6   3  213.88   13.96   0
   1   7   4   98.74   13.09   0
   2  -6   0   24.07   11.57   0
   2  -3  -1  822.79   30.26   0
   2  -1  -1   71.20   10.10   0
   4   1  -1  324.52   19.32   0
   5   1  -1  329.89   22.27   0
   5   3   0  348.65   19.79   0
   7   4   1    1.35   10.53   0
   7   5   2    1.40   11.02   0
   7   6   3   -3.04    8.61   0
  -7  -6   8    6.34   11.70   0
  -6  -5   6  241.15   18.58   0
  -4  -2   3  108.75   11.42   0
  -4  -1   3  832.66   29.35   0
  -3  -2   2  449.91   16.71   0
  -3  -1   2    9.38    7.91   0
  -3   4   4  724.65   34.00   0
  -1 -10   5   21.09   13.97   0
  -1  -9   4   31.88   12.89   0
  -1  -8   3   34.58   11.34   0
  -1   6   4   14.77   10.91   0
   0  -6   1  189.89   15.21   0
   0  -3   0   11.48    5.52   0
   2  -2  -1 6577.27   75.39   0
   2  10   8   34.91   12.86   0
   6   0  -1   57.19   15.28   0
   7   2   0   50.94   16.40   0
  -7  -4   7  106.82   17.05   0
  -5  -2   4    7.59    8.27   0
  -4  -3   3  260.69   14.67   0
  -4   0   3   23.21    9.67   0
  -2   4   3   96.26   13.99   0
  -1   5   3  216.32   17.05   0
  -1   7   5   14.41   11.25   0
   1  -8   2   -0.63   12.52   0
   1   8   5   21.45   12.05   0
   2  -7   1  106.82   19.58   0
   3  -3  -1  542.04   28.79   0
   3   0  -1   38.56    9.60   0
   4  -3  -1  363.49   27.30   0
   4   0  -1 1724.29   44.84   0
   5   0  -1  234.29   21.12   0
   6   4   1  163.23   15.55   0
   8   7   5    6.40    9.73   0
  -6  -2   5   28.27   12.63   0
  -6  -1   5   15.96   10.84   0
  -5  -3   4   24.23    9.13   0
  -5   0   4   42.58   12.27   0
  -3   0   2   -0.41    6.88   0
  -3   3   3  464.48   26.04   0
  -2 -10   6   12.28   10.24   0
   1  10   8    2.08   12.07   0
   2  -5   0  492.67   27.59   0
   3  -2  -1  930.84   34.22   0
   3  -1  -1  483.89   23.56   0
   4  -2  -1   88.08   15.91   0
   4  -1  -1  149.37   17.09   0
   5  -2  -1  210.31   23.41   0
   5  -1  -1 1165.31   44.45   0
   6   2   0  946.39   37.32   0
   6   5   2  253.17   16.68   0
   8   5   3    5.64   12.95   0
   8   6   4   -1.06   10.42   0
  -6  -3   5   32.33   11.41   0
  -4   1   3 1130.68   38.34   0
  -1   2   1 1140.44   26.29   0
  -1   4   2  345.04   19.09   0
   0  -7   2    4.40    9.26   0
   1  -6   1   -1.68    9.05   0
   1  -4   0   68.82   10.27   0
   3  -5   0  197.08   21.17   0
   7   3   1   19.90   11.79   0
  -3   1   2   22.30    9.30   0
   5   2   0   60.19   10.28   0
   6   1   0   95.11   14.85   0
  -5   1  -4   47.66   12.03   0
  -2   1  10  337.00   20.64   0
   1   1  10   36.56   13.82   0
   2   1 -13  116.07   16.84   0
   4   1   6  232.69   21.41   0
   5   1   3   19.24   11.38   0
   8   2  -3   79.93   11.80   0
   8   2  -2    8.33    9.97   0
  -7   4  17   92.87   16.61   0
  -6   3  15   22.86   12.03   0
  -5   1  -5  111.43   16.16   0
  -5   2  12  165.64   14.11   0
  -3   1   9   64.58    9.10   0
  -3   2  14  221.88   21.29   0
  -1   1  10   43.01   11.62   0
   0   0  -3 1779.07   27.11   0
   0   1  10   78.75   14.57   0
   3   1 -13  127.15   14.87   0
   3   1   7 1001.57   37.87   0
   4   1   5  340.14   23.11   0
   5   1   2  168.85   15.52   0
  -4   2  13   16.87    8.25   0
  -1   0  -2  136.17    8.44   0
   1   1   9   30.77   11.74   0
   2   1   8  335.07   23.22   0
  -7   2   0  120.14   12.79   0
  -6   0  -2  321.74   20.41   0
  -6   9   5    1.11   11.19   0
  -5  -1  -3   15.30   10.36   0
  -3  -2  -4  115.81   13.82   0
  -2   0   0  613.73   14.56   0
  -2   5   5  218.55   16.08   0
  -2   7   6   -3.99    9.93   0
  -1   5   5    0.49   10.47   0
   0   5   5   32.31   10.85   0
   1   4   4  747.50   31.74   0
   4  -4 -10  167.72   12.02   0
   5   2   0   84.90   13.68   0
   6   2  -1  150.81   17.19   0
   9   0  -8    3.33    9.34   0
  11   0 -12    8.63   10.35   0
  -8   2  -1    4.61   11.65   0
   0  -4  -8  110.17   13.21   0
   1  -4  -8  135.25   14.92   0
   6  -5 -16    6.09    8.56   0
   7   0  -5   14.51    8.46   0
   8   1  -5   13.09   11.79   0
  -5   0  -1   37.80    8.91   0
  -4  -2  -4  299.52   21.48   0
  -4  -1  -2   48.39   11.09   0
   0   4   4   56.41   11.72   0
   1   2   2  526.15   21.70   0
   1   3   3 5017.55   71.04   0
   3   1   0  483.10   20.80   0
   3   3   2  161.52   18.88   0
  -9  -4   8    2.50   13.09   0
  -5  -9  13   23.11   11.66   0
  -5   1   0  583.77   32.74   0
  -4   1   0  472.24   26.66   0
  -4   2  -3   74.00   16.96   0
  -3   0   2    1.09    5.36   0
  -2  -6  10   83.36   13.54   0
  -2  -4   8   48.55    7.98   0
   0   3 -10  785.70   32.67   0
   1  -5   7  175.62   19.93   0
   1   2  -7  311.71   13.87   0
   2   3 -14    9.46    8.29   0
   3  -3   2   37.56   10.04   0
   3   2 -11   18.84    4.11   0
   3   3 -18   35.00   10.87   0
   4  -2  -1   71.83   13.13   0
   4   2 -14   57.66    5.21   0
   5  -2  -3  219.96   19.62   0
   5  -1  -5 1017.36   34.48   0
   5   2 -19   33.72    5.67   0
   6  -2  -5   32.26   11.90   0
   6   1 -15   -5.21    6.03   0
   7   0 -14    3.42   10.01   0
   8  -1 -14   60.31   15.11   0
  -9  -6  10    3.41   10.21   0
  -9  -5   9   41.94   13.98   0
  -8  -3   7  215.93   20.58   0
  -7  -1   4  185.17   19.78   0
  -6  -2   6  234.95   16.51   0
  -6   0   2   56.62   16.17   0
  -5  -2   6  236.29   13.31   0
  -4  -5  10   18.99    6.97   0
  -3  -8  12   38.73   13.54   0
  -2  -7  11   21.23   13.04   0
  -2   1  -1 2246.56   42.06   0
  -2   2  -4  242.81   19.28   0
  -2   3  -8   87.00   16.94   0
  -1   3  -9  117.43   16.72   0
   0  -5   8  161.17   17.78   0
   1  -2   3  598.56   22.48   0
   1   3 -12  252.90   18.71   0
   2  -4   5   77.64   14.39   0
   2  -2   2  452.66   23.30   0
   2  -1   0 4032.29   52.19   0
   3   3 -20   -1.21   10.61   0
   3   3 -19    8.60   10.37   0
   4  -3   1  551.30   30.44   0
   4  -1  -3 1127.49   33.70   0
   5   2 -20   26.89    7.13   0
  -6  -7  12    3.27    5.54   0
  -6  -1   4   56.50   13.22   0
  -5  -7  12    8.96    8.17   0
  -5   0   2   86.99   14.03   0
  -4  -9  13   10.56   12.12   0
  -4  -6  11   -0.57    8.15   0
  -4   0   2   42.06    9.54   0
  -3   2  -4  223.16   21.88   0
  -1   2  -5   46.58   10.36   0
   0  -4   7   25.47   10.88   0
   0  -2   4 1284.91   27.97   0
   0   2  -6  228.73   14.40   0
   2   3 -15    2.46    8.65   0
   3   3 -23   16.86   13.68   0
   3   3 -22   26.53   13.26   0
   3   3 -21    8.60   12.05   0
   6  -1  -7   34.63   10.06   0
   6   0 -10   44.67   10.33   0
 -10  -5   8   40.76   17.43   0
  -8  -4   8   11.15   13.00   0
  -8  -2   5  133.39   20.86   0
  -7  -3   7   18.07   11.92   0
  -5  -1   4 1511.52   38.92   0
  -4  -1   4   15.69    6.87   0
  -4   2  -4  434.31   31.43   0
  -2   3  -9  118.95   19.20   0
  -1  -6  10  119.02   17.13   0
  -1  -5   9   37.36   11.13   0
  -1   3 -10  548.23   31.53   0
   0   3 -11  177.71   18.07   0
   1   3 -13   10.82   11.53   0
   2  -3   4   91.79   15.67   0
   2   3 -16   79.27   15.23   0
   3  -2   1  611.42   27.70   0
   3  -1  -1  572.79   23.97   0
   5  -2  -2   19.68   13.37   0
   5   2 -21    0.55    7.30   0
   8  -1 -13    1.02   11.66   0
   8   0 -19    8.24    9.29   0
   9  -1 -18    6.09   12.31   0
  -5   1  -1  272.22   25.15   0
  -4  -7  12   56.19   11.77   0
  -3  -6  11    5.79    9.75   0
  -2   2  -5   29.05   12.05   0
  -1   1  -2  926.50   23.74   0
   0   3 -12  499.51   29.70   0
   1  -3   5  586.20   26.45   0
   2   3 -17   36.46   14.78   0
   3  -3   3  420.07   26.53   0
   5   1 -11  484.28   14.87   0
   7   0 -13   -0.41    9.74   0
   8   0 -18    3.02    9.76   0
  -7  -2   5   12.05   12.83   0
  -7  -1   3   95.79   19.01   0
  -6   0   1   86.57   19.39   0
  -5  -8  13    0.84    9.93   0
  -3  -7  12   85.75   15.23   0
  -3  -5  10    8.92    7.74   0
  -3   2  -5 2133.35   61.00   0
  -1  -4   8   79.76   11.66   0
  -1  -1   3    9.93    2.72   0
  -1   3 -11  168.76   20.85   0
   0  -3   6  684.50   26.28   0
   1  -5   8   -1.41   12.73   0
   1   3 -14   99.34   16.33   0
   2   3 -18   30.15   15.41   0
   4  -3   2  425.15   28.53   0
   4  -2   0  102.86   15.24   0
   5  -1  -4  249.77   19.14   0
   6  -1  -6   16.79   11.22   0
   9  -1 -17   25.84   13.63   0
  -9  -4   7    8.75   15.13   0
  -8  -5   9    9.66   11.73   0
  -8  -3   6   60.46   19.23   0
  -5   1  -2   35.78   19.50   0
  -4  -8  13   14.84   11.46   0
  -1  -2   5  168.73    9.64   0
  -1   2  -6   51.61   11.66   0
  -1   3 -12  107.75   21.10   0
   0   3 -13   27.02   16.36   0
   1   3 -15   38.04   14.75   0
   2  -4   6   22.10   12.29   0
   2   3 -20   40.57   16.73   0
   2   3 -19   -4.23   13.14   0
   4  -1  -2  274.72   19.16   0
   4   2 -15   34.25    7.02   0
   8   0 -17   16.78   10.67   0
   9  -1 -16  -12.57   12.11   0
  -6  -3   7   31.54    9.36   0
  -6  -1   3   42.42   14.20   0
  -5   0   1  264.89   22.46   0
  -4   1  -2   81.67   18.80   0
  -3  -8  13    0.31   12.15   0
  -2  -7  12    0.69   12.80   0
  -2  -6  11    3.48   10.23   0
  -2  -5  10  281.14   19.24   0
  -2   1  -2  223.84   16.83   0
   0   1  -3   96.34    7.29   0
   0   2  -7  730.41   26.66   0
   0   3 -14  384.78   30.39   0
   1  -4   7  142.66   16.92   0
   1   3 -16   85.44   18.37   0
   5  -2  -1  171.84   19.63   0
   6   0  -9    3.93    8.35   0
   7  -1  -8  100.63   17.12   0
   7   0 -12   33.86   12.46   0
  -9  -5   8   -0.17   15.54   0
  -7  -4   8  159.36   16.09   0
  -6  -2   5   20.35   11.62   0
  -6   0   0   23.42   17.83   0
  -4  -9  14    5.79   12.09   0
  -3  -4   9  149.12    9.96   0
  -3   0   1   39.91   10.05   0
  -3   1  -2   24.33   11.84   0
   1   3 -17   -8.57   14.76   0
   2  -2   3 1013.28   34.17   0
   2   2 -10  468.70   17.36   0
   3  -2   2 5862.75   86.25   0
   3   2 -12   43.62    6.42   0
   8   0 -16   -2.62    9.56   0
   9  -1 -15   35.31   15.24   0
  -7  -1   2   94.32   18.69   0
  -1  -6  11  545.29   30.52   0
  -1  -3   7  408.28   18.44   0
   0  -4   8  175.53   16.77   0
   1  -2   4  319.90   18.55   0
   2  -3   5  168.85   18.28   0
   2  -1   1 2280.74   42.95   0
   3  -3   4  117.89   17.44   0
   4  -2   1   10.57   11.55   0
   5  -1  -3 2660.36   58.60   0
   6  -1  -5   35.34   11.41   0
  -8  -4   7   37.64   15.09   0
  -7  -2   4   77.88   17.39   0
  -5  -1   3  290.44   19.89   0
  -3   2  -7   87.56   20.09   0
  -2  -4   9   10.57    7.14   0
  -2   2  -7  503.88   30.38   0
  -1  -5  10  117.07   15.23   0
   3  -1   0  330.01   19.69   0
   7  -1  -7   26.85   12.24   0
   7   0 -11  188.48   17.59   0
  -8  -3   5  110.98   21.04   0
  -7  -3   6   53.45   12.91   0
  -4   1  -3  102.99   18.06   0
   0   2  -8 1886.14   43.92   0
   1  -1   2  875.36   23.46   0
   1   2  -9  106.32   11.18   0
   2  -4   7  265.32   23.27   0
   4  -1  -1  121.26   14.70   0
   5  -2   0   54.58   14.08   0
  -6  -1   2  156.15   18.33   0
  -2   2  -8  333.88   25.47   0
  -1   1  -3 2042.42   37.43   0
  -1   2  -8 2252.84   53.35   0
   1  -4   8   59.12   12.86   0
   6  -1  -4  177.86   17.40   0
 -10  -3   3    1.52   11.98   0
 -10  -3   4   16.45   14.70   0
 -10  -3   5   75.42   16.72   0
 -10  -3   6   32.80   13.58   0
 -10  -3   7   -6.82   10.09   0
  -8  -2   0  232.94   25.84   0
  -6  -1   1  256.40   18.46   0
  -5  -1  12  118.31   14.90   0
  -2  -1  -8  319.28   27.22   0
  -2   0   4   -2.72    4.71   0
  -1  -1  -9   36.42   13.86   0
  -1   0   5   45.87    7.62   0
   0  -1  -9  185.76   20.56   0
   0   0   4 1119.71   25.47   0
   1  -1  -9  246.71   20.53   0
   5  -1   3   44.61   11.30   0
   5  -1   4   30.09   13.06   0
   9  -3  -3   10.89   11.13   0
   9  -3  -2    6.90   10.77   0
   9  -3  -1    1.19   11.81   0
  10  -4  -7    2.71    7.48   0
  -8  -3  18   -1.32   12.15   0
  -8  -2   1   50.34   17.60   0
  -8  -2  12   54.18    8.28   0
  -7  -2  15   11.88   12.23   0
  -6  -1   2  139.74   13.54   0
  -5  -1  -3   10.70   10.24   0
  -2   0   5  963.40   22.15   0
  -1   0   6   16.31    7.85   0
   0   0   6  270.16   19.00   0
   1   0   2  136.16    9.64   0
   1   0   3  211.60   13.43   0
   5  -1   5   96.31   16.38   0
   6  -3 -13   76.47   15.16   0
   7  -4 -15   19.99   14.21   0
   8  -4 -13    7.80   10.28   0
   9  -3  -4   42.56   11.16   0
  -8  -2   2   13.67   14.50   0
  -6  -1  10   51.37    8.18   0
  -5  -1  -2  179.38   19.23   0
  -5  -1  13  230.27   20.03   0
  -4  -1  14  135.61   17.34   0
  -2   0   6 9763.20   77.18   0
  -1   0   7   45.19   10.20   0
   0   0   7   81.37   13.12   0
   1   0   4   91.39   11.67   0
   1   0   5    9.39    9.40   0
   2  -1  -8  544.35   24.62   0
   3  -2 -12   27.70   13.71   0
   5  -3 -14    8.16   15.37   0
   5  -2 -10   58.24   10.44   0
   6  -2  -8   25.04    4.74   0
   7  -3 -11  221.95   14.38   0
   8  -5 -16   29.48   15.19   0
   9  -3  -5    1.35    8.47   0
 -11  -4   5    3.68   15.16   0
  -9  -3  16    0.93    9.99   0
  -6  -1   3   23.33    7.44   0
  -4  -1  -4  259.41   22.81   0
  -4  -1  15   58.77   17.15   0
  -2  -1  -7  425.85   28.66   0
  -1   0   8   40.81   10.98   0
   0  -1  -8  198.37   19.48   0
   0   0   8   -0.03   10.08   0
   1  -1  -8   -8.27    8.52   0
   1   0   6  102.99   14.26   0
   1   0   7  162.32   18.97   0
   4  -2 -11  126.97   15.03   0
  -8  -2   3   94.78   15.17   0
  -7  -2  -2   48.50   16.98   0
  -7  -2  16   16.02   12.87   0
  -6  -1   4   33.66    6.49   0
  -5  -1  -1   81.74   14.21   0
  -5  -1  14   66.81   15.88   0
  -3  -1  -5  194.39   22.94   0
  -2   0   8 4624.87   65.45   0
  -1   0   9   84.76   13.82   0
   0   0   9 1180.02   41.95   0
   1   0   8   29.99   12.73   0
   2  -2 -12   90.82   16.64   0
   2   0   3 1882.87   40.27   0
   2   0   4  216.95   17.03   0
   2   0   5  857.10   32.42   0
   6  -1   2  153.79   17.76   0
   6  -1   3   30.65   13.46   0
   8  -2  -1   38.79   13.80   0
  -8  -2   4   91.74   14.02   0
  -7  -2  -1  124.45   19.85   0
  -6  -1   5   14.54    4.63   0
  -6  -1  11   29.35    7.95   0
  -4  -1  -3   20.34   11.34   0
  -2  -1  -6  369.82   25.15   0
  -2   0   9  553.96   26.84   0
  -1  -1  -7  341.73   24.18   0
  -1   0  10   75.50   14.12   0
   0   0  10 1731.62   52.55   0
   1   0   9  107.94   17.15   0
   2   0   2 2091.56   38.17   0
   2   0   6  806.21   33.81   0
   2   0   7  735.08   33.71   0
   4  -3 -14   45.06   16.17   0
   6  -1   4   38.28   12.89   0
   7  -4 -14   13.19   12.69   0
   8  -2  -2   60.64   12.45   0
   9  -3  -6    7.73    6.73   0
  -8  -2   5   99.80   12.72   0
  -7  -2  17    4.82   12.69   0
  -6  -1  12   57.59   11.26   0
  -5  -1   0  878.14   30.22   0
  -5  -1  15   35.77   13.86   0
  -2   0  10  416.78   24.40   0
  -1   0  11   41.46   12.70   0
   0  -1  -7  333.54   21.29   0
   0   0  11  231.71   24.01   0
   1   0  10   14.27   13.23   0
   2  -1  -7 1981.85   39.25   0
   2   0   8   -0.94   11.40   0
   3  -2 -11   91.63   13.60   0
   5  -3 -13   16.53   11.27   0
   6  -4 -15    4.50   13.46   0
   6  -3 -12    1.59   10.12   0
   6  -1  -1  288.55   17.03   0
  11  -4  -3   49.69   13.95   0
  -9  -3   2   -0.36   14.37   0
  -8  -2   6   10.26    8.00   0
  -7  -2   0   27.74   13.95   0
  -6  -2  -3    9.95   15.31   0
  -4  -1  -2   43.12   12.10   0
  -3  -1  -4  262.91   20.12   0
  -3   0   7   63.22    8.38   0
  -3   0   8    5.26    7.77   0
  -2   0  11   41.92   11.63   0
  -1   0  12   65.60   14.57   0
   1  -2 -11  527.31   31.47   0
   1  -1  -7 1802.17   41.15   0
   2  -2 -11   71.88   14.03   0
   3   0   3  471.23   22.24   0
   3   0   4  221.70   17.55   0
   3   0   5  169.18   17.21   0
   3   0   6  242.96   20.55   0
   3   0   7   80.94   15.18   0
   4  -2 -10    5.94    8.71   0
   8  -5 -15   24.68   12.91   0
   8  -2  -3    4.61    8.58   0
  10  -3  -1    8.33   12.42   0
  -9  -3   3   22.08   14.67   0
  -7  -2  18   20.10   14.02   0
  -6  -1  13   10.67   10.44   0
  -5  -1   1  286.98   17.36   0
  -5  -1  16   48.71   15.74   0
  -3   0   6   61.31    6.58   0
  -3   0   9   16.66    8.14   0
  -3   0  10  123.03   13.57   0
  -2  -1  -5   30.21   11.24   0
  -2   0  12   56.51   12.86   0
  -1  -1  -6 2357.82   52.29   0
   3   0   2  387.35   18.55   0
   5  -2  -9   30.93    6.86   0
   6  -1  -2   31.75    7.70   0
  10  -3  -2    3.96   11.75   0
  -7  -2   1   22.46   11.92   0
  -6  -2  -2  252.55   24.24   0
  -3   0  11   11.91    9.92   0
  -2   0  13  194.29   19.89   0
   0  -2 -10   16.67   12.79   0
   3  -1  -6   88.74    7.80   0
   4  -3 -13    3.96   10.56   0
   4   0   5 1162.35   41.26   0
   4   0   6  152.14   18.45   0
   7  -1   2   29.95   13.59   0
   7  -1   3  251.66   23.31   0
  -9  -3   4    4.52   11.93   0
  -5  -2  -4   51.99   15.35   0
  -4  -1  -1  402.51   21.24   0
  -3  -1  -3  719.26   28.77   0
  -3   0  12   -8.64    9.59   0
  -1  -2  -9   22.12   14.47   0
   0  -1  -6  205.39   16.01   0
   2  -2 -10 1892.01   51.07   0
   3  -3 -13  276.30   24.36   0
   3  -2 -10   10.01    8.24   0
   4   0   3   71.75   13.67   0
   4   0   4  403.47   24.35   0
   5  -3 -12   10.60   10.23   0
   6  -4 -14    6.20   12.43   0
  -3  -2  -7    9.21   14.10   0
  -3   0  13    8.84    9.93   0
  -2  -2  -8  217.13   23.92   0
  -2  -1  -4 2740.42   54.94   0
  -1  -1  -5   75.15   12.93   0
   1  -1  -6  690.58   24.76   0
 -11   2   4   11.82   20.56   0
 -10   3   1   16.66   11.69   0
  -8   2   0  415.00   20.11   0
  -5  -1   3  426.26   27.77   0
  -5   3  -4  171.68    9.72   0
  -5   6  -7  250.62   23.95   0
  -4  -2   5  157.49   22.75   0
  -1  -3   8  343.69   30.90   0
   0  -2   5 1369.99   40.96   0
   0   4  -6  335.26   26.81   0
   7   2   3  307.79   22.70   0
   7   3   1   24.24   16.37   0
  -9   1   3   -5.74   14.10   0
  -6  -1   4   49.15   14.67   0
  -5  -2   6  241.75   27.02   0
  -5   0   1  248.75   16.87   0
  -3  -2   5 1304.13   46.80   0
  -3   4  -6    6.37    9.79   0
  -3   5  -7   81.97   16.09   0
  -2   3  -5  200.52   16.65   0
   0   3  -5 1695.31   45.98   0
   1   4  -6   51.30   16.85   0
   2  -3  11   31.81   15.50   0
   3  -3  13   -5.72   15.01   0
   3  -2   8  179.65   15.42   0
   4  -2  10  153.37   14.75   0
   4   3  -3  284.39   23.44   0
   5  -2  13   76.69   14.94   0
   5   3  -2  125.00   17.69   0
   8   1   8   -1.09    7.60   0
   8   2   5   26.92   11.69   0
  -8   0   4   13.16   15.33   0
  -8   1   2   24.56   13.79   0
  -8   6  -5    6.34    9.99   0
  -6   0   2   43.06   12.97   0
  -6   1   0  121.48   11.30   0
  -2  -2   5   31.16   13.26   0
  -1  -2   5  164.22   17.20   0
   1  -3  10  578.43   33.02   0
   1  -2   6   52.17   12.05   0
   1   3  -5   56.77   15.28   0
   2   2  -3  445.01   22.98   0
   3  -3  14   55.04   18.35   0
   3   3  -4   35.76   13.22   0
   6   1   3  119.71   11.64   0
   6   3  -1  208.89   20.49   0
   7   1   5   59.74   10.47   0
   9   2   8   16.55    9.90   0
   9   3   5    0.35   12.84   0
 -11   3   3   20.96   15.32   0
 -10   2   3   20.97   15.31   0
  -9   3   0   10.82   10.34   0
  -7   0   3   69.86   15.52   0
  -7   1   1   22.48   10.80   0
  -7   5  -5   30.00    9.97   0
  -7   6  -6    5.57   11.32   0
  -4  -2   6  455.59   31.33   0
  -4   5  -7   28.97   13.54   0
  -3   3  -5   93.90   11.51   0
  -2   0   0  597.46   13.42   0
  -1  -3   9   67.90   17.83   0
   2  -3  12   29.00   15.26   0
   2  -2   7  484.69   22.36   0
   2   4  -6  198.46   21.95   0
   5  -2  14   -0.78   11.84   0
   6  -1  11   40.83    9.08   0
  -8   7  -6   32.80   13.49   0
  -4   4  -6   22.41   10.09   0
  -4   6  -8   -3.87   13.62   0
   0  -3  10  839.29   41.84   0
   1  -3  11  140.19   20.48   0
   1  -1   3 1827.07   26.85   0
   2   3  -5   56.18   16.27   0
   5  -2  15    2.95   13.99   0
   5   2  -1  555.81   27.76   0
   7   3   0   10.61   11.81   0
  -9   1   4   87.23   22.13   0
  -7   7  -7   53.94   15.85   0
  -6  -1   5    7.45   12.54   0
  -6   5  -6   -6.10   10.43   0
  -6   6  -7   15.84   13.11   0
  -5  -1   4 1556.40   50.25   0
  -3  -2   6  161.54   21.29   0
  -2   5  -8   50.09   15.89   0
  -1   2  -4  303.86   16.38   0
  -1   4  -7  164.46   19.88   0
   0  -2   6  260.81   20.10   0
   0   4  -7   38.77   16.28   0
   3  -2   9  322.86   20.99   0
   3   2  -3 1250.02   39.96   0
   4  -2  11    3.73    9.52   0
   5  -2  16   19.20   15.50   0
   5   3  -3  191.29   20.68   0
   6   3  -2   80.09   17.63   0
   8   2   4   17.92   12.51   0
   9   3   4   -1.58   13.55   0
  -9   2   2   52.44   16.07   0
  -8   0   5   -4.81   13.95   0
  -6   7  -8   42.87   16.99   0
  -4   0   1 1535.07   34.71   0
  -3  -1   3   65.97   12.52   0
  -2  -2   6  190.76   21.28   0
  -2   2  -4  233.01   14.00   0
  -1  -2   6  161.70   18.87   0
   0  -3  11  201.24   26.29   0
   1  -3  12  103.14   20.31   0
   1   1  -2  410.71   17.09   0
   1   4  -7  109.56   18.87   0
   3   1  -1  216.75   14.69   0
  -7   0   4   23.81   14.56   0
  -3   5  -8  144.06   19.69   0
  -2   4  -7  263.00   20.89   0
   1  -2   7  453.58   24.64   0
   2  -2   8  333.38   21.70   0
   3   3  -5  316.82   25.35   0
   4  -2  12   43.13   12.93   0
  -6  -1   6   30.25   15.33   0
  -4  -1   4   20.77   11.65   0
  -3  -2   7  623.43   36.06   0
  -2  -1   3  472.79   21.90   0
   0   3  -6  695.60   30.87   0
   1   3  -6   42.36   13.06   0
  -9   5   5   36.21   19.33   0
  -8   5   4   23.02   15.24   0
  -7   1   2   42.63   22.41   0
  -6   7   4   62.15    6.35   0
  -5  -1   1  360.58   30.87   0
  -5   2   1  189.53   18.95   0
  -2   1   0 3829.59   40.94   0
   1   6   2  391.61   29.03   0
   2   3   1   25.24   12.25   0
   3   0   1   72.86   13.70   0
   3   1   1 2209.28   52.90   0
   7  -7   9    1.42   10.33   0
  -7   6   4    4.05    9.93   0
  -5   0   1  255.76   23.25   0
  -5   1   1 1190.64   42.23   0
   0  -9   6    6.29   16.63   0
   1 -10   8    1.83   16.28   0
   1  -8   5   77.28   15.76   0
   1  -6   3  560.43   23.96   0
   3   2   1  128.58   16.31   0
   7  -4   6   33.26   14.56   0
  -9   6   6   -4.85   14.31   0
  -8   6   5   29.07   14.40   0
  -7   4   3   35.62   12.93   0
  -6   3   2   27.39   11.88   0
  -4  -2   1  121.25   19.46   0
  -2  -5   2  286.63   25.23   0
  -2   5   1  924.24   23.18   0
  -2   9   4   26.84   15.48   0
  -1  -5   2   15.61   12.84   0
  -1   8   3   21.40   12.73   0
  -1   9   4   30.77   16.24   0
   0  -8   5    0.31   13.80   0
   0   5   1   67.74   12.32   0
   1  -7   4   52.11   11.96   0
   2  -9   7    6.08   12.03   0
   3  -7   5   98.88   10.92   0
   5  -3   3    7.35    7.82   0
  -8   4   4   12.42   16.66   0
  -2  -6   3   14.02   14.11   0
  -2  -3   1 1870.07   50.92   0
  -2   8   3   67.86   16.26   0
  -2  10   5   36.85   18.98   0
  -1  -7   4  462.23   34.60   0
   0  -7   4   24.63   14.46   0
   0  -6   3  238.71   20.76   0
   0   2   0   18.08    6.24   0
   1   5   1  524.32   28.98   0
   3   3   1  439.40   27.86   0
   5   0   2   43.74   12.73   0
   5   1   2  146.11   19.02   0
   6  -1   3   47.82   15.90   0
   8  -6   9    4.60   13.89   0
  -9   7   7   18.32   16.40   0
  -7   3   3   26.97   15.50   0
  -6   0   2   48.27   16.71   0
  -6   1   2   61.76   16.80   0
  -6   2   2  317.92   24.48   0
  -3  -2   1  722.75   35.70   0
  -3   9   4   -2.53   13.02   0
  -1  -3   1  322.01   20.40   0
  -1   7   2   12.53   11.82   0
   0   7   2   17.54   14.58   0
   1  -9   7   39.20   20.57   0
   1   1   0  307.82   14.43   0
   1   7   2  332.73   29.24   0
   2 -10   9   44.93   19.31   0
   5  -1   2   22.02   10.66   0
  -8   3   4   70.51   19.73   0
  -8   7   6   22.59   13.69   0
  -7   2   3    5.83   17.41   0
  -6   5   3   13.23   11.37   0
  -4  -3   2   83.09   21.96   0
  -4   0   1 1732.46   50.60   0
  -3  10   5   -0.13   14.16   0
  -2   7   2   19.20   11.23   0
   1   2   0  536.58   22.63   0
   2  -8   6   60.79   15.91   0
   2   5   1  456.73   31.29   0
   3   4   1   27.08   14.56   0
   4  -3   2  500.37   20.53   0
   4   0   1   -3.09   10.08   0
   4   1   1  355.73   25.56   0
   4   2   1   33.27   14.65   0
   6  -5   5    3.48    9.96   0
   6  -2   3  101.10   18.27   0
   7  -5   6    6.33   14.29   0
  -9   5   6   25.12   20.86   0
  -5  -1   2  442.43   34.52   0
  -5   4   2   61.65   10.34   0
  -4   1   1  151.69   16.57   0
  -4   2   1   71.08   11.94   0
  -2  -4   2    6.69   14.15   0
   0   3   0    8.75    8.50   0
   0   6   1  279.44   23.20   0
   4   3   1  303.62   28.32   0
   6  -4   4   25.12   11.60   0
   7  -4   5   31.44   16.54   0
  -8   5   5   48.29   16.78   0
  -3  -1   1  259.20   20.82   0
   1   6   1   24.28   11.93   0
   2   1   0 6008.33   74.81   0
   2   2   0 3250.43   61.63   0
   4  -1   1  265.71   19.19   0
  -5   0   2   84.64   14.28   0
  -4  -2   2  421.33   27.02   0
  -2  -6   4   26.82   13.01   0
  -2  -5   3   86.03   15.31   0
   5   1   1   51.97   12.26   0
  -6   2 -15   21.22   10.41   0
  -5   4 -18   21.08   17.18   0
  -4   2 -14    9.35   11.19   0
  -4   3 -16   72.28   17.70   0
  -3   4 -17  130.64   24.12   0
  -2   4 -16    3.34   15.22   0
  -2   6 -19   -1.00   17.87   0
  -1   3 -13   82.52   15.73   0
  -1   4 -15  210.15   25.36   0
  -1   6 -18   43.12   23.34   0
   0   2  -9   94.16   15.28   0
   0   7 -18   -2.18   20.70   0
   1   4 -12  330.51   30.73   0
   2   7 -15   22.01   24.29   0
   2   8 -16   -8.21   20.62   0
   3   5  -9  324.70   31.28   0
   3   6 -11   -9.39   18.13   0
   3   8 -14    3.03   21.45   0
   3   9 -15  -11.00   21.22   0
   4   4  -1  218.26   20.40   0
   4   5  -5    3.26   13.75   0
   4   6  -8   19.10   18.12   0
   4   7 -10    5.00   18.32   0
   5   5   3   64.88   14.68   0
   5   5   6   21.23   10.08   0
   5   5   7   -0.29    9.74   0
   5   7  -6   40.41   19.45   0
   5   8  -8   19.67   21.63   0
   5   9  -9   -0.14   22.00   0
   6   7   2   13.13   16.79   0
   6   7   3   -2.73   14.69   0
   6   7   4    0.44   13.83   0
   6   8  -2    7.52   17.12   0
   6   9  -5   17.24   23.85   0
   6  10  -6    3.86   21.35   0
  -3   1 -11    1.43    7.29   0
  -2   5 -18   19.17   18.02   0
  -1   1  -8   31.52    8.37   0
  -1   2 -11   75.99   13.97   0
  -1   5 -17   11.91   17.92   0
   0   4 -14   31.34   17.91   0
   0   6 -17   17.31   18.13   0
   1   3 -10  929.13   41.06   0
   1   5 -14   11.33   16.48   0
   1   7 -17   12.90   20.22   0
   2   2  -3  474.16   22.35   0
   2   3  -7  736.85   34.83   0
   2   4 -10  136.60   20.83   0
   2   5 -12   76.91   20.81   0
   2   6 -14   -2.10   16.99   0
   3   3  -3  555.42   28.31   0
   3   4  -7   28.84   14.69   0
   3   7 -13   12.74   21.19   0
   4   4  -2  965.24   39.95   0
   4   5  -6   45.67   16.93   0
   4   8 -12    8.05   22.36   0
   4   9 -13   -9.86   23.02   0
   5   5   1   43.19   15.15   0
   5   5   2   74.12   14.44   0
   5   5   8   81.19   12.81   0
   5   7  -7   -2.12   16.45   0
   5   8  -9   24.28   22.01   0
   5   9 -10   17.68   23.72   0
   6   7   0   42.86   19.16   0
   6   7   1   -6.06   13.94   0
   6   7   8    9.79   12.61   0
   6   8  -4   17.82   20.82   0
   6   8  -3   -8.73   15.30   0
   6   9  -6   11.62   21.55   0
  -6   3 -17    0.62   11.80   0
  -4   4 -18   -1.79   15.10   0
  -3   5 -19    6.89   16.58   0
   0   3 -12  442.77   29.44   0
   0   5 -16   47.01   17.92   0
   1   2  -7  389.75   22.94   0
   1   6 -16   43.35   20.20   0
   2   7 -16    4.84   23.13   0
   2   8 -17   17.92   21.90   0
   3   5 -10    5.97   18.28   0
   3   6 -12   11.39   17.34   0
   3   7 -14  118.11   28.50   0
   3   8 -15    2.93   22.20   0
   4   4  -3  326.78   27.61   0
   4   6  -9   -3.81   17.38   0
   4   7 -11   40.00   21.39   0
   4   8 -13   21.43   25.98   0
   4   9 -14   20.82   24.52   0
   5   5   0   50.73   14.27   0
   5   5   9   68.38   11.44   0
   5   6  -5   -0.41   16.04   0
   5   7  -8   22.25   21.89   0
   5   9 -11    8.87   23.87   0
   6   7  -1   81.94   20.62   0
   6   7   9   16.31   11.86   0
   6   8  -5   14.07   19.50   0
   6   9  -7   13.21   22.10   0
   7   9   2   11.89   17.73   0
   7   9   3    5.61   17.12   0
  -5   2 -15    6.61   10.12   0
  -5   3 -17   32.24   14.84   0
  -3   3 -16    0.42   14.63   0
  -2   1 -10  378.43   18.82   0
  -2   3 -15   82.21   17.87   0
  -2   4 -17    6.69   15.58   0
  -1   3 -14  376.31   28.95   0
  -1   4 -16   11.20   15.73   0
  -1   6 -19    5.37   18.67   0
   0   1  -6   71.06    9.38   0
   0   6 -18   -8.18   20.14   0
   0   7 -19    2.51   18.79   0
   1   4 -13  429.12   33.53   0
   1   5 -15    3.62   15.49   0
   1   7 -18   14.07   22.12   0
   2   3  -8  771.10   36.79   0
   2   4 -11   78.29   18.63   0
   2   5 -13    5.53   16.75   0
   2   6 -15   64.10   21.93   0
   3   3  -4   41.13   13.17   0
   3   4  -8   99.10   19.06   0
   3   6 -13   29.78   22.42   0
   3   8 -16   18.08   24.44   0
   4   5  -7   17.32   15.77   0
   4   6 -10  -19.50   15.76   0
   4   7 -12   69.88   25.30   0
   5   5  -1   54.41   15.63   0
   5   5  10   35.24    9.54   0
   5   6  -6   97.44   22.84   0
   5   8 -10   -7.02   20.34   0
   5   9 -12   48.59   27.27   0
   6   7  -3    7.91   18.22   0
   6   7  -2   23.96   16.32   0
   6   7  10    6.54   11.22   0
   6   8  -6   20.68   20.66   0
   6   9  -8   -2.53   21.08   0
   7   9  -1    3.35   20.21   0
   7   9   0  -10.33   15.54   0
   7   9   1    7.44   16.87   0
  -3   2 -14  167.13   18.40   0
  -3   4 -18   19.57   16.55   0
  -2   2 -13  222.29   20.11   0
  -1   5 -18   -4.50   16.73   0
   0   2 -10   16.80   10.12   0
   0   4 -15   34.82   15.61   0
   1   3 -11   -9.30   11.46   0
   1   6 -17   -2.59   17.21   0
   2   2  -4 1629.78   41.45   0
   2   7 -17   45.80   26.34   0
   3   5 -11  137.69   24.54   0
   3   7 -15  107.00   28.45   0
   4   4  -4   56.95   15.77   0
   4   5  -8   18.08   18.22   0
   4   8 -14    8.05   23.07   0
   5   5  -3   38.07   18.60   0
   5   5  -2  341.18   28.39   0
   5   6  -7  180.42   30.14   0
   5   7  -9    9.58   18.65   0
   5   8 -11   12.44   22.32   0
   5   9 -13   32.21   27.27   0
   6   7  -4    5.08   16.06   0
   6   7  11   -2.60   10.38   0
   6   8  -7   29.35   22.21   0
   6   9  -9    2.62   21.51   0
   7   9  -3    4.14   22.17   0
   7   9  -2   20.97   19.88   0
  -4   3 -17    5.58   14.41   0
  -2   5 -19   12.44   17.59   0
  -1   2 -12  848.54   35.38   0
   0   3 -13   30.79   13.91   0
   0   5 -17   53.54   19.33   0
   1   2  -8  185.18   17.97   0
   1   4 -14  292.89   31.79   0
   1   5 -16   53.13   21.49   0
   1   7 -19   -6.14   20.85   0
   2   3  -9   24.71   13.85   0
   2   4 -12   -5.97   17.33   0
   2   5 -14   -1.34   16.42   0
   2   6 -16  103.60   26.22   0
   3   3  -5  344.62   24.87   0
   3   4  -9  134.10   21.41   0
   3   5 -12   19.39   20.79   0
   3   6 -14   78.91   23.38   0
   4   4  -5   22.27   14.01   0
   4   5  -9  290.99   33.58   0
   4   6 -11   12.03   17.65   0
   4   7 -13  -14.16   19.34   0
   4   8 -15   48.55   28.10   0
   5   5  -4   52.79   19.61   0
   5   7 -10   88.01   26.01   0
   5   8 -12    4.54   22.31   0
   6   6   0   70.03   20.35   0
   6   6   1   23.45   13.62   0
   6   6   2   16.28   12.71   0
   6   6   3   10.22   12.68   0
   6   7  -5   47.90   21.55   0
   6   8  -8   52.63   25.27   0
   6   9 -10   -3.12   21.07   0
   7   8   0    0.33   17.74   0
   7   8   1    5.43   17.41   0
   7   8   2   -0.02   16.53   0
   7   8   3    9.53   16.73   0
   7   8   4  -15.02   17.04   0
   7   8   5   14.39   17.24   0
   7   9  -4   36.62   21.60   0
  -4   2 -15   -5.97   10.60   0
  -4   4 -19   -6.60   15.96   0
  -1   1  -9   59.74   10.31   0
  -1   4 -17   24.17   18.20   0
  -1   6 -20    1.45   17.26   0
   0   6 -19   19.40   19.02   0
   1   6 -18   -4.72   20.45   0
   2   2  -5   47.17   11.75   0
   2   7 -18   37.24   22.63   0
   3   3  -6    7.70   12.10   0
   3   7 -16   -4.66   20.76   0
   4   3   4  251.73   15.66   0
   4   4  -6  246.88   26.73   0
   4   6 -12   12.83   18.02   0
   4   7 -14  -13.08   19.99   0
   5   5  -5   36.46   20.77   0
   5   6  -8   65.07   20.91   0
   5   7 -11   -9.40   19.51   0
   5   8 -13    3.13   22.59   0
   6   6  -2  108.38   23.91   0
   6   6  -1  206.22   25.20   0
   6   6   7   16.76   12.16   0
   6   7  -6    8.60   17.76   0
   6   8  -9   24.44   23.09   0
   6   9 -11    4.97   22.59   0
   7   8  -2    4.00   20.49   0
   7   8  -1   15.02   18.00   0
   7   9  -6   22.14   24.32   0
   7   9  -5   41.99   23.05   0
  -2   3 -16   83.66   18.43   0
  -2   4 -18   10.52   15.23   0
  -1   3 -15   43.68   14.65   0
  -1   5 -19  132.05   25.75   0
   0   1  -7  489.21   21.06   0
   0   2 -11   20.67   12.53   0
   0   4 -16   13.85   14.14   0
   0   5 -18   61.45   19.20   0
   1   3 -12  265.98   25.21   0
   2   3 -10  102.38   20.10   0
   2   5 -15  133.61   25.13   0
   2   6 -17   19.11   20.44   0
   3   4 -10  110.57   21.08   0
   3   5 -13  126.53   25.14   0
   3   6 -15  -14.17   17.87   0
   4   3   1  307.20   20.93   0
   4   3   5   46.48    8.33   0
   4   5 -10   10.56   17.59   0
   4   8 -16   21.32   24.02   0
   5   5  -6   89.59   22.79   0
   5   6  -9   18.53   18.22   0
   5   7 -12   29.00   24.42   0
   6   6  -3   13.39   16.45   0
   6   6   8    8.61   11.90   0
   6   7  -7    7.40   17.73   0
   6   8 -10   19.86   23.11   0
   7   8  -4   -4.29   17.88   0
   7   8  -3    6.07   17.89   0
   7   9  -7   15.34   21.48   0
  -3   1 -12  425.20   20.35   0
  -3   3 -17    0.87   14.43   0
  -3   4 -19  -13.57   15.38   0
  -2   2 -14   40.12   13.60   0
  -2   5 -20    2.98   15.35   0
   0   3 -14  354.81   28.74   0
   0   6 -20    7.84   18.02   0
   1   1  -4 2227.57   40.07   0
   1   2  -9   91.09   14.88   0
   1   4 -15   -0.73   13.32   0
   1   5 -17   -3.32   14.95   0
   1   6 -19   40.30   24.16   0
   2   2  -6  170.67   17.36   0
   2   4 -13   -7.64   13.76   0
   2   7 -19   38.18   22.90   0
   3   3  -7   21.88   13.42   0
   3   4 -11  351.93   33.70   0
   3   7 -17   75.44   27.45   0
   4   3  -1  490.67   27.89   0
   4   3   0 1960.73   48.31   0
   4   4  -7  144.31   21.82   0
   4   5 -11   28.24   21.93   0
   4   6 -13   20.96   19.44   0
   4   7 -15  -18.35   20.06   0
   4   8 -17   14.86   25.44   0
   5   4   1  324.86   24.16   0
   5   4   2  137.23   17.09   0
   5   6 -10  130.13   26.13   0
   5   8 -14    7.30   22.83   0
   6   6  -5   49.69   22.32   0
   6   6  -4  163.17   25.76   0
   6   6   9   -2.98   10.48   0
   6   7  -8    1.50   18.96   0
   6   8 -11   -2.76   21.88   0
   7   8  -6   31.39   24.70   0
   7   8  -5   -5.42   18.68   0
   7   9  -8   -1.05   20.11   0
  -6   2 -16   17.39    9.56   0
  -5   3 -18    2.99   12.28   0
  -3   2 -15   40.85   14.07   0
  -2   1 -11  152.10   13.57   0
  -1   2 -13  194.29   20.43   0
  -1   4 -18    4.30   17.14   0
   0   4 -17    5.61   17.66   0
   1   3 -13   13.39   16.45   0
   2   5 -16   64.58   21.04   0
   2   6 -18    6.19   19.35   0
   3   2   0 1115.09   30.86   0
   3   5 -14    4.03   17.60   0
   3   6 -16    6.96   20.07   0
   3   7 -18    8.16   20.95   0
   4   3  -2   45.67   14.67   0
   4   4  -8  112.05   20.82   0
   4   6 -14    5.43   20.00   0
   4   7 -16   -9.76   20.91   0
   5   4  -1  361.52   27.28   0
   5   4   0    0.70   10.36   0
   5   4   5  112.58   13.96   0
   5   5  -7   65.89   20.81   0
   5   6 -11   63.73   22.55   0
   5   7 -13   55.71   25.64   0
   5   8 -15    8.63   22.44   0
   6   6  -6   22.19   17.38   0
   6   7  -9   -9.70   18.59   0
   6   8 -12    9.93   23.50   0
   7   7  -2   22.09   19.67   0
   7   7  -1    4.72   14.32   0
   7   7   0   20.42   16.40   0
   7   7   1   -4.16   13.78   0
   7   7   2  -13.69   12.89   0
   7   7   3    8.47   14.77   0
   7   7   4    9.83   16.68   0
   7   8  -7   -2.38   19.98   0
  -5   2 -16   38.42   11.64   0
  -4   3 -18   13.81   14.90   0
  -2   3 -17   20.32   15.31   0
  -2   4 -19    7.32   17.76   0
  -1   3 -16   33.61   17.50   0
  -1   5 -20   -2.17   16.04   0
   0   1  -8  287.82   18.55   0
   0   2 -12  291.04   24.20   0
   0   3 -15  202.92   25.64   0
   0   5 -19   19.20   18.62   0
   1   2 -10   24.94   14.27   0
   1   4 -16   25.97   19.69   0
   1   5 -18   15.57   16.67   0
   2   2  -7   14.36   11.10   0
   2   3 -11  220.25   24.20   0
   2   4 -14   15.95   15.06   0
   3   2  -1  634.34   25.26   0
   3   3  -8  266.33   24.86   0
   3   4 -12  472.45   37.80   0
   4   3  -3  282.25   22.68   0
   4   5 -12   20.99   19.43   0
   5   4  -3   38.03   16.56   0
   5   4  -2  113.02   18.03   0
   5   4   6   17.74    9.43   0
   5   5  -8   52.22   19.65   0
   5   7 -14   68.92   27.04   0
   5   8 -16  -16.19   22.15   0
   6   5   1   58.78   17.37   0
   6   6  -7   28.13   18.49   0
   6   7 -10   12.16   21.12   0
   6   8 -13    7.74   23.26   0
   7   7  -4  109.11   24.91   0
   7   8  -8   11.39   21.26   0
  -4   2 -16  170.58   18.38   0
  -3   4 -20    5.33   17.53   0
  -1   1 -10  124.40   13.57   0
   1   1  -5 1399.54   34.25   0
   1   6 -20   18.60   20.29   0
   2   5 -17   89.96   23.14   0
   2   6 -19    6.24   19.24   0
   3   2  -2  533.35   24.68   0
   3   3  -9  267.00   25.63   0
   3   5 -15   22.34   18.55   0
   3   6 -17   57.10   24.06   0
   3   7 -19   21.91   22.25   0
   4   3  -4   91.48   16.16   0
   4   4  -9   84.85   20.17   0
   4   5 -13   29.00   21.73   0
   4   7 -17   18.88   22.95   0
   5   4  -4  149.22   20.89   0
   5   5  -9   34.65   19.40   0
   5   6 -12    2.50   18.22   0
   5   7 -15    3.46   24.81   0
   6   5  -2  148.56   23.74   0
   6   5  -1  122.62   20.35   0
   6   5   0  174.66   21.87   0
   6   5   2  273.77   23.74   0
   6   6  -8   -6.24   17.79   0
   6   6  10    3.33    9.02   0
   6   7 -11   -3.25   20.69   0
   6   8 -14   -1.12   23.88   0
   7   7  -6   20.68   23.11   0
   7   7  -5   24.54   19.03   0
   7   7   7   54.35   17.37   0
   7   8  -9    4.93   21.12   0
  -3   3 -18    9.06   15.17   0
  -2   2 -15   19.71   12.64   0
  -1   2 -14   14.27   12.78   0
  -1   4 -19   36.43   19.28   0
  -1   5 -21   41.84   21.38   0
   0   4 -18    8.13   16.01   0
   0   5 -20   15.73   20.05   0
   1   3 -14   96.00   19.22   0
   1   5 -19   14.23   21.64   0
   2   2  -8   51.18   13.69   0
   2   3 -12  388.16   31.03   0
   2   4 -15   83.00   22.03   0
   3   2  -3 1260.29   38.39   0
   3   4 -13   94.18   22.45   0
   3   6 -18   -3.46   23.56   0
   4   3  -5  141.68   19.14   0
   4   4 -10   50.19   18.90   0
   4   6 -16   57.97   25.08   0
   5   4  -5  132.87   21.22   0
   5   4   7   27.26    8.67   0
   5   5 -10   33.72   20.02   0
   5   6 -13   46.31   23.10   0
   6   5  -4   -8.11   12.85   0
   6   5  -3   12.69   14.20   0
   6   6  -9  145.14   27.93   0
   6   7 -12   -7.70   20.97   0
   7   7  -7   74.14   24.76   0
   7   7   8   -1.28   12.91   0
   7   8 -11   11.63   24.84   0
   7   8 -10  -14.71   20.12   0
   8   8  -2   19.67   21.54   0
   8   8  -1   59.60   24.33   0
   8   8   0   28.45   20.79   0
   8   8   1   15.27   18.71   0
   8   8   2   10.14   17.42   0
  -2   1 -12    8.10    9.06   0
  -2   4 -20   21.94   20.13   0
  -1   3 -17  140.05   22.98   0
   0   2 -13   91.57   17.75   0
   0   3 -16   98.65   21.07   0
   1   1  -6  170.51   15.03   0
   1   2 -11  248.55   22.42   0
   1   4 -17   -2.25   14.98   0
   2   5 -18    1.19   18.11   0
   2   6 -20   12.21   19.50   0
   3   2  -4  510.53   26.75   0
   3   3 -10   34.54   15.77   0
   3   5 -16    0.78   16.90   0
   4   3  -6  305.45   26.07   0
   4   4 -11   41.38   21.44   0
   4   5 -14   22.55   18.66   0
   5   4  -6  159.10   22.76   0
   5   5 -11  117.57   24.98   0
   5   6 -14    0.38   20.33   0
   5   7 -16    9.08   22.60   0
   6   5  -5    0.95   13.63   0
   6   5   6    2.19   10.93   0
   6   6 -10   11.40   18.85   0
   6   7 -13    8.90   22.28   0
   7   6  -2    3.76   17.55   0
   7   6  -1   40.67   19.18   0
   7   6   0   66.99   20.81   0
   7   6   1    6.38   15.90   0
   7   6   2    4.45   14.43   0
   7   7  -9   16.62   23.02   0
   7   7  -8   21.05   21.39   0
   7   8 -12    9.87   24.63   0
   8   8  -5  -13.90   19.49   0
   8   8  -4   -9.29   16.07   0
   8   8  -3    4.02   18.21   0
   8   8   3   26.41   18.36   0
  -4   3 -19   -3.28   14.07   0
  -3   1 -13  294.28   18.66   0
  -3   2 -16   31.35   13.24   0
  -2   3 -18   23.21   16.92   0
  -1   1 -11  359.98   21.29   0
   0   1  -9   81.66   11.90   0
   0   4 -19   12.54   18.44   0
   0   5 -21   -8.29   18.21   0
   1   3 -15   32.51   16.15   0
   1   5 -20   26.91   22.99   0
   2   2  -9  419.08   27.83   0
   2   3 -13   16.49   15.36   0
   2   4 -16  151.77   25.19   0
   3   2  -5 1254.58   41.81   0
   3   4 -14    0.53   16.14   0
   3   5 -17   16.18   20.00   0
   3   6 -19   -3.31   19.71   0
   4   6 -17   11.84   21.40   0
   5   4  -7   28.32   16.56   0
   5   4   8  160.32   12.95   0
   5   5 -12   -7.68   19.77   0
   5   7 -17   -0.40   21.10   0
   6   5  -7    7.03   17.29   0
   6   6 -11  -15.94   18.46   0
   6   6  11   13.36    9.12   0
   6   7 -14    2.62   22.57   0
   7   6  -5   57.36   22.55   0
   7   6  -4    8.03   15.55   0
   7   6  -3  -13.26   12.92   0
   7   6   3   -0.47   14.89   0
   7   7 -10    0.85   20.70   0
   7   7   9   -3.75   11.31   0
   8   8  -7   17.70   20.88   0
   8   8  -6   -2.32   18.18   0
  -3   3 -19   12.51   16.35   0
  -1   2 -15   31.67   15.10   0
  -1   4 -20    8.11   17.75   0
   1   2 -12   31.35   13.45   0
   1   4 -18   -0.94   14.32   0
   2   5 -19   -3.59   17.83   0
   3   3 -11   13.30   14.78   0
   3   4 -15   63.43   22.96   0
   4   3  -7  121.56   19.88   0
   4   4 -12  145.89   25.39   0
   4   5 -15  -13.72   16.03   0
   4   6 -18   -0.91   22.69   0
   5   4  -8  335.91   31.81   0
   5   6 -15   25.07   21.35   0
   6   5  -8   25.11   19.08   0
   6   5   7    8.36    9.63   0
   6   6 -12   11.24   21.11   0
   6   7 -15   30.26   25.14   0
   7   6  -7   31.62   22.32   0
   7   6  -6   30.16   18.82   0
   7   7 -11   10.59   22.20   0
   8   8  -9   14.09   23.38   0
   8   8  -8   45.40   23.62   0
  -5   2 -17    1.79   10.44   0
  -2   2 -16   33.00   13.90   0
  -2   4 -21    5.40   18.40   0
  -1   3 -18    3.38   15.74   0
   0   2 -14   62.36   15.26   0
   0   3 -17   23.42   14.43   0
   1   3 -16   86.53   22.81   0
   2   2 -10  555.63   32.50   0
   2   3 -14   21.00   15.90   0
   2   4 -17   -1.11   15.73   0
   3   2  -6  134.01   17.97   0
   3   3 -12   67.08   18.83   0
   3   5 -18    0.18   18.82   0
   3   6 -20   13.72   20.91   0
   4   3  -8   83.09   18.45   0
   4   4 -13    3.88   17.72   0
   4   5 -16   61.66   23.71   0
   5   4  -9  408.81   36.26   0
   5   5 -13    3.37   17.78   0
   5   6 -16    5.17   22.20   0
   5   7 -18   -5.40   21.23   0
   6   5  -9   45.97   20.87   0
   6   6 -13   -1.89   20.24   0
   6   7 -16   36.97   25.65   0
   7   6  -8   -3.89   17.13   0
   7   6   6   25.63   14.27   0
   7   7 -12   -6.52   21.56   0
   7   7  10   -1.24   11.43   0
   8   7  -5    0.17   21.10   0
   8   7  -4   21.64   20.25   0
   8   7  -3   20.89   18.03   0
   8   7  -2   13.37   18.11   0
   8   7  -1    2.73   15.63   0
   8   7   0    2.45   16.83   0
   8   7   1    6.90   17.22   0
   8   7   2    1.25   17.14   0
  -4   2 -17   14.36   12.02   0
  -2   3 -19    8.43   17.52   0
   0   1 -10   36.20   10.25   0
   0   4 -20   18.97   19.11   0
   1   2 -13  299.03   27.07   0
   1   4 -19   12.89   16.14   0
   1   5 -21    6.50   18.31   0
   2   1  -2 5734.76   63.78   0
   2   5 -20   47.42   22.56   0
   3   2  -7  616.05   32.59   0
   3   4 -16   53.51   20.27   0
   4   3  -9  296.40   28.33   0
   4   6 -19    3.58   20.46   0
   5   4 -10   18.72   18.39   0
   5   5 -14   24.20   21.09   0
   5   6 -17   34.99   24.61   0
   6   4  -1   35.78   15.92   0
   6   5 -10    5.66   17.47   0
   6   5   8   14.18    9.81   0
   6   6 -14   10.70   21.87   0
   7   6 -10   92.91   28.73   0
   7   6  -9   65.24   24.35   0
   7   7 -13   54.81   26.73   0
   8   7  -7   32.56   21.98   0
   8   7  -6   28.04   21.31   0
   8   7   3    3.45   16.32   0
  -4   1 -14    9.66    9.02   0
  -3   2 -17   -0.67   13.09   0
  -2   1 -13   23.86   10.34   0
  -1   1 -12   71.26   12.97   0
  -1   2 -16    6.11   14.10   0
  -1   4 -21   -4.73   15.08   0
   0   3 -18   31.62   19.50   0
   1   1  -8  -16.54    8.97   0
   1   3 -17    6.06   18.24   0
   2   1  -3  450.45   21.22   0
   2   2 -11  237.52   23.69   0
   2   3 -15    7.72   14.47   0
   2   4 -18    9.30   16.51   0
   3   2  -8   37.54   14.38   0
   3   3 -13  271.18   29.14   0
   3   5 -19   27.50   21.70   0
   4   3 -10  357.95   31.57   0
   4   4 -14   76.67   21.74   0
   4   5 -17    1.57   19.53   0
   5   3  -3  186.48   20.63   0
   5   3  -2  124.55   17.32   0
   5   3  -1   14.03   10.78   0
   5   3   0  269.56   20.81   0
   5   3   1   16.57   11.13   0
   5   4 -11  225.98   28.74   0
   5   5 -15   79.09   25.44   0
   6   4  -5   -6.64   18.02   0
   6   4  -4   19.05   14.72   0
   6   4  -3  107.22   19.25   0
   6   4  -2   40.29   14.82   0
   6   4   0   -4.05   10.64   0
   6   4   1  201.74   21.43   0
   6   4   2   20.98   12.67   0
   6   5 -11   68.91   22.64   0
   6   6 -15   -3.23   21.23   0
   7   5  -3   11.81   16.66   0
   7   5  -2    1.34   17.69   0
   7   5  -1   87.72   20.36   0
   7   5   0   15.94   16.64   0
   7   6 -11    1.63   20.32   0
   7   6   7    6.33   12.43   0
   7   7 -14   -2.53   21.52   0
   8   7  -9   14.54   21.52   0
   8   7  -8   13.63   20.72   0
  -4   3 -20    2.13   14.38   0
  -3   3 -20   23.55   16.99   0
  -2   2 -17    8.60   15.43   0
  -1   3 -19   -6.17   16.74   0
   0   1 -11   75.89   14.07   0
   0   2 -15    2.71   11.67   0
   0   4 -21   28.01   19.84   0
   1   2 -14   44.36   17.52   0
   1   4 -20    9.36   19.93   0
   2   2 -12   20.27   16.37   0
   2   3 -16   75.38   21.49   0
   2   5 -21   22.84   20.05   0
   3   2  -9   41.33   17.27   0
   3   3 -14   18.47   18.55   0
   3   4 -17   32.03   18.98   0
   3   5 -20   17.14   23.38   0
   4   3 -11  437.02   35.19   0
   4   4 -15    0.83   16.46   0
   4   5 -18   14.13   20.44   0
   4   6 -20    2.64   20.61   0
   5   3  -5    7.95   12.61   0
   5   3  -4   32.13   13.87   0
   5   4 -12   -4.41   17.40   0
   5   5 -16   -4.76   21.66   0
   5   6 -18   -0.94   21.00   0
   6   4  -7   23.26   20.84   0
   6   4  -6   38.10   17.46   0
   6   5 -12    8.04   18.95   0
   6   6 -16   19.57   23.66   0
   7   5  -6   -9.25   14.34   0
   7   5  -5    2.08   16.04   0
   7   5  -4    5.88   15.58   0
   7   5   1   66.47   18.83   0
   7   5   2    0.57   13.84   0
   7   6 -12    2.55   20.55   0
   7   7 -15   -5.11   21.24   0
   8   7 -11   11.37   23.48   0
   8   7 -10  -12.22   19.04   0
  -3   1 -14   87.36   13.00   0
  -2   3 -20   42.75   19.38   0
   1   1  -9  236.45   19.33   0
   2   1  -5  551.81   25.70   0
   2   4 -19   -3.94   15.80   0
   3   4 -18   -4.58   19.26   0
   4   2  -2  550.78   27.94   0
   4   2  -1  148.18   16.27   0
   4   3 -12   -1.12   21.30   0
   4   4 -16    3.53   20.05   0
   5   3  -7   44.71   16.25   0
   5   3  -6   16.00   13.78   0
   5   4 -13   29.27   18.79   0
   5   6 -19   16.67   22.45   0
   6   4  -8  109.33   23.01   0
   6   5 -13   21.24   21.24   0
   6   5   9   30.97    9.78   0
   6   6 -17    1.39   23.57   0
   7   5  -8   13.93   17.33   0
   7   5  -7   10.98   16.50   0
   7   6 -13   24.68   23.08   0
   7   6   8   24.89   12.54   0
   8   6  -6   26.23   19.80   0
   8   6  -5   12.19   16.78   0
   8   6  -4    4.47   16.52   0
   8   6  -3   18.22   16.09   0
   8   6  -2   -4.34   13.57   0
   8   6  -1   18.67   16.59   0
   8   6   0   -1.77   16.67   0
   8   7 -12   12.97   21.84   0
   8   7   6   -0.84   13.91   0
  -1   1 -13  418.85   25.03   0
  -1   2 -17   23.34   15.41   0
  -1   3 -20   21.00   19.05   0
   0   2 -16   60.34   17.97   0
   0   3 -19   69.03   19.99   0
   1   3 -18   12.58   15.71   0
   1   4 -21   12.47   21.51   0
   2   1  -6  218.28   18.70   0
   2   2 -13   79.74   18.03   0
   2   3 -17   31.79   21.02   0
   2   4 -20   21.24   21.99   0
   3   2 -10   29.87   14.69   0
   3   3 -15    5.20   16.52   0
   3   5 -21    6.38   22.41   0
   4   2  -4 1123.54   41.09   0
   4   2  -3  117.36   16.13   0
   4   2   0   14.69    8.46   0
   4   5 -19   -1.84   20.13   0
   5   3  -8   74.19   18.90   0
   5   4 -14   10.07   17.99   0
   5   5 -17   33.47   22.93   0
   6   4  -9   16.54   17.80   0
   6   5 -14    1.48   20.27   0
   7   5 -10   38.23   23.45   0
   7   5  -9   25.58   19.06   0
   7   6 -14   11.58   22.96   0
   8   6  -9   48.14   25.39   0
   8   6  -8   13.31   20.24   0
   8   6  -7    8.12   18.88   0
   8   6   1    7.14   15.47   0
   8   6   2    1.94   15.19   0
   8   7 -13   -3.38   21.22   0
   8   7   7   11.03   14.52   0
  -4   2 -18   21.78   12.37   0
  -3   2 -18    5.42   13.73   0
  -2   1 -14  452.36   24.74   0
   0   1 -12   93.80   15.74   0
   0   4 -22    1.66   16.48   0
   1   1 -10    7.46   10.33   0
   1   2 -15   -5.63   12.11   0
   2   1  -7 4138.20   71.75   0
   3   2 -11   37.14   15.60   0
   3   4 -19   34.37   21.32   0
   4   2  -6  545.47   31.92   0
   4   2  -5  150.58   19.39   0
   4   3 -13   -1.69   15.95   0
   4   4 -17    8.94   17.64   0
   4   5 -20    9.55   20.54   0
   5   3  -9   22.03   16.30   0
   5   3   4   10.38    7.25   0
   5   5 -18  -18.45   19.81   0
   6   4 -11   25.18   18.68   0
   6   4 -10    9.74   18.04   0
   6   4   5   96.68   14.48   0
   6   5 -15   36.11   23.85   0
   6   6 -18   -1.02   21.49   0
   7   5 -11   25.12   21.47   0
   7   6 -15    4.74   22.50   0
   8   6 -10   -0.03   20.73   0
   9   7  -8   -9.47   20.24   0
   9   7  -7    6.75   19.34   0
   9   7  -6    5.77   18.16   0
   9   7  -5    1.36   18.17   0
   9   7  -4    6.87   17.81   0
   9   7  -3   18.95   18.79   0
   9   7  -2   31.28   19.65   0
   9   7  -1   30.30   20.42   0
   9   7   0   24.45   19.33   0
  -5   2 -18   -3.69    9.60   0
  -3   3 -21    3.36   15.25   0
  -2   2 -18   54.41   17.16   0
  -2   3 -21   -6.19   15.33   0
   0   2 -17   21.67   17.12   0
   0   3 -20   -8.72   16.88   0
   1   3 -19   12.36   17.50   0
   1   4 -22    1.06   19.90   0
   2   2 -14  452.01   33.86   0
   2   3 -18   34.84   17.60   0
   2   4 -21    0.65   21.23   0
   3   2 -12   59.11   20.08   0
   3   3 -16  129.91   24.59   0
   4   2  -7  343.99   27.45   0
   4   3 -14   48.23   19.92   0
   4   4 -18   -0.38   21.53   0
   5   3 -10   59.71   21.68   0
   5   4 -15   27.80   19.73   0
   5   5 -19   38.06   25.95   0
   6   4 -12    3.08   17.00   0
   6   5 -16   37.02   24.09   0
   7   5 -12   -0.77   19.50   0
   7   5   5    1.35   11.82   0
   7   6 -16   -1.49   22.25   0
   7   6   9   34.00   11.86   0
   8   6 -12    4.93   21.52   0
   8   6 -11   -3.07   20.71   0
   9   7  -9   20.03   22.48   0
   9   7   1  -14.40   15.42   0
  -3   1 -15   26.46   11.93   0
  -1   1 -14   -2.76   11.01   0
  -1   2 -18   12.16   15.41   0
  -1   3 -21   14.03   19.97   0
   0   1 -13  226.11   21.57   0
   1   1 -11   14.85   11.17   0
   1   2 -16    7.50   13.62   0
   2   1  -8 1509.58   46.64   0
   3   3 -17   37.20   18.86   0
   3   4 -20   36.58   22.26   0
   4   2  -9  122.77   20.48   0
   4   2  -8  465.62   31.92   0
   4   3 -15    1.46   16.75   0
   4   5 -21   12.14   21.10   0
   5   3 -11  587.12   42.01   0
   5   3   5    3.22    6.82   0
   5   4 -16   -1.97   19.18   0
   6   4 -13   15.31   18.65   0
   6   5 -17  -16.03   19.81   0
   7   4  -6    5.18   18.68   0
   7   4  -5   25.69   15.18   0
   7   4  -4   30.67   15.61   0
   7   4  -3   35.26   17.57   0
   7   4  -2   69.56   19.03   0
   7   5 -14   32.44   25.31   0
   7   5 -13   10.61   20.92   0
   7   6 -17    4.97   21.46   0
   8   5  -5   13.24   18.92   0
   8   5  -4  115.54   24.33   0
   8   5  -3   -6.03   16.58   0
   8   6 -13   33.06   24.12   0
   9   7   2    7.91   16.40   0
  -4   1 -15  104.17   12.34   0
  -2   1 -15   27.99   12.55   0
   0   3 -21   -2.15   17.66   0
   1   1 -12  496.68   30.59   0
   1   3 -20   61.59   20.29   0
   2   1  -9 2140.61   56.61   0
   2   2 -15   47.05   17.63   0
   2   3 -19   11.45   15.99   0
   2   4 -22   18.58   21.97   0
   3   2 -13   55.27   18.24   0
   3   4 -21    9.24   22.77   0
   4   2 -10   23.74   15.42   0
   4   4 -19   12.17   20.49   0
   5   3 -12    0.41   17.82   0
   5   4 -17    8.02   20.51   0
   5   5 -20    4.30   20.76   0
   6   3  -6   32.73   15.94   0
   6   3  -5   24.18   15.00   0
   6   3  -4  297.11   27.01   0
   6   3  -3  185.12   21.92   0
   6   3  -2   89.05   18.62   0
   6   4 -14   18.16   18.75   0
   6   4   6   21.14    9.57   0
   6   5 -18    7.34   22.01   0
   7   4  -9   -7.41   18.75   0
   7   4  -8  103.86   23.06   0
   7   4  -7  121.85   24.31   0
   7   4  -1    7.91   12.40   0
   7   4   0   23.35   15.08   0
   7   5 -15   -3.45   21.49   0
   7   5   6   30.28   13.09   0
   8   5  -9    9.11   21.49   0
   8   5  -8   70.22   22.53   0
   8   5  -7   16.65   17.77   0
   8   5  -6   -0.02   15.57   0
   8   5  -2   11.42   13.54   0
   8   5  -1    8.25   17.26   0
   8   6 -15  -15.25   21.09   0
   8   6 -14   10.96   22.17   0
   9   6  -6    4.19   20.97   0
   9   6  -5   11.09   20.78   0
   9   6  -4   52.49   23.96   0
  -3   2 -19    6.45   13.84   0
  -2   2 -19   14.02   16.69   0
   0   2 -18    2.70   16.12   0
   1   2 -17   -4.65   14.05   0
   2   1 -10  173.73   20.38   0
   2   2 -16    9.59   17.46   0
   3   2 -14  444.88   35.29   0
   3   3 -18   63.11   20.66   0
   4   2 -11  113.71   21.28   0
   4   3 -16   19.71   17.72   0
   4   4 -20   16.13   21.49   0
   5   3 -13   57.46   21.61   0
   5   4 -18   82.04   26.35   0
   6   3  -8   27.68   17.08   0
   6   3  -7   41.79   17.27   0
   6   3  -1  240.02   22.30   0
   6   3   0   79.44   16.55   0
   6   4 -15   14.99   20.59   0
   6   5 -19   12.50   22.03   0
   7   4 -10    9.70   18.56   0
   7   4   1   13.72   14.95   0
   8   5 -11    6.46   19.92   0
   8   5 -10   -0.36   19.08   0
   8   5   0   -0.94   11.60   0
   8   5   1    1.84   14.57   0
   9   6 -10   15.53   22.59   0
   9   6  -9   28.74   21.59   0
   9   6  -8   10.99   20.13   0
   9   6  -7   22.51   20.43   0
   9   6  -3   14.86   18.50   0
   9   6  -2   29.93   18.76   0
   9   6  -1    0.30   16.64   0
  -4   2 -19    9.08   12.69   0
  -1   1 -15   47.65   14.31   0
  -1   2 -19   39.42   18.41   0
  -1   3 -22   -5.05   18.29   0
   0   1 -14   85.39   15.47   0
   1   1 -13   11.70   14.23   0
   1   3 -21   27.40   18.33   0
   2   1 -11   -0.33   13.81   0
   2   3 -20   29.01   19.20   0
   3   1  -6  350.92   24.28   0
   3   1  -5 2000.30   50.40   0
   3   1  -4 1395.13   40.61   0
   3   1  -3   77.33   12.37   0
   3   1  -2   12.36    8.57   0
   3   3 -19   -5.32   18.82   0
   3   4 -22   26.41   24.02   0
   4   2 -12  230.94   27.43   0
   4   3 -17    3.39   18.21   0
   5   3 -14   12.88   17.46   0
   5   3   6    1.07    6.57   0
   5   4 -19   24.41   24.83   0
   6   3 -10   89.19   22.55   0
   6   3  -9   27.59   18.07   0
   6   3   1  419.93   26.78   0
   6   4 -16   37.20   22.95   0
   7   4 -12   39.28   21.12   0
   7   4 -11   42.61   20.75   0
   7   5 -17    1.07   22.17   0
   7   5   7   65.37   13.96   0
   7   6  10    6.25    9.33   0
   8   5 -13    1.33   22.96   0
   8   5 -12   25.17   22.34   0
   8   5   2    0.02   14.15   0
   8   6   6    1.94   12.28   0
   9   6 -12    1.73   21.15   0
   9   6 -11    5.35   21.09   0
   9   6   0    6.08   16.94   0
   0   2 -19   51.82   19.52   0
   0   3 -22   14.43   18.97   0
   1   2 -18  -12.14   14.52   0
   2   2 -17   45.75   18.36   0
   3   1  -7 1180.23   42.58   0
   3   1  -1  210.97   14.82   0
   3   2 -15    4.72   14.70   0
   4   2 -13   60.04   20.00   0
   4   3 -18   20.73   18.77   0
   4   4 -21    6.35   20.17   0
   5   2  -8   -5.17   15.98   0
   5   2  -7    8.32   13.58   0
   5   2  -6  261.40   24.97   0
   5   2  -5    7.69   12.43   0
   5   2  -4   -5.42   11.36   0
   5   2  -3  275.45   23.13   0
   5   2  -2   27.58   12.04   0
   5   3 -15   47.87   20.09   0
   6   3 -12   30.98   20.45   0
   6   3 -11  104.21   24.23   0
   6   4 -17  -18.17   19.17   0
   6   4   7   26.13    9.95   0
   7   4 -13   -0.72   19.14   0
   7   5 -18   -0.44   21.17   0
   8   5 -14   68.14   26.54   0
   9   6   1   16.33   16.03   0
  -3   1 -16   67.86   13.42   0
  -2   1 -16   64.75   13.68   0
  -2   2 -20   20.16   16.92   0
   0   1 -15   38.36   13.11   0
   1   1 -14  176.96   21.10   0
   1   3 -22    8.94   19.03   0
   2   1 -12   90.86   17.02   0
   2   3 -21   20.40   19.71   0
   3   1  -9   19.34   13.33   0
   3   1  -8   44.53   14.73   0
   3   1   0  484.35   20.13   0
   3   2 -16    6.67   16.11   0
   3   3 -20   15.06   19.47   0
   4   2 -14  106.69   23.17   0
   4   4 -22   -9.58   18.57   0
   5   2 -10   28.38   20.06   0
   5   2  -9   95.70   19.85   0
   5   2  -1  564.86   28.59   0
   5   3 -16   -7.71   16.51   0
   5   4 -20   11.03   21.48   0
   6   3 -13  134.66   26.14   0
   6   4 -18   19.14   22.72   0
   7   4 -15   34.85   23.37   0
   7   4 -14   -2.48   19.46   0
   8   5 -15   62.04   27.81   0
   8   6   7   -2.26   12.18   0
   9   6   2    7.11   17.03   0
  -3   2 -20    3.00   13.79   0
  -1   1 -16   45.16   14.56   0
  -1   2 -20   18.46   17.38   0
   0   2 -20   16.28   17.95   0
   1   2 -19   46.54   18.86   0
   2   1 -13   89.59   17.68   0
   2   2 -18   58.57   19.89   0
   2   3 -22    1.91   19.92   0
   3   1 -10  233.43   23.91   0
   3   2 -17   13.36   20.06   0
   3   3 -21    6.80   23.13   0
   4   2 -15   29.70   21.79   0
   4   3 -19    8.39   19.86   0
   5   2 -11  253.70   29.30   0
   5   2   0   75.32   12.53   0
   5   3 -17   -6.83   19.07   0
   5   4 -21   -5.42   19.41   0
   6   3 -14   15.77   20.28   0
   6   4 -19    5.24   21.59   0
   7   3  -6   41.59   19.52   0
   7   4 -16   21.94   22.94   0
   8   4 -10  -12.73   17.64   0
   8   4  -9    6.75   18.59   0
   8   4  -8    0.49   16.35   0
   8   4  -7   22.02   17.64   0
   8   4  -6   25.55   17.28   0
   8   4  -5    7.37   15.13   0
   8   4  -4   15.82   14.66   0
   8   4  -3   68.92   20.87   0
   8   5 -16    4.21   23.09   0
   9   5 -11   11.87   23.16   0
   9   5 -10    1.51   20.26   0
   9   5  -9   37.58   22.44   0
   9   5  -8   -2.70   18.93   0
   9   5  -7   18.83   19.91   0
   9   5  -6    8.05   18.15   0
   9   5  -5  -16.24   15.39   0
   9   5  -4   15.78   15.86   0
   9   5  -3    8.44   17.91   0
  10   6  -6   -5.28   19.21   0
  10   6  -5    3.64   20.31   0
  -4   1 -16    3.87    8.70   0
  -4   2 -20   32.53   13.70   0
  -1   0 -10   -6.67    7.45   0
   0   0  -8   -1.37    6.62   0
   0   1 -16   27.53   15.97   0
   1   1 -15   28.47   14.11   0
   1   3 -23   31.55   20.79   0
   2   1 -14  164.02   23.98   0
   2   2 -19   72.39   23.73   0
   3   1 -11  601.93   35.85   0
   4   3 -20   27.78   21.59   0
   5   2 -12  397.78   35.86   0
   5   3 -18   27.33   21.77   0
   6   3 -15   29.54   20.46   0
   6   4 -20    0.80   20.41   0
   7   3 -10    2.95   16.16   0
   7   3  -9   11.30   18.00   0
   7   3  -8  133.29   24.52   0
   7   3  -7   11.30   16.40   0
   7   3  -5  101.55   20.36   0
   7   3  -4  109.06   20.45   0
   7   3  -3   74.13   19.69   0
   7   4 -17   75.36   27.50   0
   7   5   8   -3.49    8.92   0
   8   4 -13   27.93   23.84   0
   8   4 -12   25.97   21.41   0
   8   4 -11    2.06   19.01   0
   8   4  -2   -2.22   14.08   0
   8   4  -1    7.94   16.35   0
   9   5 -12   28.48   22.35   0
   9   5  -2    3.32   14.79   0
   9   5  -1  -10.15   15.82   0
  10   6  -4    1.83   17.97   0
  10   6  -3  -12.38   17.63   0
  -2   1 -17   12.75   13.83   0
  -2   2 -21    8.34   16.36   0
  -1   1 -17    9.41   13.01   0
  -1   2 -21   37.25   19.09   0
   0   0  -9 1234.70   35.37   0
   1   1 -16   47.25   17.99   0
   1   2 -20   52.73   19.83   0
   2   3 -23   -6.82   19.41   0
   3   1 -12   38.54   15.95   0
   3   2 -18   70.31   21.02   0
   3   3 -22   21.40   20.47   0
   4   2 -16   24.66   18.42   0
   4   3 -21   19.74   22.94   0
   5   2 -14   77.20   25.18   0
   5   2 -13   27.18   19.24   0
   5   3 -19   10.90   20.45   0
   6   3 -16   17.50   21.17   0
   7   3 -12   -1.61   16.97   0
   7   3 -11   73.98   21.91   0
   7   3  -2    8.02   12.79   0
   7   4 -18   28.23   24.72   0
   8   4 -14   12.52   21.59   0
   8   4   0   13.32   15.81   0
   8   6   8   -4.22   10.83   0
   9   5 -14   15.94   22.41   0
   9   5   0    2.42   16.06   0
  10   6  -2   -2.40   16.28   0
  10   6  -1   26.47   19.22   0
  -3   1 -17   -2.07   10.36   0
  -3   2 -21   19.56   14.67   0
  -1   0 -11   60.18   11.32   0
   0   1 -17   34.54   16.89   0
   0   2 -21   12.24   16.61   0
   1   0  -6   23.11    9.93   0
   1   2 -21   18.73   19.56   0
   2   1 -15  128.71   21.31   0
   2   2 -20   23.99   18.32   0
   3   1 -13  118.02   20.79   0
   3   2 -19    5.48   16.46   0
   4   1  -9  -24.78   12.56   0
   4   1  -8 1421.81   51.47   0
   4   1  -7  219.82   22.63   0
   4   1  -6   44.27   14.00   0
   4   1  -5   15.05   11.74   0
   4   1  -4   22.85   11.86   0
   4   2 -17  270.01   32.56   0
   5   2 -15   52.38   20.45   0
   5   3 -20   20.48   22.22   0
   6   2 -10  348.18   34.28   0
   6   2  -9   21.98   17.03   0
   6   2  -8   18.12   16.13   0
   6   2  -7  419.01   32.96   0
   6   2  -6  207.72   24.52   0
   6   2  -5   27.22   14.62   0
   6   2  -4  126.49   21.14   0
   6   3 -18    9.33   23.33   0
   6   3 -17   58.51   24.70   0
   6   3   4   72.76   12.65   0
   6   4   8   12.79    8.20   0
   7   3 -14   -0.55   19.19   0
   7   3 -13    8.91   18.05   0
   7   3  -1  137.58   19.34   0
   7   4 -19    2.12   21.76   0
   7   4   5   23.18   12.37   0
   8   4 -16    4.01   21.69   0
   8   4 -15    8.88   21.94   0
   8   4   1   23.12   15.96   0
   8   5   5   52.84   14.96   0
   9   5   1    3.25   15.38   0
   9   6   5   -8.51   14.18   0
   1   0  -8   54.46   12.58   0
   1   0  -7   53.48   10.45   0
   1   1 -17  160.00   25.38   0
   2   1 -16   28.45   18.85   0
   3   1 -14   27.59   16.34   0
   3   3 -23   26.29   21.44   0
   4   1 -11  -19.01   13.69   0
   4   1 -10 1034.78   47.10   0
   4   1  -2 1017.59   35.53   0
   4   2 -18   74.14   23.84   0
   4   3 -22    2.30   18.98   0
   5   2 -16   38.93   20.24   0
   5   3 -21   14.63   23.07   0
   6   2 -12  119.91   25.13   0
   6   2 -11   62.55   22.00   0
   6   2  -3   86.26   16.70   0
   6   3 -19   20.64   24.46   0
   7   3 -15   40.78   23.24   0
   7   3   0    5.06   10.83   0
   8   4 -17   21.85   23.71   0
   9   4 -11   38.59   24.82   0
   9   4 -10   45.63   23.01   0
   9   4  -9   -3.26   18.65   0
   9   4  -8   -5.59   17.62   0
   9   4  -7   -6.22   16.69   0
   9   4  -6   25.30   20.00   0
  10   5 -10    6.05   19.62   0
  10   5  -9   16.77   20.22   0
  10   5  -8   32.83   21.24   0
  10   5  -7   57.65   24.64   0
  10   5  -6    2.45   20.76   0
  -2   1 -18  174.01   21.01   0
  -2   2 -22   30.50   17.79   0
  -1   1 -18   26.10   14.82   0
  -1   2 -22   18.92   17.37   0
   0   0 -11  288.97   20.80   0
   0   1 -18   34.68   17.44   0
   0   2 -22   11.09   19.05   0
   1   0  -9   83.96   13.09   0
   1   2 -22    9.25   18.37   0
   2   2 -21   33.42   19.07   0
   3   1 -15   11.90   16.79   0
   3   2 -20   -6.98   15.38   0
   4   1 -12  505.76   36.45   0
   4   2 -19    2.85   17.01   0
   5   2 -17   30.74   19.80   0
   6   2 -14   13.39   20.85   0
   6   2 -13   19.72   18.00   0
   6   2  -2  145.67   18.62   0
   6   3 -20    2.57   24.06   0
   7   3 -17   27.90   23.01   0
   7   3 -16   -0.84   20.63   0
   7   3   1   15.88   13.57   0
   8   3 -11   -9.12   19.95   0
   8   3 -10   65.91   21.95   0
   8   3  -9    6.17   17.11   0
   8   3  -8   73.67   21.65   0
   8   3  -7  155.23   25.49   0
   8   3  -6   34.47   20.36   0
   8   4 -18   -4.81   20.01   0
   8   5   6   37.78   13.67   0
   9   4 -14   84.92   29.25   0
   9   4 -13    5.08   21.05   0
   9   4 -12   19.88   21.90   0
   9   4  -5   31.14   17.42   0
   9   4  -4   20.66   15.97   0
  10   5  -5   -4.24   16.61   0
  10   5  -4    0.96   18.44   0
  -4   1 -17   36.33    9.79   0
   0   0 -12   22.76   11.97   0
   1   0 -10   72.71   13.10   0
   1   1 -18   25.98   16.54   0
   2   1 -17   32.30   15.99   0
   2   2 -22   23.44   21.56   0
   3   1 -16   14.23   17.21   0
   3   2 -21   22.06   20.48   0
   4   1 -14  145.17   27.48   0
   4   1 -13  239.07   28.28   0
   4   1  -1  382.14   21.39   0
   4   2 -20   14.12   21.55   0
   5   2 -18   25.62   20.88   0
   5   3 -22   19.03   22.01   0
   6   2 -15    5.91   18.24   0
   6   2  -1  119.56   17.24   0
   6   3   5   10.19    8.56   0
   7   3 -18    7.10   21.54   0
   7   4   6   35.26   12.15   0
   7   5   9   12.07    8.57   0
   8   3 -14   18.26   23.43   0
   8   3 -13   18.05   20.94   0
   8   3 -12   33.84   21.51   0
   8   3  -5  108.12   22.11   0
   8   3  -4   27.21   16.13   0
   9   4 -16    0.27   22.66   0
   9   4 -15    7.49   21.38   0
   9   4  -3   29.66   16.83   0
   9   4  -2    1.53   17.42   0
   9   6   6    0.68   13.11   0
  10   5  -3   -1.71   16.08   0
  10   5  -2    7.98   17.56   0
  -3   1 -18    2.81   10.90   0
  -1   1 -19   56.02   18.10   0
   0   1 -19   69.78   19.78   0
   0   2 -23    1.04   18.19   0
   1   0 -11   42.11   12.01   0
   1   2 -23   15.09   19.36   0
   2   1 -18   52.73   21.57   0
   3   1 -17   51.44   21.77   0
   3   2 -22   -4.93   20.61   0
   4   1 -15   36.67   21.60   0
   5   1 -10   42.62   18.03   0
   5   1  -9   24.90   15.70   0
   5   1  -8   -5.82   12.87   0
   5   1  -7   50.01   15.98   0
   5   1  -6   47.68   15.44   0
   5   1  -5  266.14   25.92   0
   5   2 -19   56.87   23.79   0
   6   2 -16  140.33   27.76   0
   6   2   0  927.34   37.80   0
   6   3 -21   12.83   21.70   0
   7   2 -11   29.43   18.84   0
   7   2 -10   58.19   21.04   0
   7   2  -9   69.85   21.02   0
   7   2  -8    7.91   16.60   0
   7   2  -7  212.39   26.43   0
   7   2  -6   15.99   19.79   0
   7   3 -19  -10.64   21.07   0
   8   3 -15   17.83   22.28   0
   8   3  -3   35.11   17.08   0
   9   4  -1  126.42   23.57   0
  10   5  -1   27.59   18.17   0
  -2   0 -13  244.03   16.78   0
  -2   1 -19   13.86   13.23   0
  -1   0 -13  194.64   17.10   0
   0   0 -13 1007.51   38.29   0
   1   0 -12   63.53   13.55   0
   1   1 -19  121.61   22.49   0
   2   0 -10  415.39   28.21   0
   2   0  -9  566.20   30.69   0
   2   0  -8 4013.16   72.17   0
   2   0  -6 9232.90   99.41   0
   2   0  -5  976.56   32.05   0
   2   2 -23    5.48   19.69   0
   4   1 -16    6.95   17.30   0
   4   1   0  296.66   18.02   0
   4   2 -21    2.97   19.27   0
   5   1 -13  242.54   31.99   0
   5   1 -12  136.43   24.63   0
   5   1 -11  534.93   38.35   0
   5   1  -4 1465.90   48.84   0
   5   2 -20   33.29   22.34   0
   6   2 -18  -17.28   20.48   0
   6   2 -17   -8.76   19.11   0
   7   2 -14    6.56   21.70   0
   7   2 -13   66.69   23.51   0
   7   2 -12   -4.06   16.72   0
   7   2  -5   -1.03   15.28   0
   7   2  -4   63.33   19.72   0
   7   3 -20    2.95   21.04   0
   8   3 -17   -7.03   21.42   0
   8   3 -16   56.73   24.70   0
   8   3  -2   30.89   15.86   0
  10   4 -12   12.62   22.55   0
  10   4 -11    1.57   19.05   0
  10   4 -10   18.12   20.29   0
  10   4  -9   18.51   22.42   0
  10   4  -8    4.14   20.93   0
  10   5   0    2.12   16.73   0
  -1   1 -20    3.64   14.94   0
   0   0 -14   56.24   14.77   0
   0   1 -20   51.27   18.80   0
   1   0 -13   14.52   13.50   0
   1   1 -20   24.13   19.63   0
   2   0 -11   53.05   14.28   0
   2   0  -4  -16.58    7.66   0
   2   1 -19   -1.76   13.24   0
   3   1 -18   17.16   17.12   0
   3   2 -23    3.61   18.19   0
   4   1 -17   21.23   17.33   0
   4   2 -22   -2.98   17.82   0
   5   1 -14   60.81   21.41   0
   5   1  -3  316.02   23.87   0
   5   2 -21    5.51   23.13   0
   6   2 -19   19.68   22.05   0
   6   2   1  341.09   23.37   0
   7   2 -16   -2.33   21.76   0
   7   2 -15    4.14   19.82   0
   7   2  -3    1.46   15.06   0
   8   3 -19   13.52   23.69   0
   8   3 -18    1.33   20.78   0
   8   3  -1   20.83   13.07   0
   8   5   7   -0.86   10.28   0
   9   3 -13   11.86   23.13   0
   9   3 -12   18.13   21.14   0
   9   3 -11    4.46   19.29   0
   9   3 -10    6.38   18.99   0
   9   3  -9   14.88   19.13   0
   9   3  -8   -2.49   15.78   0
   9   3  -7   -1.56   18.17   0
   9   4   0   -8.72   14.21   0
  10   4 -13   -5.24   20.22   0
  10   4  -7  -15.68   16.37   0
  10   4  -6   15.98   19.34   0
  10   4  -5    4.29   20.43   0
  -3   1 -19   -6.39   10.57   0
  -2   1 -20    7.50   14.41   0
  -1   0 -14  122.42   15.67   0
   1   0 -14   -2.27   12.92   0
   2   0 -13  245.15   25.50   0
   2   0 -12   59.65   15.09   0
   2   0  -3 1795.52   37.64   0
   2   1 -20   14.94   17.38   0
   3   1 -19   68.35   20.33   0
   4   2 -23   24.70   23.72   0
   5   1 -16   25.10   21.30   0
   5   1 -15   58.18   21.13   0
   5   1  -2  472.32   28.20   0
   5   2 -22   35.89   24.79   0
   5   2   4   36.03    8.45   0
   6   1 -10   48.20   23.78   0
   6   1  -9  220.10   28.92   0
   6   2 -20   51.23   24.94   0
   7   2 -17    9.93   21.17   0
   7   2  -2   24.97   15.46   0
   8   3   0   12.73   15.89   0
   9   3 -16  -10.61   22.43   0
   9   3 -15   -2.49   20.96   0
   9   3 -14  -20.73   19.13   0
   9   3  -6   12.45   15.88   0
   9   3  -5   72.96   21.88   0
   9   4   1    5.57   14.57   0
  10   4  -4    8.96   20.12   0
  10   5   1    6.91   15.88   0
  -4   1 -18   14.50    9.05   0
  -2   0 -14   12.11    9.52   0
  -1   0 -15  233.72   21.11   0
   0   0 -15   16.12   12.59   0
   0   1 -21   24.59   19.14   0
   1   0 -15    5.59   13.86   0
   1   1 -21   45.05   20.47   0
   2   0 -14   18.11   16.27   0
   2   1 -21   67.70   22.60   0
   3   0 -11   25.39   14.05   0
   3   0 -10  141.17   19.54   0
   3   0  -9   13.09   12.45   0
   3   0  -8    3.27   11.74   0
   3   0  -7   60.72   14.32   0
   3   0  -6   71.68   14.01   0
   3   1 -20   68.17   22.00   0
   4   1 -19    6.15   16.86   0
   5   1 -17   15.91   17.84   0
   6   1 -13   33.63   19.72   0
   6   1 -12   54.60   20.82   0
   6   1 -11   60.01   20.64   0
   6   1  -8    1.99   14.55   0
   6   1  -7  113.13   20.25   0
   6   1  -6   30.80   14.71   0
   6   2 -21  -25.63   17.99   0
   6   3   6   96.57   11.93   0
   7   2 -18    3.40   20.99   0
   7   4   7   10.32    9.44   0
   8   2 -14   28.52   24.00   0
   8   2 -13   91.51   25.92   0
   8   2 -12   42.06   22.12   0
   8   2 -11   15.42   18.30   0
   8   2 -10  -11.03   15.92   0
   8   2  -9   85.55   22.17   0
   8   2  -8   39.23   17.19   0
   8   2  -7   25.76   17.87   0
   9   3 -17    5.42   21.17   0
   9   3  -4   14.12   15.00   0
   9   5   5    8.11   13.94   0
  10   4  -3   -4.72   15.65   0
  -1   1 -21   -5.71   14.40   0
   0   0 -16   48.46   15.81   0
   2   0 -15    0.43   15.94   0
   3   0 -13   16.26   14.20   0
   3   0 -12    6.33   13.17   0
   3   0  -5   51.95   12.42   0
   3   1 -21   36.01   22.32   0
   4   1 -20   23.84   22.47   0
   5   1 -18  -17.91   15.72   0
   5   1  -1  121.63   15.32   0
   6   1 -15   -5.61   15.94   0
   6   1 -14   21.67   18.18   0
   6   1  -5   12.24   13.21   0
   7   2 -20   -7.56   20.15   0
   7   2 -19   30.54   23.60   0
   7   2  -1   23.94   12.29   0
   7   3   4   -0.11   10.06   0
   8   2 -16  -10.61   19.55   0
   8   2 -15   29.07   22.44   0
   8   2  -6   -6.30   15.01   0
   8   2  -5  112.16   23.94   0
   8   3   1  136.31   19.37   0
   8   4   5    2.66   11.80   0
   9   3  -3   28.31   17.42   0
  10   4  -2    3.76   14.53   0
  -3   1 -20    7.25   11.95   0
  -2   0 -15  202.21   17.07   0
  -2   1 -21    4.43   13.92   0
  -1   0 -16  236.62   22.01   0
   0   1 -22   57.91   21.51   0
   1   0 -16    0.51   11.70   0
   1   1 -22   23.31   18.39   0
   2   0 -16  358.76   32.50   0
   2   1 -22    0.80   15.70   0
   3   0 -15   14.88   18.07   0
   3   0 -14   22.51   15.38   0
   3   0  -4  173.30   16.46   0
   4   0 -11  267.89   27.29   0
   4   0  -9   60.95   16.82   0
   4   0  -8   75.27   17.03   0
   4   1 -21    1.45   21.42   0
   5   1 -19   22.13   20.73   0
   6   1 -17   -1.41   19.05   0
   6   1 -16   12.44   18.22   0
   6   1  -4   58.67   15.33   0
   7   2   0   51.01   15.20   0
   8   2 -18   32.74   24.74   0
   8   2 -17    5.05   21.67   0
   8   2  -4   88.04   19.39   0
   8   5   8   17.37   10.69   0
   9   3  -2   -5.61   13.47   0
  10   3 -14   12.94   22.35   0
  10   3 -13   -6.70   19.47   0
  10   3 -12    6.05   19.80   0
  10   3 -11   14.85   20.53   0
  10   3 -10   17.79   20.83   0
  10   3  -9   -3.91   18.83   0
  10   3  -8   24.94   20.34   0
  10   4  -1    8.28   16.35   0
  11   4  -6    1.80   20.11   0
  -1   1 -22   -6.06   15.49   0
   0   0 -17   12.70   14.40   0
   1   0 -17   12.76   14.40   0
   1   1 -23   36.36   20.81   0
   2   0 -17  469.41   36.47   0
   2   1 -23   43.91   21.35   0
   3   0 -16   -2.35   18.24   0
   3   1 -22   -3.33   18.22   0
   4   0 -14  509.75   39.13   0
   4   0 -13    1.70   14.82   0
   4   0 -12  131.91   22.14   0
   4   0  -7   92.06   18.18   0
   4   0  -6 3100.66   69.22   0
   5   1 -20   -7.63   18.56   0
   5   1   0  929.63   34.02   0
   6   1 -18    8.17   20.12   0
   6   1  -3   33.43   13.34   0
   7   1 -15    8.98   21.65   0
   7   1 -14   20.24   19.28   0
   7   1 -13   67.79   22.74   0
   7   1 -12  215.28   30.12   0
   7   1 -11  141.21   26.19   0
   7   1 -10   -3.15   16.33   0
   7   1  -9   50.38   19.45   0
   7   1  -8  120.18   22.92   0
   7   1  -7   37.46   20.02   0
   8   2 -19   -1.21   21.02   0
   8   2  -3   91.30   18.51   0
   9   2 -14   17.36   22.17   0
   9   2 -13    6.98   21.36   0
   9   2 -12  118.67   28.10   0
   9   2 -11   23.83   21.19   0
   9   2 -10   13.06   19.39   0
   9   2  -9   15.24   20.76   0
   9   3  -1  -13.58   14.90   0
   9   5   6   -2.86   11.65   0
  10   3  -7   -6.81   16.78   0
  10   3  -6   25.19   18.77   0
  10   4   0    4.42   16.58   0
  11   4  -5   -2.72   16.27   0
  -4   1 -19    2.00    8.81   0
  -2   0 -16    8.49   11.64   0
  -1   0 -17   64.48   14.87   0
   0   0 -18  256.39   25.74   0
   0   1 -23   -7.74   16.20   0
   1   0 -18   39.58   18.71   0
   2   0 -18   31.13   19.07   0
   3   0 -17   -2.64   14.62   0
   3   0  -3   94.72   12.79   0
   3   1 -23   12.56   18.51   0
   4   0 -15  159.18   24.57   0
   4   0  -5  676.91   33.22   0
   4   1 -22   42.32   21.04   0
   5   1 -21    2.32   19.80   0
   6   1 -20    6.29   22.92   0
   6   1 -19   21.55   21.67   0
   6   1  -2  171.47   19.24   0
   7   1 -17   58.57   24.73   0
   7   1 -16   29.60   21.91   0
   7   1  -6   -2.19   14.25   0
   7   2   1  120.51   17.33   0
   8   2  -2    9.57   15.24   0
   9   2 -17    4.23   22.04   0
   9   2 -16    3.83   21.42   0
   9   2 -15    4.68   20.01   0
   9   2  -8   43.08   19.68   0
   9   2  -7   33.84   17.94   0
  10   3  -5   48.73   21.12   0
  11   4  -4    9.08   17.86   0
  -3   1 -21   15.22   12.86   0
  -2   1 -22    5.44   14.88   0
  -1   1 -23    5.96   16.46   0
   1   0 -19   62.17   19.97   0
   2   0 -19   64.16   21.62   0
   3   0 -18    3.74   15.33   0
   4   0 -17    0.06   15.96   0
   4   0 -16  142.55   25.34   0
   4   0  -4   25.14   11.71   0
   4   1 -23    4.83   19.14   0
   5   0 -14   -7.82   16.08   0
   5   0 -13   40.32   19.05   0
   5   0 -12    5.19   15.96   0
   5   0 -11   16.61   15.88   0
   5   0 -10   59.63   18.00   0
   5   0  -9    0.38   13.47   0
   5   0  -8   79.52   17.87   0
   5   1 -22   -3.58   18.39   0
   6   1 -21   37.38   22.79   0
   7   1 -19    5.77   23.16   0
   7   1 -18   -4.63   20.15   0
   7   1  -5  307.26   28.56   0
   7   3   5   19.28   10.39   0
   8   1 -12   86.61   26.34   0
   8   1 -11   32.54   22.56   0
   8   4   6   16.16   11.39   0
   9   2  -6   -5.01   13.82   0
   9   2  -5    1.36   16.62   0
   9   3   0    7.15   14.18   0
  10   3  -4   18.67   16.96   0
  10   4   1   -4.85   16.42   0
  11   4  -3   79.07   22.06   0
  -1   0 -18   38.61   15.31   0
   0   0 -19   25.83   16.80   0
   3   0 -19   13.59   15.49   0
   3   0  -2    4.13    7.91   0
   4   0 -18   50.26   19.55   0
   5   0 -16    4.57   16.52   0
   5   0 -15   11.41   17.82   0
   5   0  -7   -9.62   11.86   0
   5   0  -6   53.58   15.57   0
   6   1 -22   -3.27   20.08   0
   6   1  -1  215.59   20.10   0
   7   1 -20   -5.50   20.09   0
   7   1  -4  218.82   24.39   0
   7   4   8   33.60    8.95   0
   8   1 -16   10.50   21.31   0
   8   1 -15    8.55   21.07   0
   8   1 -14   83.35   25.78   0
   8   1 -13   -0.53   17.96   0
   8   1 -10   34.28   19.15   0
   8   1  -9   30.43   19.57   0
   8   1  -8  181.33   26.70   0
   8   2  -1   51.63   15.57   0
   9   2  -4   13.75   17.87   0
   9   4   4   43.42   14.82   0
  10   2 -15  -13.74   19.26   0
  10   2 -14   -4.94   19.22   0
  10   2 -13    4.06   20.71   0
  10   2 -12   71.20   25.87   0
  10   2 -11   11.12   20.53   0
  10   2 -10    7.55   22.38   0
  10   3  -3  -11.16   13.42   0
  11   3  -9   12.44   19.29   0
  11   3  -8   -6.85   16.98   0
  11   3  -7   19.31   21.58   0
  11   4  -2    8.24   16.04   0
  -2   0 -17    6.95   11.16   0
   1   0 -20   -1.61   16.72   0
   2   0 -20   -1.02   15.32   0
   3   0 -20   -2.16   15.91   0
   4   0 -19   19.18   17.46   0
   4   0  -3   13.14   10.04   0
   5   0 -18    4.15   16.84   0
   5   0 -17    0.42   16.21   0
   5   0  -5  230.89   22.68   0
   6   0 -15   31.81   20.74   0
   6   0 -14  540.94   42.67   0
   6   0 -13  -30.85   18.63   0
   6   0 -12 1137.74   57.11   0
   6   0 -11  108.59   24.11   0
   6   0 -10   64.59   19.74   0
   6   0  -9   -0.53   15.06   0
   7   1 -21    1.70   20.74   0
   7   1  -3   52.76   15.63   0
   8   1 -19    9.22   24.02   0
   8   1 -18   45.58   25.16   0
   8   1 -17   11.96   20.49   0
   8   1  -7   -4.55   15.45   0
   9   2  -3   69.04   20.60   0
   9   3   1   51.98   16.25   0
   9   5   7    0.60   11.24   0
  10   2  -9   -8.72   17.55   0
  10   2  -8   11.81   18.37   0
  10   3  -2   15.27   16.62   0
  11   3  -6   10.09   17.64   0
  -1   0 -19    4.47   13.79   0
   0   0 -20  180.09   24.82   0
   1   0 -21   -3.09   16.49   0
   2   0 -21    9.59   16.45   0
   3   0 -21   -5.06   16.17   0
   4   0 -20   23.62   18.04   0
   5   0 -19    2.12   18.29   0
   5   0  -4   40.96   15.80   0
   6   0 -17  -14.25   16.99   0
   6   0 -16  -16.58   15.69   0
   6   0  -8  612.76   38.96   0
   6   0  -7  165.72   23.01   0
   6   1   0  145.52   17.63   0
   6   2   4  316.09   18.62   0
   7   1  -2   82.63   18.18   0
   8   1  -6    2.16   15.13   0
   8   1  -5   20.24   17.55   0
   8   2   0  174.70   20.90   0
   8   3   4   48.03   14.61   0
   9   1 -16  -25.24   21.54   0
   9   1 -15    6.05   21.45   0
   9   1 -14   -1.28   20.19   0
   9   1 -13   -2.21   19.58   0
   9   1 -12   38.35   22.16   0
   9   1 -11    2.96   20.81   0
  10   2  -7   -1.67   16.67   0
  10   2  -6    4.10   18.93   0
  10   3  -1    2.91   16.14   0
  11   3  -5   22.69   17.99   0
  -2   0 -18  116.78   16.84   0
   0   0 -21   -0.20   16.18   0
   2   0 -22   52.04   21.12   0
   3   0 -22    7.89   20.59   0
   3   0  -1   29.53    8.33   0
   4   0 -21   24.42   19.66   0
   4   0  -2   45.82   11.20   0
   5   0 -21    8.11   22.25   0
   5   0 -20    3.77   18.81   0
   6   0 -19   -0.97   20.19   0
   6   0 -18  266.49   35.43   0
   6   0  -6  168.51   22.45   0
   7   0 -15   42.28   20.52   0
   7   0 -14    7.32   17.49   0
   7   0 -13   -0.81   17.10   0
   7   0 -12   27.01   19.22   0
   7   0 -11  185.68   28.39   0
   7   0 -10   71.96   24.06   0
   8   1  -4  184.91   26.33   0
   8   5   9    2.22    7.76   0
   9   1 -18   73.58   26.78   0
   9   1 -17   30.23   24.24   0
   9   1 -10   10.58   19.15   0
   9   1  -9    2.48   16.24   0
   9   2  -2    0.71   12.27   0
   9   4   5   -1.80   12.15   0
  10   2  -5    6.06   17.64   0
  11   2 -11   -4.18   20.33   0
  11   3  -4    9.21   16.49   0
  -3   0 -16    3.76    8.03   0
  -1   0 -20   13.77   14.64   0
   1   0 -22    3.40   16.24   0
   2  -1 -13  231.01   24.74   0
   2  -1 -12  126.64   20.00   0
   2  -1 -11   -0.93   10.78   0
   2  -1 -10  337.20   25.90   0
   2   0 -23    4.60   17.55   0
   3   0 -23   -3.09   19.68   0
   4   0 -22   -0.55   18.30   0
   5   0 -22   -2.24   20.75   0
   5   0  -3   10.08   10.90   0
   6   0 -21   19.01   24.15   0
   6   0 -20   17.50   21.28   0
   6   0  -5  553.89   34.45   0
   7   0 -18   -4.63   19.22   0
   7   0 -17    3.83   20.04   0
   7   0 -16    0.16   17.91   0
   7   0  -9   11.23   16.86   0
   7   0  -8   15.45   17.03   0
   7   1  -1   63.28   16.35   0
   7   3   6   21.84    9.73   0
   8   2   1   86.80   18.12   0
   8   4   7   32.89   10.65   0
   9   1  -8   15.44   16.79   0
   9   1  -7   64.62   19.86   0
   9   2  -1   24.15   17.15   0
  10   2  -4  -10.32   16.48   0
  10   3   0   33.97   17.71   0
  11   2 -10    4.19   18.67   0
  11   2  -9   21.22   19.32   0
  11   3  -3    1.67   17.17   0
  -2   0 -19   92.26   16.58   0
  -1   0 -21   12.71   15.44   0
   0   0 -22   40.20   19.00   0
   1  -1 -14  168.03   20.61   0
   1  -1 -13   -4.13    9.77   0
   1  -1 -11    8.84    9.68   0
   1  -1 -10   46.32   11.57   0
   1  -1  -9  238.00   18.26   0
   1   0 -23   -0.64   18.25   0
   2  -1 -15   48.47   18.09   0
   2  -1 -14   26.91   14.10   0
   2  -1  -9 1090.65   39.80   0
   3  -1 -15   31.68   18.80   0
   3  -1 -14   20.44   15.13   0
   3  -1 -13  198.03   23.84   0
   3  -1 -12   39.16   15.83   0
   3  -1 -11 1065.65   45.38   0
   3  -1 -10  209.52   22.46   0
   3  -1  -9   68.70   15.59   0
   4  -1 -13  280.15   31.26   0
   4  -1 -12  616.04   40.16   0
   4   0 -23   33.60   21.34   0
   5   0 -23   -9.49   18.72   0
   6   0 -22   49.32   23.98   0
   6   0  -4 1206.25   48.23   0
   6   1   1   14.11   10.61   0
   7   0 -20   17.40   21.94   0
   7   0 -19    8.05   21.08   0
   7   0  -7   15.32   15.51   0
   8   0 -16    8.10   22.37   0
   8   0 -15   -0.62   19.46   0
   8   0 -14   -3.93   19.05   0
   8   0 -13   51.50   22.88   0
   8   0 -12   -5.77   17.24   0
   8   1  -3   12.05   13.22   0
   9   1  -6    7.23   15.02   0
  10   1 -15   10.82   21.15   0
  10   1 -14   11.27   21.03   0
  10   1 -13   45.86   24.24   0
  10   1 -12   13.58   20.79   0
  10   1 -11   -2.09   19.06   0
  11   2  -8    4.89   17.29   0
  11   2  -7   -3.30   18.88   0
  11   3  -2  -10.24   15.39   0
   0  -1 -13  207.06   18.83   0
   0  -1 -12  110.42   14.62   0
   0  -1 -11   33.99   10.51   0
   0  -1 -10  111.48   13.25   0
   1  -1 -16   13.91   14.35   0
   1  -1 -15   11.12   11.47   0
   1  -1  -8  -15.39    7.46   0
   2  -1 -17    3.69   15.68   0
   2  -1 -16  130.00   20.64   0
   2  -1  -8  489.55   27.27   0
   3  -1 -17   12.92   18.53   0
   3  -1 -16    0.07   13.72   0
   3  -1  -8   21.41   12.78   0
   4  -1 -16    1.24   15.81   0
   4  -1 -15   14.91   16.85   0
   4  -1 -14  173.64   24.94   0
   4  -1 -11  -13.77   13.71   0
   4  -1 -10 1155.37   48.76   0
   4  -1  -9  -19.73   12.26   0
   4   0  -1 1518.38   39.79   0
   5   0  -2   79.59   13.91   0
   7   0 -21   -2.58   20.15   0
   7   0  -6   21.35   15.42   0
   7   1   0   32.17   13.56   0
   8   0 -19    2.60   21.64   0
   8   0 -18   -4.34   20.81   0
   8   0 -17   31.05   23.02   0
   8   0 -11  194.57   29.80   0
   8   0 -10  354.88   36.39   0
   8   0  -9   31.01   18.50   0
   8   1  -2   29.96   16.68   0
   8   3   5    3.93   11.12   0
   9   1  -5   73.62   19.26   0
   9   2   0   -6.75   13.95   0
  10   1 -10    7.96   19.46   0
  10   1  -9   -1.50   17.86   0
  10   2  -3    5.40   14.63   0
  10   3   1   74.31   19.87   0
  10   4   4    5.48   13.89   0
  11   2  -6   -8.38   18.70   0
  -3   0 -17    8.98    8.84   0
  -2   0 -20  205.99   20.94   0
  -1   0 -22   29.50   17.27   0
   0  -1 -15   15.19   12.58   0
   0  -1 -14  104.12   15.72   0
   0  -1  -9  165.02   14.29   0
   0   0 -23   24.89   16.92   0
   1  -1 -17  170.53   23.33   0
   1  -1  -7 1768.11   41.09   0
   2  -1 -18   22.31   16.85   0
   2  -1  -7 2069.06   49.81   0
   3  -1 -18   51.76   17.64   0
   3  -1  -7  709.22   32.99   0
   3   0   0   19.83    7.16   0
   4  -1 -18  173.98   27.06   0
   4  -1 -17   42.16   18.63   0
   4  -1  -8 1092.22   44.86   0
   5  -1 -17    2.58   16.45   0
   5  -1 -16  126.59   24.34   0
   5  -1 -15    3.46   17.09   0
   5  -1 -14  131.20   24.75   0
   5  -1 -13  157.54   25.63   0
   5  -1 -12  254.29   29.17   0
   5  -1 -11  295.42   29.83   0
   5  -1 -10   70.08   18.88   0
   6   0  -3  458.90   29.60   0
   6   2   5   25.89    8.36   0
   7   0  -5   16.00   14.31   0
   8   0 -20   76.65   27.69   0
   8   0  -8  145.61   24.86   0
   9   0 -16    6.20   23.24   0
   9   0 -15    0.67   20.17   0
   9   0 -14   -3.89   19.49   0
   9   0 -13    6.90   21.84   0
   9   1  -4   64.02   18.71   0
   9   4   6    8.86   10.91   0
  10   1  -8    4.52   17.71   0
  10   1  -7    5.62   18.87   0
  10   2  -2   65.15   20.24   0
  11   2  -5    1.41   18.73   0
  11   3  -1   11.70   16.52   0
   0  -1 -16   25.38   13.45   0
   0  -1  -8  193.79   14.33   0
   1  -1 -18    8.21   16.18   0
   2  -1 -19   13.84   16.00   0
   2  -1  -6  775.78   30.15   0
   3  -1 -20   85.54   23.95   0
   3  -1 -19   27.69   16.56   0
   3  -1  -6  102.82   15.39   0
   4  -1 -20   -0.14   18.79   0
   4  -1 -19   15.21   17.51   0
   4  -1  -7  568.22   32.65   0
   5  -1 -19   42.41   21.39   0
   5  -1 -18    2.95   16.78   0
   5  -1  -9  123.74   20.81   0
   5  -1  -8    0.21   16.38   0
   6  -1 -17   11.08   17.77   0
   6  -1 -16   50.64   20.75   0
   6  -1 -15    1.98   17.68   0
   6  -1 -14   19.55   17.77   0
   6  -1 -13   33.45   19.66   0
   6  -1 -12   19.74   18.28   0
   6  -1 -11  158.80   25.72   0
   7   0  -4    4.74   15.67   0
   7   2   4    3.89    9.78   0
   8   0  -7    1.24   15.44   0
   8   1  -1  105.80   19.90   0
   9   0 -18   -9.57   19.96   0
   9   0 -17   -5.38   18.84   0
   9   0 -12  -15.36   17.45   0
   9   0 -11   16.16   19.33   0
   9   0 -10    8.39   20.17   0
   9   1  -3    9.63   16.58   0
  10   1  -6   22.73   19.51   0
  11   1 -12   -2.53   18.95   0
  11   1 -11    4.93   19.42   0
  11   2  -4   32.52   19.80   0
  -3   0 -18    1.00    8.55   0
  -2   0 -21   39.81   14.18   0
  -1   0 -23    1.39   15.75   0
   0  -1 -17   16.07   13.57   0
   1  -1 -19   70.80   19.31   0
   1  -1  -6  672.38   24.89   0
   2  -1 -20   19.51   16.29   0
   3  -1 -21   21.91   20.26   0
   4  -1 -21   -3.13   18.18   0
   4  -1  -6  114.90   17.40   0
   5  -1 -21    8.73   21.03   0
   5  -1 -20    5.48   18.93   0
   5  -1  -7   54.66   16.59   0
   5   0  -1  217.89   18.58   0
   6  -1 -20   27.29   24.74   0
   6  -1 -19   13.36   20.46   0
   6  -1 -18   13.36   20.14   0
   6  -1 -10   58.04   20.69   0
   6  -1  -9   61.51   18.54   0
   6   0  -2   34.45   12.86   0
   7  -1 -16   14.78   20.45   0
   7  -1 -15   -4.66   16.79   0
   7  -1 -14   54.10   21.35   0
   7  -1 -13   46.01   20.77   0
   7   1   1    9.30   11.44   0
   8   0  -6   33.68   17.20   0
   9   0  -9    2.14   17.39   0
   9   2   1    0.11   12.01   0
   9   3   4    4.36   12.13   0
  10   0 -15    8.25   22.84   0
  10   1  -5    7.93   17.69   0
  10   2  -1   -1.15   14.95   0
  11   1 -10    8.43   19.06   0
  11   1  -9    3.72   18.10   0
  11   3   0   10.15   14.24   0
  -1  -1 -14   -4.10    9.74   0
  -1  -1 -12   53.89    9.93   0
  -1  -1 -11  217.90   14.52   0
  -1  -1 -10   39.44    8.59   0
   0  -1 -18    8.69   13.63   0
   1  -1 -20  134.76   23.15   0
   2  -1 -21   34.07   17.36   0
   2  -1  -5  146.69   14.88   0
   3  -1 -22   16.13   18.44   0
   3  -1  -5  431.86   24.56   0
   4  -1 -22   52.22   21.78   0
   5  -1 -22   -3.21   17.25   0
   6  -1 -21   21.29   20.78   0
   6  -1  -8    6.33   14.84   0
   7  -1 -20   10.08   22.30   0
   7  -1 -19    7.19   20.80   0
   7  -1 -18   11.77   20.84   0
   7  -1 -17   52.76   23.52   0
   7  -1 -12  204.64   29.16   0
   7  -1 -11   36.54   21.38   0
   7  -1 -10    2.23   19.51   0
   7   0  -3   51.73   15.41   0
   8   0  -5   -1.94   12.59   0
   8   1   0   86.50   17.97   0
   9   0  -8   -2.59   15.04   0
   9   0  -7   -0.41   17.38   0
   9   1  -2   26.26   17.75   0
  10   0 -14   52.92   24.36   0
  10   0 -13   18.62   21.40   0
  10   0 -12   14.55   20.44   0
  10   0 -11   11.92   21.45   0
  10   1  -4    7.79   17.78   0
  10   4   5    6.46   13.05   0
  11   1  -8   18.33   18.58   0
  11   2  -3   -7.85   13.97   0
  -2   0 -22    1.59   13.17   0
  -1  -1 -16   21.84   12.12   0
  -1  -1 -15   48.93   11.73   0
   0  -1 -19   60.53   17.03   0
   1  -1 -21   13.15   16.84   0
   2  -1 -22  -10.54   16.48   0
   3  -1 -23   14.69   17.57   0
   4  -1 -23   11.74   18.86   0
   4  -1  -5    4.46   11.03   0
   5  -1  -6  289.80   25.87   0
   6  -1 -22   -3.42   18.58   0
   6  -1  -7   63.67   17.30   0
   6   0  -1   65.78   15.02   0
   7  -1 -21   18.31   21.46   0
   7  -1  -9   15.66   17.14   0
   7   3   7    6.94    7.76   0
   8  -1 -19  -11.28   19.59   0
   8  -1 -18   86.62   27.41   0
   8  -1 -17   38.87   23.56   0
   8  -1 -16   15.37   21.55   0
   8  -1 -15   38.52   22.72   0
   8  -1 -14   70.48   24.34   0
   8  -1 -13   13.47   19.81   0
   8  -1 -12   44.51   20.49   0
   8   0  -4   16.40   13.85   0
   8   4   8    7.62    8.07   0
   9   0  -6   -3.58   16.79   0
  10   0 -10   32.93   21.23   0
  10   0  -9   14.10   22.04   0
  10   2   0   26.35   16.14   0
  11   1  -7   -0.84   16.46   0
  11   1  -6   59.59   23.04   0
  11   2  -2   25.51   17.71   0
  11   3   1    1.32   14.63   0
  -3   0 -19    2.90    9.17   0
  -1  -1 -17   19.22   13.57   0
   0  -1 -20   81.32   20.02   0
   1  -1 -22    7.51   19.06   0
   1  -1  -5  892.75   26.54   0
   2  -1 -23   16.37   16.13   0
   5  -1  -5 1054.46   43.11   0
   5   0   0  121.28   14.02   0
   6  -1  -6    2.56   12.95   0
   7  -1  -8  109.39   22.01   0
   7   0  -2  116.52   17.90   0
   8  -1 -11   19.99   18.14   0
   8  -1 -10   55.24   20.16   0
   8   3   6   97.49   13.70   0
   9  -1 -17   20.08   24.13   0
   9  -1 -16   -0.02   22.82   0
   9  -1 -15   29.24   24.64   0
   9   1  -1    9.19   12.35   0
   9   4   7    3.43    9.94   0
  10   0  -8   -8.17   16.50   0
  10   1  -3    0.23   14.30   0
  11   0 -12    0.41   21.02   0
  -1  -1 -18   79.02   16.64   0
   0  -1 -21   11.94   16.81   0
   1  -1 -23    6.93   17.15   0
   4  -1  -4   73.39   14.23   0
   7  -1  -7   25.64   16.26   0
   7   2   5   70.84   11.89   0
   8  -1  -9   48.41   20.08   0
   8   0  -3   11.95   13.15   0
   8   1   1   30.82   15.19   0
   9  -1 -18   18.73   21.18   0
   9  -1 -14   10.34   20.93   0
   9  -1 -13  -11.95   18.63   0
   9  -1 -12   61.45   23.49   0
   9   0  -5    7.91   14.43   0
   9   3   5    9.33   11.93   0
  10   0  -7   22.45   18.33   0
  10   2   1   34.14   18.11   0
  11   0 -11   19.88   20.02   0
  11   0 -10    0.06   19.46   0
  11   1  -5    9.06   17.41   0
  11   2  -1    8.69   13.82   0
  -3   0 -20    5.37    9.42   0
  -1  -1 -19   47.64   15.84   0
   0  -1 -22   87.42   21.36   0
   3  -2 -16   -3.45   17.19   0
   3  -2 -15   18.68   14.82   0
   3  -2 -14  218.36   25.22   0
   3  -2 -13  219.31   26.22   0
   4  -2 -18   93.40   24.29   0
   4  -2 -17  122.57   23.41   0
   4  -2 -16   82.64   21.60   0
   4  -2 -15   10.56   16.30   0
   4  -2 -14  166.19   24.17   0
   4  -2 -13   34.98   17.03   0
   4  -2 -12   68.23   21.03   0
   5  -2 -18   16.55   20.64   0
   5  -2 -17   49.00   19.97   0
   5  -2 -16   55.75   20.32   0
   5  -2 -15  103.38   22.61   0
   5  -2 -14    6.93   16.75   0
   5  -2 -13  146.32   24.61   0
   5  -1  -4  336.63   25.89   0
   6  -1  -5   42.42   15.07   0
   6   0   0   14.00   11.40   0
   7  -1  -6   89.25   19.54   0
   7   0  -1   48.98   15.48   0
   8  -1  -8   56.32   19.15   0
   8   2   4   21.35   11.08   0
   9  -1 -11  -13.55   17.06   0
   9  -1 -10    3.06   17.82   0
   9   0  -4    8.63   15.02   0
   9   1   0   64.44   17.99   0
  10  -1 -15   11.67   20.69   0
  10  -1 -14   -2.24   21.51   0
  10   0  -6   58.72   19.60   0
  10   1  -2   19.84   14.99   0
  10   3   4   15.07   13.88   0
  10   4   6   40.22   13.03   0
  11   0  -9   18.26   18.90   0
  11   1  -4    3.61   15.79   0
   2  -2 -16   49.84   18.17   0
   2  -2 -15   23.72   16.76   0
   2  -2 -14  707.83   38.73   0
   2  -2 -13   20.46   15.17   0
   3  -2 -19   13.52   17.75   0
   3  -2 -18   52.36   18.60   0
   3  -2 -17   66.11   19.22   0
   3  -2 -12   50.57   15.89   0
   3  -2 -11   95.49   17.67   0
   3  -1  -3  165.04   15.42   0
   4  -2 -20   20.34   20.71   0
   4  -2 -19   -7.33   14.65   0
   4  -2 -11  140.98   21.54   0
   4  -1  -3 1225.14   39.69   0
   5  -2 -20    0.14   18.45   0
   5  -2 -19   23.31   19.89   0
   5  -2 -12  175.17   26.26   0
   5  -2 -11   40.86   17.66   0
   5   1   4   17.59    6.91   0
   6  -2 -20   69.22   26.85   0
   6  -2 -19   10.33   19.85   0
   6  -2 -18    5.65   19.03   0
   6  -2 -17   -5.27   18.30   0
   6  -2 -16  118.66   25.23   0
   6  -2 -15   11.89   17.45   0
   6  -2 -14    2.71   16.06   0
   6  -2 -13   36.03   19.83   0
   6  -2 -12   43.79   19.83   0
   6  -1  -4  191.14   21.55   0
   7  -2 -18    0.20   21.94   0
   7  -2 -17   24.10   21.20   0
   7  -2 -16   15.00   20.43   0
   7  -2 -15   13.64   21.85   0
   7  -1  -5   52.24   16.83   0
   8  -1  -7   38.50   18.33   0
   8   0  -2   10.24   12.74   0
   9  -1  -9   13.10   18.37   0
  10  -1 -13   17.37   21.77   0
  10  -1 -12   36.08   22.33   0
  10   0  -5   77.50   22.44   0
  10   1  -1    3.72   15.90   0
  11   0  -8    7.17   17.32   0
  11   1  -3    4.37   18.59   0
  11   2   0    6.96   16.00   0
  -1  -1 -20   -1.94   12.27   0
   0  -1 -23   -0.87   15.53   0
   2  -2 -19   25.52   18.80   0
   2  -2 -18   60.49   20.52   0
   2  -2 -17   92.93   18.38   0
   2  -2 -12   70.36   15.10   0
   2  -2 -11   86.36   18.13   0
   2  -1  -3  433.50   20.14   0
   3  -2 -21   13.99   18.74   0
   3  -2 -20   11.06   16.30   0
   3  -2 -10   27.79   13.52   0
   4  -2 -22   19.90   20.86   0
   4  -2 -21   25.41   18.95   0
   4  -2 -10   -3.40   12.51   0
   5  -2 -22    1.70   17.49   0
   5  -2 -21   -6.22   17.26   0
   5  -2 -10   71.11   18.84   0
   5  -1  -3 2687.87   63.02   0
   5   0   1   44.88    9.72   0
   6  -2 -21   -9.41   17.51   0
   6  -2 -11   27.20   18.46   0
   6  -2 -10  585.30   42.09   0
   7  -2 -20   -6.10   19.14   0
   7  -2 -19   51.23   24.35   0
   7  -2 -14   50.79   20.77   0
   7  -2 -13   39.37   19.42   0
   7  -2 -12    4.09   16.30   0
   8  -2 -19    5.69   22.14   0
   8  -2 -18   15.67   23.48   0
   8  -2 -17   14.90   21.31   0
   8  -2 -16   17.56   21.08   0
   8  -2 -15   20.69   22.77   0
   8  -1  -6   18.69   16.19   0
   9  -1  -8   12.91   16.34   0
   9   0  -3    8.15   14.08   0
  10  -1 -11   -4.87   18.56   0
  10  -1 -10   -0.36   18.42   0
  11   0  -7   -3.94   15.99   0
  -2  -1 -14  667.66   23.41   0
  -1  -1 -21   11.62   14.56   0
   1  -2 -16    6.75   14.20   0
   1  -2 -15   28.07   14.13   0
   1  -2 -14   15.70   13.72   0
   2  -2 -20   42.82   19.25   0
   2  -2 -10 1829.15   52.81   0
   3  -2 -22   10.83   18.58   0
   3  -2  -9  124.97   18.06   0
   4  -2 -23   -4.64   16.74   0
   5  -2  -9   35.58   15.98   0
   6  -2  -9   23.73   18.67   0
   6  -1  -3   34.94   13.24   0
   7  -2 -11   40.82   19.09   0
   7  -2 -10  238.09   31.36   0
   7  -1  -4  252.55   25.75   0
   7   0   0   17.29   10.90   0
   8  -2 -14   16.27   20.64   0
   8  -2 -13   62.56   23.50   0
   8  -2 -12   39.60   23.04   0
   8  -1  -5   55.81   17.95   0
   8   0  -1  190.65   21.84   0
   9  -1  -7   10.49   15.67   0
   9   0  -2    8.51   14.79   0
   9   1   1   10.96   12.84   0
  10  -1  -9   -2.46   17.36   0
  10   0  -4   63.18   18.85   0
  11  -1 -12   25.36   20.97   0
  11   0  -6   -4.84   15.77   0
  11   1  -2    5.52   16.99   0
  11   2   1   10.51   16.66   0
  -2  -1 -16   17.68    9.70   0
  -2  -1 -15   -8.37    8.02   0
  -1  -1 -22    4.05   14.17   0
   1  -2 -18  -10.98   14.07   0
   1  -2 -17    0.62   10.90   0
   1  -2 -13  468.02   28.09   0
   1  -2 -12   -0.52   11.80   0
   2  -2 -22   35.37   19.67   0
   2  -2 -21   21.62   17.41   0
   3  -2 -23   -6.64   14.97   0
   3  -2  -8   35.26   13.27   0
   4  -2  -8  129.97   19.50   0
   4  -1  -2  233.11   18.47   0
   5  -2  -8   -0.78   12.95   0
   6  -2  -8   35.77   16.73   0
   6   0   1  252.52   19.26   0
   6   1   4   48.82    9.82   0
   7  -2  -9   28.23   18.01   0
   8  -2 -11   29.35   20.03   0
   8   2   5   23.72   11.33   0
   8   3   7   12.40    8.68   0
   9  -2 -17   24.31   20.29   0
   9  -2 -16   20.95   21.85   0
   9  -2 -15  -10.68   19.38   0
   9  -2 -14   -4.41   19.31   0
   9  -2 -13   20.89   20.05   0
   9  -1  -6   19.59   17.06   0
   9   2   4   -0.16   12.68   0
   9   3   6   12.72   10.83   0
  10  -1  -8   -6.03   16.43   0
  10   0  -3    4.53   16.13   0
  10   1   0    2.67   14.57   0
  10   3   5    9.72   12.55   0
  11  -1 -11   21.57   20.09   0
  11  -1 -10   -1.64   19.45   0
  11   0  -5    9.93   17.81   0
  -2  -1 -17    9.14   10.38   0
   1  -2 -20   48.13   18.11   0
   1  -2 -19   16.19   13.58   0
   1  -2 -11  499.50   27.11   0
   2  -2 -23   -6.60   16.55   0
   3  -1  -2   29.05    9.33   0
   4  -2  -7  823.13   38.53   0
   5  -2  -7  117.83   19.29   0
   6  -2  -7  470.05   35.25   0
   7  -2  -8    9.32   15.94   0
   7  -1  -3  191.96   22.24   0
   8  -2 -10    7.79   16.74   0
   8  -2  -9   26.50   20.14   0
   8  -1  -4  215.58   24.69   0
   8   0   0    1.11   13.36   0
   9  -2 -12  156.88   29.40   0
   9  -2 -11   22.26   21.75   0
   9  -1  -5   74.23   19.33   0
   9   0  -1   13.89   16.43   0
  10  -2 -15   -4.42   19.42   0
  10  -1  -7   -0.23   17.02   0
  11  -1  -9   17.17   18.81   0
  11   0  -4   -1.15   18.69   0
  11   1  -1   12.12   15.80   0
  -2  -1 -18  182.01   16.89   0
  -1  -1 -23   -7.53   13.51   0
   1  -2 -21   28.02   18.66   0
   1  -2 -10   47.45   11.72   0
   2  -2  -8  183.70   18.38   0
   3  -2  -7  453.25   27.47   0
   5  -2  -6   93.67   19.41   0
   7  -2  -7   18.30   16.39   0
   7   0   1   12.88   11.90   0
   7   2   6   27.37    9.28   0
   8  -2  -8  120.29   24.92   0
   9  -2 -10   10.82   18.70   0
  10  -2 -14    6.74   18.22   0
  10  -2 -13    0.58   19.84   0
  10  -2 -12   20.56   22.92   0
  10  -1  -6   26.44   18.10   0
  10   0  -2   16.49   17.58   0
  10   1   1    6.37   14.37   0
  11  -1  -8   -6.23   16.46   0
  -2  -1 -19   -1.36   10.10   0
   0  -2 -18   -2.07   14.31   0
   0  -2 -17   15.49   12.98   0
   0  -2 -16  100.80   16.76   0
   0  -2 -15    9.94   11.89   0
   0  -2 -14  162.74   17.62   0
   0  -2 -13   45.48   12.46   0
   1  -2 -22   19.75   17.72   0
   1  -2  -9   52.76   13.03   0
   2  -1  -2 5319.44   61.49   0
   4  -2  -6  119.96   18.05   0
   5  -3 -20   -2.76   20.07   0
   5  -3 -19    2.56   17.65   0
   5  -3 -18   28.64   19.61   0
   5  -3 -17   -6.08   15.04   0
   5  -3 -16   12.46   16.57   0
   5  -3 -15   21.59   16.81   0
   6  -3 -21   -4.29   20.71   0
   6  -3 -20   21.30   20.41   0
   6  -3 -19    6.47   19.33   0
   6  -3 -18    2.40   18.99   0
   6  -3 -17   12.01   19.54   0
   6  -3 -16   68.98   22.96   0
   6  -3 -15   12.97   17.67   0
   6  -3 -14  112.41   26.25   0
   6  -2  -6  177.25   22.87   0
   7  -3 -20   -1.19   20.47   0
   7  -3 -19   -4.26   18.75   0
   7  -3 -18    9.81   20.55   0
   7  -3 -17   -2.66   19.19   0
   7  -3 -16   16.64   20.29   0
   7  -1  -2   46.27   14.31   0
   7   1   4   36.53   11.20   0
   8  -1  -3    2.10   12.29   0
   9  -2  -9    1.65   17.49   0
   9  -1  -4   55.47   17.64   0
  10  -2 -11   25.59   20.94   0
  10  -1  -5    2.45   17.03   0
  11  -1  -7    3.94   17.12   0
  11   0  -3    7.85   18.46   0
  11   1   0   27.47   18.91   0
  -2  -1 -20    3.67   10.83   0
   0  -2 -19   66.50   17.66   0
   0  -2 -12  611.81   27.84   0
   1  -2 -23   -1.54   15.37   0
   2  -2  -7   56.24   12.36   0
   3  -2  -6   38.43   12.57   0
   4  -3 -21    4.40   20.46   0
   4  -3 -20  140.88   26.71   0
   4  -3 -19   11.36   17.36   0
   4  -3 -18   18.05   16.35   0
   4  -3 -17    9.85   15.39   0
   4  -3 -16   25.53   15.96   0
   4  -3 -15    2.60   15.06   0
   4  -3 -14   46.67   18.00   0
   4  -3 -13   20.27   19.32   0
   4  -1  -1  146.31   14.63   0
   5  -3 -22  -10.52   17.02   0
   5  -3 -21   45.91   20.77   0
   5  -3 -14    9.99   16.01   0
   5  -3 -13   28.82   16.35   0
   5  -3 -12   -5.68   18.46   0
   5  -2  -5   28.81   13.40   0
   6  -3 -13   60.42   21.41   0
   6  -3 -12   20.33   20.84   0
   6  -1  -1  384.88   26.34   0
   7  -3 -15   46.61   22.05   0
   7  -3 -14   -9.27   17.10   0
   7  -3 -13   25.74   18.54   0
   7  -2  -6  118.29   21.05   0
   8  -3 -19   -5.56   19.19   0
   8  -3 -18    0.87   19.66   0
   8  -3 -17    6.64   21.03   0
   8  -3 -16   30.26   22.19   0
   8  -3 -15   40.04   22.39   0
   8  -3 -14   17.45   22.09   0
   8  -2  -7   25.56   16.44   0
   8   0   1  198.10   22.37   0
   9  -2  -8   80.58   22.51   0
   9   0   0    0.98   12.19   0
  10  -2 -10    9.55   19.27   0
  10   0  -1  153.20   24.70   0
  10   2   4   -1.17   13.31   0
  11  -1  -6   -1.51   18.83   0
   0  -2 -21    1.46   15.75   0
   0  -2 -20   39.59   16.84   0
   0  -2 -11    4.75    8.95   0
   1  -2  -8  582.24   26.85   0
   3  -3 -20    2.94   18.07   0
   3  -3 -19    7.49   15.18   0
   3  -3 -18   12.42   16.62   0
   3  -3 -17   23.66   16.06   0
   3  -3 -16   72.45   17.91   0
   3  -3 -15   -0.89   13.00   0
   3  -3 -14  -11.19   15.60   0
   3  -1  -1  488.10   21.28   0
   4  -3 -22   -1.17   16.45   0
   4  -3 -12    8.71   15.07   0
   4  -2  -5  572.63   30.87   0
   5  -3 -11  423.87   35.16   0
   6  -3 -11  130.91   24.15   0
   6  -2  -5   52.15   15.94   0
   7  -3 -12   45.87   20.17   0
   7  -3 -11  228.35   31.15   0
   7  -2  -5   15.42   14.60   0
   7  -1  -1   32.05   14.78   0
   8  -3 -13   12.37   19.68   0
   8  -3 -12   20.36   21.30   0
   8  -2  -6   20.59   16.52   0
   8  -1  -2   33.99   14.26   0
   9  -3 -17   50.50   23.65   0
   9  -3 -16    0.77   19.64   0
   9  -3 -15    1.16   19.86   0
   9  -3 -14    4.44   21.70   0
   9  -2  -7   -4.46   14.56   0
   9  -1  -3   -5.48   13.27   0
   9   2   5    6.07   11.34   0
  10  -2  -9   16.58   19.22   0
  10  -1  -4   -9.26   14.26   0
  10   3   6   -2.28   10.89   0
  11  -2 -11   20.99   20.26   0
  11  -2 -10    1.85   19.72   0
  11   0  -2   44.74   18.51   0
  -2  -1 -21    0.47   10.43   0
   0  -2 -22   37.35   17.66   0
   2  -2  -6  203.44   17.51   0
   3  -3 -22    4.87   17.79   0
   3  -3 -21    2.28   16.44   0
   3  -3 -13  322.14   28.56   0
   3  -3 -12   73.59   19.71   0
   4  -3 -11  337.63   29.79   0
   5  -3 -10   66.33   19.02   0
   5  -2  -4   13.70   11.90   0
   6  -3 -10  155.07   23.76   0
   6  -2  -4   70.59   18.17   0
   7  -3 -10   -4.18   15.06   0
   7   0   2   49.99   11.61   0
   8  -3 -11    2.17   17.90   0
   8  -2  -5  105.52   23.26   0
   8   2   6   29.07   10.64   0
   9  -3 -13   20.22   20.90   0
   9  -3 -12  -17.99   19.08   0
   9  -2  -6   13.87   15.53   0
   9  -1  -2   29.72   17.33   0
   9   3   7    6.05    9.05   0
  10  -2  -8    6.56   17.67   0
  11  -2  -9    3.60   20.65   0
  11  -1  -5   75.50   21.98   0
  11   1   1    2.00   12.99   0
  -2  -1 -22    1.27   10.44   0
   0  -2 -23   -4.63   15.35   0
   0  -2 -10   26.42    9.67   0
   2  -3 -20   43.20   18.71   0
   2  -3 -19    4.01   16.65   0
   2  -3 -18   15.51   14.76   0
   2  -3 -17   46.32   15.40   0
   2  -3 -16   61.18   16.16   0
   2  -3 -15    8.66   13.04   0
   2  -3 -14   58.97   17.93   0
   3  -3 -23   41.13   19.38   0
   3  -3 -11    1.63   12.39   0
   4  -3 -10  323.65   28.66   0
   4  -2  -4  392.80   25.30   0
   5  -3  -9   15.99   14.86   0
   5  -1   0  579.11   27.67   0
   6  -3  -9   -3.11   13.20   0
   6   1   5    4.21    6.42   0
   7  -3  -9   34.04   18.36   0
   7  -2  -4  270.06   26.30   0
   8  -3 -10   68.49   22.15   0
   8  -1  -1  100.16   17.78   0
   9  -3 -11    8.00   19.14   0
   9   0   1    3.27   13.21   0
  10  -3 -14   17.80   20.72   0
  10  -3 -13   12.51   19.94   0
  10  -2  -7   -5.90   16.09   0
  10  -1  -3   56.26   18.44   0
  10   0   0  242.33   26.35   0
  11  -2  -8   28.87   21.65   0
  11  -1  -4    1.94   16.32   0
  11   0  -1   -0.50   15.68   0
   1  -2  -7  821.68   29.36   0
   2  -3 -22   15.60   18.69   0
   2  -3 -21   46.85   18.66   0
   2  -3 -13    9.65   12.49   0
   3  -3 -10   12.49   12.72   0
   4  -3  -9  349.27   28.64   0
   4  -1   0  392.05   20.56   0
   5  -3  -8    8.48   13.61   0
   6  -3  -8   75.93   20.91   0
   6  -1   0  117.73   15.40   0
   7  -3  -8  137.24   23.69   0
   7  -1   0   20.15   13.33   0
   8  -3  -9   10.26   17.33   0
   8  -2  -4   58.97   17.84   0
   8   0   2   52.89   13.52   0
   9  -3 -10    6.84   18.20   0
   9  -2  -5   39.38   16.74   0
  10  -3 -12    1.90   18.92   0
  10  -3 -11   13.88   19.87   0
  10  -2  -6   37.08   19.27   0
  11  -2  -7   11.42   18.96   0
  -1  -2 -18    2.37   12.30   0
  -1  -2 -17   16.57   12.24   0
  -1  -2 -16   22.33   11.17   0
  -1  -2 -15   41.17   12.13   0
   0  -2  -9  109.58   13.70   0
   2  -3 -23   10.18   16.67   0
   2  -3 -12  207.73   21.90   0
   2  -2  -5  196.98   16.66   0
   3  -2  -4 1307.40   40.07   0
   4  -3  -8  106.43   18.49   0
   5  -2  -3  232.39   21.31   0
   6  -4 -20   11.82   18.87   0
   6  -4 -19    2.32   18.28   0
   6  -4 -18   12.50   19.50   0
   6  -4 -17   14.10   19.06   0
   6  -4 -16   37.59   22.10   0
   6  -3  -7   11.81   17.46   0
   6  -2  -3   22.13   12.85   0
   7  -4 -19    2.27   18.88   0
   7  -4 -18   22.97   21.53   0
   7  -4 -17   89.06   26.09   0
   7  -4 -16   -3.58   18.48   0
   7  -2  -3    3.77   12.67   0
   7   1   5   61.78   11.12   0
   8  -4 -18    8.80   20.08   0
   8  -4 -17    7.82   19.70   0
   8  -4 -16   16.54   22.84   0
   8  -3  -8   39.51   19.19   0
   9  -3  -9   13.25   18.45   0
   9  -2  -4   35.56   18.19   0
   9  -1  -1   45.71   14.98   0
  10  -3 -10   24.71   20.39   0
  10  -2  -5   10.11   18.84   0
  10  -1  -2   27.09   15.49   0
  10   0   1  164.70   23.45   0
  10   2   5   -2.94   11.43   0
  11  -1  -3   -1.11   14.01   0
  11   0   0   -4.90   15.15   0
  -1  -2 -20   15.43   13.17   0
  -1  -2 -19   41.35   13.05   0
  -1  -2 -14   11.52    9.03   0
   1  -3 -20   32.20   16.37   0
   1  -3 -19   28.84   15.82   0
   1  -3 -18   -8.00   13.52   0
   1  -3 -17   17.50   15.10   0
   1  -3 -16   33.66   15.87   0
   1  -3 -15   35.11   14.72   0
   2  -3 -11  355.31   26.08   0
   3  -3  -9  189.53   21.16   0
   3  -1   0  366.96   18.23   0
   4  -2  -3   87.32   14.36   0
   5  -4 -21   -4.42   16.16   0
   5  -4 -20   -6.21   16.03   0
   5  -4 -19   18.44   19.21   0
   5  -4 -18  105.93   24.85   0
   5  -4 -17   14.59   18.11   0
   5  -4 -16    9.21   17.28   0
   5  -4 -15    0.80   15.30   0
   5  -3  -7  246.92   25.19   0
   6  -4 -15   -4.91   16.90   0
   6  -4 -14    7.45   16.48   0
   7  -4 -15   19.56   20.49   0
   7  -4 -14    3.06   18.31   0
   7  -3  -7   10.35   15.79   0
   8  -4 -15   10.74   20.27   0
   8  -4 -14   19.69   20.43   0
   8  -3  -7   44.26   18.28   0
   8  -2  -3   15.59   14.43   0
   8  -1   0   51.79   14.46   0
   9  -4 -16    4.67   19.72   0
   9  -4 -15    9.80   21.48   0
   9  -3  -8   26.33   18.97   0
   9   0   2   46.35   15.64   0
  10  -3  -9    7.71   18.78   0
  11  -2  -6  -16.30   14.32   0
  -1  -2 -13  198.99   15.70   0
   1  -3 -22    9.77   16.30   0
   1  -3 -21   33.41   17.54   0
   1  -3 -14   17.79   11.62   0
   1  -3 -13   51.85   15.16   0
   2  -3 -10   25.25   12.18   0
   3  -3  -8  436.68   28.56   0
   4  -4 -22    6.94   19.22   0
   4  -4 -21    9.80   17.11   0
   4  -4 -20    1.08   16.28   0
   4  -4 -19    8.09   16.77   0
   4  -4 -18    2.91   14.53   0
   4  -4 -17   -1.96   15.15   0
   4  -4 -16    0.21   14.14   0
   4  -4 -15    9.33   17.60   0
   4  -3  -7  147.02   19.91   0
   5  -4 -14   26.12   17.10   0
   5  -4 -13   36.06   17.64   0
   6  -4 -13    6.39   15.95   0
   6  -4 -12    0.63   14.98   0
   6  -3  -6   10.59   14.02   0
   6  -2  -2  346.16   25.56   0
   6  -1   1    6.59   10.33   0
   7  -4 -13   21.83   19.34   0
   7  -4 -12   41.80   19.20   0
   7  -3  -6   35.10   16.52   0
   7  -2  -2   28.46   15.76   0
   8  -4 -13   14.38   19.42   0
   8  -4 -12   -1.16   19.79   0
   9  -4 -14   74.78   25.54   0
   9  -4 -13   -5.04   18.93   0
   9  -3  -7   -6.21   14.50   0
   9  -2  -3   46.05   18.28   0
   9  -1   0   28.80   15.67   0
  10  -3  -8   21.33   19.61   0
  10  -2  -4    5.51   15.35   0
  10  -1  -1    1.78   12.03   0
  11  -3  -9  -11.28   17.91   0
  11  -2  -5    7.46   15.80   0
  11  -1  -2   -4.45   14.38   0
   2  -2  -4 2662.04   51.21   0
   3  -2  -3  644.98   27.85   0
   4  -4 -14   53.30   18.60   0
   5  -4 -12   -5.84   13.37   0
   5  -3  -6   42.57   14.97   0
   5  -2  -2   18.57   11.18   0
   5  -1   1  212.59   16.63   0
   6  -4 -11   -5.81   14.26   0
   7  -4 -11   36.52   19.38   0
   7  -1   1  118.80   16.07   0
   8  -4 -11   11.58   18.77   0
   8  -3  -6   72.78   19.62   0
   9  -4 -12    0.40   19.26   0
  10  -4 -13   15.19   20.39   0
  10  -3  -7   13.88   17.95   0
  -7   3 -15   -4.06   15.81   0
  -6   2 -13   52.28   16.60   0
  -5   2 -13   83.95   17.86   0
  -5   4 -17    0.69   14.92   0
  -4   2 -13   -0.32   14.08   0
  -4   4 -17   -0.79   17.48   0
  -2   2 -12  502.49   32.78   0
  -2   5 -18    9.02   18.80   0
  -1   6 -19   -7.26   18.23   0
   1   2  -8  207.37   20.01   0
   1   3 -11   -4.11   12.90   0
   2   4 -12    9.06   17.62   0
   2   6 -16  132.01   28.85   0
   3   2  -2  535.51   20.97   0
   3   3  -7   50.93   13.96   0
   3   4 -10  108.78   20.56   0
   3   7 -16    2.40   21.74   0
   4   3  -3  282.57   18.76   0
   4   8 -16   28.03   24.16   0
   5   6 -10   90.84   21.24   0
   5   7 -12    7.30   18.90   0
   5   8 -14   -1.28   20.46   0
   6   7  -9    4.41   15.21   0
   6   8 -11    4.01   18.92   0
   7   6   0   72.92   15.07   0
   7   7  -5   26.26   17.86   0
   7   8  -8   15.10   20.23   0
  -8   1 -10   10.58    9.14   0
  -7   2 -13   16.16   13.51   0
  -3   3 -15   26.06   17.20   0
  -3   4 -17   94.68   21.96   0
  -3   5 -19   -6.03   19.98   0
  -2   1  -9   58.10   12.00   0
  -1   1  -8   31.23   11.67   0
  -1   3 -14  326.65   32.24   0
  -1   4 -16    7.49   17.63   0
  -1   5 -18    8.81   22.82   0
   0   2 -10    6.57   11.64   0
   0   3 -13   33.66   16.85   0
   0   4 -15   48.01   19.48   0
   0   5 -17   54.36   22.67   0
   1   4 -14  292.52   31.96   0
   1   5 -16   48.96   21.05   0
   1   6 -18   -1.03   22.05   0
   1   7 -19   -3.52   20.45   0
   2   2  -6  156.70   16.38   0
   2   3 -10   99.58   20.65   0
   2   5 -15  129.50   28.24   0
   2   7 -18   11.27   22.29   0
   3   5 -13   87.45   22.62   0
   3   6 -15  -13.31   18.29   0
   3   7 -17  103.26   30.78   0
   4   4  -8  135.23   20.04   0
   4   5 -11   15.84   16.86   0
   4   6 -13   17.17   18.00   0
   4   7 -15    2.36   20.49   0
   5   4  -4  196.01   19.85   0
   5   5  -8   56.76   16.71   0
   5   6 -11   74.66   23.43   0
   5   7 -13   30.00   21.84   0
   6   5  -3   11.23   10.04   0
   6   6  -7   30.53   15.92   0
   6   7 -10   -2.20   15.26   0
   6   8 -12   23.62   20.63   0
   7   7  -6    4.53   17.13   0
  -5   3 -16   10.86   16.93   0
  -3   1 -10   28.09    9.84   0
  -3   2 -13  131.75   19.28   0
  -2   3 -15   88.70   20.67   0
  -2   4 -17  -10.39   15.57   0
  -2   5 -19   22.74   22.58   0
   0   6 -19   23.04   21.58   0
   1   1  -4 2126.93   39.44   0
   1   3 -12  288.36   27.95   0
   2   4 -13  -11.81   15.17   0
   2   6 -17   23.37   22.39   0
   3   3  -8  264.47   23.62   0
   3   4 -11  289.91   29.46   0
   4   3  -4  108.07   14.03   0
   4   6 -14   17.45   19.65   0
   4   8 -17    0.62   21.67   0
   5   8 -15  -15.86   19.35   0
   6   5  -4   -1.63   12.02   0
   6   6  -8   17.04   15.67   0
   6   7 -11   -4.13   19.41   0
   6   8 -13    5.93   20.50   0
   7   8  -9   -2.25   16.31   0
   8   8  -4    5.18   16.24   0
   8   8  -3    5.16   16.04   0
  -8   2 -13    3.28   12.04   0
  -6   1 -11   50.56   14.00   0
  -6   3 -16   14.68   17.10   0
  -5   1 -11   -1.48    9.66   0
  -5   2 -14   17.14   15.60   0
  -5   4 -18    5.20   16.00   0
  -4   3 -16   59.17   19.56   0
  -4   4 -18   -1.30   15.87   0
  -3   3 -16   11.74   16.57   0
  -3   4 -18   31.55   23.28   0
  -2   2 -13  205.38   25.12   0
  -1   2 -12  892.71   41.93   0
  -1   4 -17    8.29   19.20   0
   0   1  -7  584.59   26.59   0
   0   4 -16    7.65   16.38   0
   0   5 -18   51.49   23.18   0
   1   2  -9   93.11   16.41   0
   1   4 -15    0.86   16.85   0
   1   5 -17    4.69   19.34   0
   1   6 -19   36.83   25.84   0
   2   2  -7   24.54   11.49   0
   2   5 -16   47.82   24.27   0
   2   7 -19   41.89   24.93   0
   3   2  -3 1139.37   31.66   0
   3   5 -14   -9.14   15.54   0
   3   6 -16    7.09   20.65   0
   3   7 -18   19.33   23.81   0
   4   3  -5  126.57   17.15   0
   4   4  -9   82.67   18.26   0
   4   5 -12   19.98   17.98   0
   4   7 -16    5.67   21.31   0
   5   4  -5  124.47   17.01   0
   5   5  -9   67.63   17.56   0
   5   6 -12    4.65   17.80   0
   5   7 -14   88.83   26.44   0
   5   8 -16   -6.07   20.11   0
   6   5  -5   17.54   14.36   0
   6   6  -9  130.00   24.76   0
   7   6  -3    2.07   13.40   0
   7   7  -7   93.32   20.79   0
   7   8 -10    3.10   16.73   0
   8   8  -5    3.24   16.69   0
  -7   1 -11   50.81   12.42   0
  -6   2 -14   14.56   15.05   0
  -4   1 -11   -1.66   10.76   0
  -4   2 -14    2.92   14.93   0
  -2   4 -18    2.62   19.81   0
  -1   3 -15   40.64   18.73   0
  -1   5 -19   92.47   26.46   0
   0   2 -11   11.58   12.71   0
   0   3 -14  360.00   32.27   0
   0   6 -20   10.70   21.06   0
   1   3 -13    5.67   15.13   0
   2   3 -11  234.29   25.50   0
   2   4 -14   29.29   17.06   0
   2   6 -18   -4.46   20.59   0
   3   3  -9  276.51   25.20   0
   3   5 -15   29.34   21.91   0
   3   6 -17   62.83   27.15   0
   4   6 -15  104.31   26.78   0
   4   7 -17    0.05   21.41   0
   5   4  -6  144.76   18.77   0
   5   5 -10   30.56   17.14   0
   5   6 -13   12.67   22.07   0
   5   7 -15    4.05   20.51   0
   6   5  -6  260.09   26.38   0
   6   7 -12    4.95   18.40   0
   6   8 -14  -12.11   17.95   0
   7   6  -4   -1.09   14.11   0
   7   7  -8   17.06   16.94   0
   7   8 -11   18.03   18.69   0
   8   7   1   10.96   11.96   0
   8   7   2   -4.00   10.65   0
   8   8  -6   -9.58   16.61   0
  -7   2 -14   79.55   18.21   0
  -5   3 -17   39.26   20.20   0
  -4   3 -17    1.27   17.12   0
  -4   4 -19   12.68   18.97   0
  -3   1 -11   -9.97   10.40   0
  -3   2 -14  176.07   22.10   0
  -2   3 -16  107.11   22.08   0
  -2   5 -20    0.05   18.96   0
  -1   1  -9   48.71   11.98   0
   0   4 -17   11.24   17.44   0
   0   5 -19    1.43   19.79   0
   1   1  -5 1410.64   35.27   0
   1   2 -10   30.10   13.83   0
   1   4 -16   46.36   19.64   0
   1   5 -18   22.16   21.11   0
   1   6 -20   -7.94   21.53   0
   2   5 -17  103.91   26.56   0
   3   2  -4  546.20   24.39   0
   3   4 -13   76.59   23.94   0
   3   7 -19    3.46   20.80   0
   4   3  -6  336.00   24.06   0
   4   4 -10   90.16   19.73   0
   4   5 -13   54.23   19.85   0
   6   6 -10   11.54   15.55   0
   6   7 -13  -12.49   17.42   0
   7   6  -5  110.95   21.09   0
   7   7  -9   -4.57   15.33   0
   7   8 -12   10.78   21.34   0
   8   7   0    4.07   11.87   0
   8   7   3    5.87    9.28   0
   8   7   4    8.90    9.03   0
   8   8  -7   22.52   19.27   0
  -6   3 -17   -4.35   16.72   0
  -3   3 -17   13.05   18.42   0
  -3   4 -19   -9.22   15.14   0
  -2   2 -14   35.63   18.34   0
  -1   2 -13  205.58   24.10   0
  -1   3 -16   48.76   19.34   0
  -1   4 -18   17.40   19.02   0
  -1   5 -20    7.13   19.10   0
   0   1  -8  257.31   19.67   0
   0   2 -12  328.62   27.64   0
   0   3 -15  170.40   26.02   0
   1   3 -14  125.59   25.98   0
   2   2  -8   53.07   14.06   0
   2   3 -12  371.51   31.49   0
   2   4 -15   85.41   22.37   0
   2   6 -19    9.80   22.56   0
   3   3 -10   37.60   15.51   0
   3   5 -16    5.56   19.25   0
   3   6 -18   10.48   22.04   0
   4   4 -11   54.32   18.50   0
   4   5 -14   24.59   18.49   0
   4   6 -16   59.32   24.77   0
   4   7 -18  -18.28   18.85   0
   5   4  -7   30.96   13.97   0
   5   5 -11  112.24   22.68   0
   5   6 -14    4.91   19.30   0
   5   7 -16   10.15   21.90   0
   6   5  -7    1.90   12.11   0
   6   6 -11   -2.26   14.89   0
   7   6  -6   26.42   16.00   0
   7   7 -10    4.45   16.84   0
   8   8  -8   22.46   19.04   0
  -8   1 -11   30.18   10.31   0
  -8   2 -14    8.73   12.89   0
  -6   1 -12  301.55   22.77   0
  -5   1 -12   38.71   13.03   0
  -5   2 -15    9.23   14.90   0
  -4   1 -12   16.35   12.60   0
  -4   2 -15   -6.46   14.90   0
  -2   1 -11  183.62   20.02   0
  -2   3 -17   15.92   15.87   0
  -2   4 -19    1.99   19.20   0
  -1   1 -10  160.51   18.97   0
   0   4 -18    8.55   18.68   0
   0   5 -20   14.32   21.08   0
   1   1  -6  198.29   16.59   0
   1   2 -11  284.27   25.56   0
   1   4 -17    8.37   17.55   0
   1   5 -19    0.14   20.01   0
   2   5 -18    0.88   20.03   0
   2   6 -20   -7.44   18.58   0
   3   2  -5 1189.57   37.15   0
   3   4 -14   -4.33   16.65   0
   4   3  -7  117.42   17.37   0
   4   6 -17   12.39   21.81   0
   5   4  -8  354.40   28.88   0
   5   5 -12    7.13   15.75   0
   5   6 -15   20.76   22.53   0
   5   7 -17   -0.55   20.34   0
   6   4   1  188.61   14.21   0
   6   5  -8   49.50   17.56   0
   6   6 -12    9.68   19.47   0
   6   7 -14   15.54   20.95   0
   7   6  -7   71.74   18.83   0
   7   7 -11   -1.14   16.39   0
   8   7  -5    4.30   15.77   0
   8   7  -4   10.47   15.89   0
   8   8  -9   17.83   17.57   0
  -5   3 -18    2.97   17.09   0
  -4   0  -8  714.59   23.64   0
  -4   3 -18    1.90   17.07   0
  -3   1 -12  460.41   28.84   0
  -3   2 -15   21.90   14.95   0
  -3   4 -20    3.19   19.97   0
  -1   2 -14   25.34   15.49   0
  -1   3 -17  123.82   25.69   0
  -1   4 -19   14.36   19.57   0
  -1   5 -21   34.11   22.15   0
   0   2 -13   92.90   19.31   0
   0   3 -16   94.07   22.68   0
   1   3 -15   19.19   20.52   0
   2   2  -9  489.33   30.00   0
   2   3 -13   35.62   17.39   0
   2   4 -16  126.94   25.59   0
   3   2  -6  139.19   16.42   0
   3   3 -11   15.47   14.84   0
   3   5 -17   -2.60   19.50   0
   3   6 -19   20.55   23.24   0
   4   3  -8   94.16   17.15   0
   4   4 -12  168.48   25.12   0
   4   5 -15    9.72   17.81   0
   5   3   0  264.62   15.13   0
   5   4  -9  390.30   31.18   0
   5   5 -13   10.45   19.38   0
   6   4   0   11.55    7.99   0
   6   4   2   19.71    7.44   0
   6   5  -9   47.41   16.30   0
   6   7 -15   16.16   20.94   0
   7   6  -8  -16.46   12.82   0
   7   7 -12   10.14   20.90   0
   8   7  -6   33.48   17.92   0
  -7   1 -12    4.62   10.81   0
  -7   2 -15   -7.99   12.92   0
  -3   3 -18    8.69   16.06   0
  -2   2 -15    7.30   13.50   0
  -2   3 -18   35.56   21.14   0
  -2   4 -20    3.86   17.42   0
   0   1  -9   87.42   14.58   0
   0   4 -19   -5.48   18.47   0
   0   5 -21   25.31   21.43   0
   1   1  -7 3194.47   60.12   0
   1   2 -12   31.32   15.46   0
   1   4 -18    8.15   19.50   0
   1   5 -20    9.76   21.70   0
   2   2 -10  545.32   32.90   0
   2   3 -14   27.27   18.25   0
   2   4 -17    5.76   20.84   0
   2   5 -19    8.02   21.02   0
   3   4 -15   31.02   18.65   0
   3   6 -20   29.05   25.54   0
   4   4 -13   -3.15   16.36   0
   4   5 -16   76.40   24.37   0
   4   6 -18   13.93   21.89   0
   5   4 -10    4.88   19.21   0
   5   6 -16    9.13   20.88   0
   5   7 -18   -0.72   20.61   0
   6   5 -10   17.08   16.12   0
   6   6 -13    1.97   17.79   0
   6   7 -16   11.80   20.81   0
   7   5  -1   87.32   15.11   0
   7   5   0   15.35   11.13   0
   7   5   1   60.62   12.14   0
   7   6  -9   55.29   18.74   0
   7   7 -13   59.78   25.14   0
   8   7  -7   24.61   17.36   0
  -5   1 -13  294.54   24.84   0
  -5   2 -16   52.62   18.38   0
  -4   1 -13    8.67   12.99   0
  -4   2 -16  147.03   22.00   0
  -3   2 -16   24.36   18.36   0
  -2   1 -12    0.77   12.79   0
  -1   1 -11  354.83   25.34   0
  -1   2 -15   35.79   20.02   0
  -1   4 -20   18.99   20.05   0
   0   3 -17   22.26   17.29   0
   1   3 -16   68.77   21.09   0
   3   2  -7  629.78   31.02   0
   3   3 -12   54.77   18.26   0
   3   5 -18   20.51   21.68   0
   4   3  -9  288.43   26.19   0
   4   6 -19   19.77   23.05   0
   5   3  -3  186.61   16.93   0
   5   5 -14   19.29   18.06   0
   5   6 -17   36.29   23.45   0
   6   4  -5   -1.28   11.78   0
   6   4  -4   12.40    9.90   0
   6   5 -11   97.38   23.40   0
   6   6 -14   -0.43   18.48   0
   7   5  -4   -4.79   12.35   0
   7   5   2    2.33    8.26   0
   7   6 -10   56.83   19.85   0
   8   7  -9    2.96   17.90   0
   8   7  -8    0.06   15.28   0
  -6   1 -13   -4.04   12.38   0
  -4   3 -19   -4.51   15.07   0
  -3   0  -8    5.35    6.93   0
  -3   1 -13  267.16   24.71   0
  -3   3 -19   27.94   19.06   0
  -2   0  -7  703.18   24.08   0
  -2   4 -21    5.80   18.92   0
  -1   3 -18    1.78   15.66   0
   0   1 -10   28.06   12.20   0
   0   4 -20    8.68   19.95   0
   1   1  -8  -26.01    9.83   0
   1   2 -13  316.02   28.84   0
   1   4 -19   32.61   21.79   0
   1   5 -21    2.85   19.99   0
   2   2 -11  210.81   23.54   0
   2   3 -15   14.36   17.49   0
   2   4 -18   11.52   19.97   0
   2   5 -20   41.43   24.11   0
   3   2  -8   24.03   12.63   0
   3   3 -13  255.63   29.72   0
   3   4 -16   82.79   23.03   0
   3   5 -19   20.40   22.13   0
   4   3 -10  358.06   29.74   0
   4   4 -14   75.82   21.17   0
   4   5 -17   -6.85   19.08   0
   5   3  -5   -3.52   10.45   0
   5   3  -4   27.39    9.97   0
   5   4 -11  247.49   28.01   0
   5   5 -15   70.38   23.52   0
   6   4  -6   18.18   14.05   0
   6   5 -12   13.65   19.12   0
   6   6 -15   18.21   20.74   0
   7   5  -6   -0.13   13.33   0
   7   5  -5    4.63   14.15   0
   7   5   3   66.35    9.74   0
   7   6 -11  -12.55   15.30   0
   7   7 -14   -0.22   17.91   0
   8   7 -10   18.22   19.09   0
  -7   2 -16   14.95   15.94   0
  -5   0  -9   -2.16    7.71   0
  -4   0  -9   -1.26    7.67   0
  -4   2 -17   13.70   17.36   0
  -2   3 -19   26.58   18.76   0
  -1   1 -12   46.49   16.48   0
  -1   4 -21    9.18   18.98   0
   0   3 -18   19.75   17.85   0
   1   3 -17   -8.15   15.29   0
   2   1  -4 5613.57   66.80   0
   2   5 -21   21.32   23.90   0
   3   4 -17   13.57   18.77   0
   4   3 -11  433.66   33.40   0
   4   4 -15   19.86   18.10   0
   4   5 -18   -4.32   19.80   0
   4   6 -20   -1.07   20.11   0
   5   3  -6   13.12   12.58   0
   5   4 -12    7.82   16.47   0
   5   6 -18    6.05   21.39   0
   6   4  -7   33.19   14.00   0
   6   6 -16    5.14   23.55   0
   7   5  -7    3.56   14.23   0
   7   6 -12    2.81   16.91   0
   7   7 -15   -4.42   18.16   0
   8   6  -5    6.12   14.38   0
   8   6  -1   24.55   12.40   0
   8   6   0   14.90   11.41   0
   8   7 -11    9.42   17.18   0
  -8   1 -12   -0.28    8.88   0
  -7   1 -13    1.11   11.28   0
  -4   1 -14    2.17   13.58   0
  -3   2 -17    8.92   15.02   0
  -2   1 -13   26.98   13.50   0
  -1   0  -6   96.00   11.02   0
  -1   2 -16   13.13   15.68   0
  -1   3 -19    9.10   17.76   0
   0   1 -11   75.11   15.47   0
   0   4 -21   25.67   20.95   0
   1   1  -9  272.84   22.13   0
   1   2 -14   69.96   19.13   0
   1   4 -20  -19.20   18.51   0
   2   1  -5  542.72   24.09   0
   2   2 -12   39.02   16.01   0
   2   3 -16   53.98   20.09   0
   2   4 -19    3.85   19.71   0
   3   2  -9   48.67   14.67   0
   3   3 -14   18.97   17.62   0
   3   5 -20   21.57   22.65   0
   4   2  -3  112.59   13.36   0
   5   3  -7   66.62   14.77   0
   5   4 -13   15.45   16.38   0
   5   5 -16   16.28   20.69   0
   5   6 -19    1.44   20.59   0
   6   4  -8  132.76   20.24   0
   6   5 -13   17.05   17.23   0
   7   5  -8   11.90   13.96   0
   7   6 -13   27.02   19.94   0
   8   6  -7    4.08   15.65   0
   8   6  -6   50.31   18.30   0
   8   6   1    2.71    9.72   0
   8   7 -12   -7.16   16.63   0
  -6   2 -17   -1.78   15.07   0
  -5   1 -14   38.51   15.91   0
  -3   0  -9    5.28    7.82   0
  -3   1 -14  106.56   17.69   0
  -2   0  -8   18.50    9.00   0
  -2   3 -20   18.35   19.83   0
  -1   1 -13  448.31   31.92   0
   0   2 -16   70.77   19.99   0
   0   3 -19   55.85   22.37   0
   1   3 -18    2.88   18.22   0
   1   4 -21   -1.68   21.67   0
   2   1  -6  221.88   18.05   0
   2   2 -13   75.37   19.08   0
   2   3 -17   37.75   22.41   0
   3   2 -10   23.57   14.04   0
   3   3 -15   18.30   18.49   0
   3   4 -18   12.78   20.76   0
   3   5 -21  -12.95   17.47   0
   4   2  -4 1069.87   34.18   0
   4   3 -12   -4.07   16.66   0
   4   4 -16    2.10   16.75   0
   4   5 -19   19.32   22.16   0
   5   3  -8   69.90   15.92   0
   5   4 -14    6.20   19.53   0
   5   5 -17   38.91   23.10   0
   6   4  -9   32.37   14.90   0
   6   5 -14    7.12   18.35   0
   6   6 -17    5.35   20.09   0
   7   5 -10   41.85   18.88   0
   7   5  -9    4.80   14.28   0
   7   6 -14   23.99   20.50   0
   8   6  -9   73.35   21.74   0
   8   6  -8   23.65   15.62   0
   8   6   2   -2.53    8.57   0
   8   7 -13   11.03   18.31   0
  -6   1 -14    6.53   12.01   0
  -3   2 -18   -0.93   17.47   0
  -2   1 -14  520.90   33.32   0
  -2   2 -18   53.68   21.27   0
  -1   0  -7  151.88   13.88   0
  -1   2 -17   13.49   16.16   0
  -1   3 -20   17.84   19.49   0
   0   1 -12   95.46   17.55   0
   0   4 -22    8.89   20.01   0
   1   1 -10   22.40   12.61   0
   1   2 -15   -4.11   14.90   0
   2   1  -7 4058.88   70.13   0
   2   4 -20   23.07   22.16   0
   3   2 -11   39.94   15.47   0
   3   4 -19   62.08   24.49   0
   4   2  -6  499.64   27.19   0
   4   2  -5  174.50   16.99   0
   4   3 -13   -1.15   15.27   0
   4   4 -17   -8.13   17.94   0
   4   5 -20   38.91   24.60   0
   5   3  -9   23.68   14.11   0
   5   5 -18   -6.78   19.63   0
   6   4 -11    8.15   18.09   0
   6   4 -10    5.28   14.31   0
   6   5 -15   36.98   21.67   0
   6   6 -18   -5.39   19.45   0
   7   5 -11   29.62   18.95   0
   7   6 -15   -7.24   18.36   0
   8   6 -10    5.20   19.51   0
   9   7  -7   -2.31   15.39   0
   9   7  -6    6.26   16.87   0
   9   7  -5   -7.20   15.00   0
   9   7  -2   46.31   15.61   0
   9   7  -1   30.73   14.52   0
  -5   0 -10   31.49    9.54   0
  -5   1 -15  116.89   20.57   0
  -4   0 -10   51.16   11.05   0
  -4   1 -15  107.38   19.58   0
  -3   1 -15   44.61   17.97   0
  -2   0  -9   44.28   11.22   0
  -2   3 -21    4.26   17.09   0
  -1   1 -14    2.87   15.73   0
  -1   2 -18   11.24   18.29   0
  -1   3 -21    0.14   21.26   0
   0   2 -17   12.57   16.43   0
   0   3 -20   -1.34   18.54   0
   1   1 -11    9.76   12.66   0
   1   2 -16   -2.01   15.65   0
   1   3 -19   14.76   20.04   0
   1   4 -22   -8.60   19.17   0
   2   2 -14  480.62   36.30   0
   2   3 -18   46.31   21.72   0
   2   4 -21   10.41   21.63   0
   3   2 -12   54.90   17.07   0
   3   3 -16   97.79   23.12   0
   4   2  -7  336.01   24.39   0
   4   3 -14   17.48   17.33   0
   4   4 -18   -5.14   18.58   0
   5   3 -10   47.13   16.80   0
   5   4 -15   20.73   18.01   0
   5   5 -19   15.79   24.17   0
   6   4 -12   -2.71   16.76   0
   6   5 -16   34.89   22.10   0
   7   5 -12   30.16   17.46   0
   7   6 -16   -0.26   18.33   0
   8   6 -11  -10.89   15.00   0
   8   6   3   20.51    8.27   0
   9   7  -9   41.37   19.60   0
   9   7  -8    3.08   14.63   0
   9   7   0   19.65   12.38   0
  -8   1 -13    7.42   10.04   0
  -7   1 -14   -1.48   10.96   0
  -3   0 -10   34.28   10.32   0
  -3   2 -19   17.24   18.26   0
  -2   1 -15   25.39   14.59   0
  -1   0  -8   31.09   10.76   0
   0   1 -13  198.47   22.86   0
   1   3 -20   75.56   24.87   0
   2   2 -15   31.49   18.49   0
   2   3 -19    5.73   21.47   0
   3   3 -17   -1.26   18.03   0
   3   4 -20   35.54   23.54   0
   4   2  -8  435.01   28.44   0
   4   3 -15   12.37   16.80   0
   4   5 -21   20.15   20.17   0
   5   3 -11  566.21   37.72   0
   5   4 -16    3.07   18.29   0
   6   4 -13   13.48   16.05   0
   6   5 -17   -2.89   19.68   0
   7   5 -13    7.82   17.41   0
   7   6 -17    1.43   18.92   0
   8   6 -13   -0.50   19.97   0
   8   6 -12   18.22   18.52   0
   9   7   1   -9.81    9.87   0
  -6   0 -10   49.25   10.01   0
  -6   1 -15    6.07   12.69   0
  -4   1 -16    6.78   14.91   0
  -3   1 -16   80.83   20.20   0
  -2   0 -10  718.69   30.42   0
  -2   2 -19   11.95   16.32   0
  -1   1 -15   45.22   19.90   0
  -1   2 -19   34.62   20.65   0
  -1   3 -22    5.31   20.96   0
   0   1 -14  131.58   23.03   0
   0   2 -18   -9.79   14.27   0
   0   3 -21   -4.97   18.63   0
   1   1 -12  438.95   30.68   0
   1   2 -17   -5.72   14.83   0
   2   1  -9 1936.26   54.45   0
   2   4 -22    2.31   20.40   0
   3   2 -13   46.64   18.24   0
   3   3 -18   27.68   20.98   0
   3   4 -21   -1.55   21.64   0
   4   2 -10   33.54   17.06   0
   4   2  -9  115.59   18.28   0
   4   3 -16    8.12   19.72   0
   4   4 -19    9.85   21.12   0
   5   3 -12    0.75   15.92   0
   5   4 -17   12.86   20.00   0
   5   5 -20   -9.19   19.70   0
   6   4 -14    7.87   16.31   0
   6   5 -18   14.03   21.38   0
   7   4  -6   -3.46   12.87   0
   7   4  -5   24.80   14.32   0
   7   5 -14   -5.42   17.22   0
   8   6 -14    6.03   17.36   0
  -5   0 -11   -8.93    8.86   0
  -5   1 -16   11.82   15.58   0
  -4   0 -11  429.70   24.04   0
  -4   2 -20   33.30   19.49   0
  -3   0 -11   50.18   11.99   0
  -2   1 -16   63.07   16.82   0
  -2   2 -20   35.99   22.00   0
  -1   0  -9   88.29   12.85   0
   0   0  -6  290.16   16.83   0
   0   2 -19   49.78   22.53   0
   0   3 -22    5.69   22.23   0
   1   1 -13    3.73   13.62   0
   1   2 -18    9.98   19.78   0
   1   3 -21   25.14   21.85   0
   2   1 -10  182.77   21.26   0
   2   2 -16   19.33   17.91   0
   2   3 -20   31.10   22.25   0
   3   2 -14  411.60   35.33   0
   3   4 -22    8.62   23.47   0
   4   2 -11  130.65   20.71   0
   4   4 -20    6.75   21.40   0
   5   3 -13   59.24   20.13   0
   5   4 -18   62.30   24.68   0
   6   3  -6   41.78   14.44   0
   6   3  -5   39.00   13.34   0
   6   3  -4  259.46   20.79   0
   6   4 -15   -2.77   17.32   0
   6   5 -19    5.38   20.22   0
   7   4  -9    8.70   16.38   0
   7   4  -8  106.17   18.89   0
   7   4  -7  113.29   18.46   0
   7   5 -15   12.41   19.02   0
   8   5  -9    7.46   16.63   0
   8   5  -7   14.16   14.00   0
   8   5  -6    2.41   13.29   0
   8   5  -5    6.16   12.94   0
   8   6 -15   -7.19   16.91   0
  -7   1 -15    8.16   13.06   0
  -3   1 -17    4.77   16.46   0
  -2   0 -11   96.58   15.69   0
  -1   0 -10   -9.15   10.27   0
  -1   1 -16   43.74   16.28   0
  -1   2 -20   10.32   17.83   0
   0   0  -7  124.21   13.21   0
   0   1 -15   46.11   17.22   0
   1   3 -22   -5.29   20.90   0
   2   1 -11   -5.17   11.91   0
   2   2 -17   79.21   22.38   0
   2   3 -21   -4.28   21.82   0
   3   2 -15   -3.21   16.42   0
   3   3 -19   12.26   20.49   0
   4   2 -12  199.64   25.06   0
   4   3 -17   -8.91   16.16   0
   4   4 -21   -5.83   20.71   0
   5   3 -14    4.10   15.43   0
   5   4 -19   34.74   23.26   0
   6   3  -9   22.14   16.82   0
   6   3  -8   29.04   13.62   0
   6   3  -7   32.25   12.99   0
   6   4 -16   24.83   20.54   0
   7   4 -11   51.41   19.74   0
   7   4 -10   18.27   15.30   0
   7   4  -1    3.07    9.09   0
   7   5 -17    7.41   21.01   0
   7   5 -16   16.41   20.12   0
   8   5 -11   -6.29   17.25   0
   8   5 -10   -2.23   14.08   0
   8   5  -2   12.23   11.54   0
   9   6  -9   11.41   16.77   0
   9   6  -8   -7.47   14.09   0
   9   6  -7    3.71   16.27   0
   9   6  -6    3.25   16.65   0
  -6   1 -16   -3.51   12.71   0
  -5   1 -17    5.75   16.80   0
  -4   0 -12 1063.11   37.59   0
  -4   1 -17   33.99   15.85   0
  -3   0 -12    3.34   10.56   0
  -2   1 -17   14.03   14.31   0
  -2   2 -21   -9.02   18.47   0
   0   0  -8   -6.81    8.35   0
   0   1 -16   37.92   20.06   0
   0   2 -20   11.91   18.81   0
   1   2 -19   39.85   21.20   0
   2   1 -12   74.77   17.40   0
   2   2 -18   52.56   20.59   0
   3   1  -7 1204.61   40.34   0
   3   1  -6  366.44   22.54   0
   3   1  -5 1813.48   43.54   0
   3   1  -4 1312.77   34.70   0
   3   1  -3   81.14   11.00   0
   3   2 -16    8.80   17.34   0
   3   3 -20   11.06   20.69   0
   4   2 -13   76.98   21.60   0
   4   3 -18    9.31   20.20   0
   4   4 -22   -6.28   21.21   0
   5   3 -15   45.70   18.98   0
   5   4 -20   18.05   24.05   0
   6   3 -11   88.09   22.24   0
   6   3 -10   92.74   19.14   0
   6   4 -17    4.46   19.52   0
   7   4 -12   32.11   17.10   0
   7   5 -18   12.77   21.85   0
   8   5 -13  -14.87   17.17   0
   8   5 -12   24.45   17.84   0
   8   5  -1   14.69   10.30   0
   9   6 -12    5.38   18.99   0
   9   6 -11    4.07   15.73   0
   9   6 -10   10.88   15.44   0
  -6   0 -11   41.91   10.28   0
  -5   0 -12  111.01   15.41   0
  -3   1 -18    2.72   16.85   0
  -2   0 -12  297.65   22.70   0
  -1   0 -11   50.86   12.72   0
  -1   1 -17    0.39   13.00   0
  -1   2 -21   43.54   20.72   0
   0   0  -9 1229.12   39.83   0
   1   1 -15   11.98   15.56   0
   1   2 -20   56.11   24.77   0
   1   3 -23    4.61   19.81   0
   2   1 -13   86.92   18.85   0
   2   3 -22    5.41   20.55   0
   3   1  -9    6.82   11.88   0
   3   1  -8   18.94   12.37   0
   3   2 -17   19.31   17.84   0
   3   3 -21    5.98   20.96   0
   4   2 -14   95.70   21.97   0
   4   3 -19   37.05   22.89   0
   5   2  -8   -0.54   13.31   0
   5   2  -7   13.15   11.05   0
   5   2  -6  245.85   20.67   0
   5   2  -5    4.93   10.96   0
   5   3 -16    7.54   16.84   0
   6   3 -12   32.94   17.88   0
   6   3  -1  211.89   15.04   0
   6   4 -18   13.23   21.02   0
   7   4 -14    3.52   17.01   0
   7   4 -13   -3.36   14.56   0
   7   4   0   32.70    9.51   0
   8   5 -14   47.49   21.28   0
   8   5   0   12.73    9.63   0
   9   6  -2   30.75   13.17   0
  -7   1 -16   25.19   14.43   0
  -6   1 -17    4.57   14.79   0
  -4   0 -13   -3.19   12.46   0
  -4   1 -18   17.41   17.56   0
  -3   0 -13    2.62   12.91   0
  -2   0 -13  245.58   23.32   0
  -2   1 -18  135.35   23.44   0
  -2   2 -22   17.64   21.13   0
  -1   0 -12  343.58   26.38   0
  -1   1 -18   25.41   19.57   0
  -1   2 -22   21.04   22.16   0
   0   0 -10 1971.16   52.64   0
   0   1 -17   53.10   19.20   0
   0   2 -21   23.23   20.16   0
   1   1 -16   43.62   18.45   0
   2   1 -14  138.86   22.40   0
   2   2 -19   28.99   21.24   0
   2   3 -23    1.96   20.34   0
   3   1 -10  270.24   24.88   0
   3   2 -18   87.68   25.82   0
   4   2 -15   26.64   16.95   0
   4   3 -20   52.70   24.30   0
   5   2 -10   40.92   15.79   0
   5   2  -9   84.80   17.12   0
   5   2  -4   -5.68    7.64   0
   5   3 -17    0.66   18.63   0
   5   4 -21   -2.14   18.35   0
   6   3 -14   18.39   17.35   0
   6   3 -13  134.88   23.73   0
   6   4 -19    6.02   20.75   0
   7   4 -15   65.75   22.27   0
   8   5 -16    3.77   21.13   0
   8   5 -15   35.09   20.10   0
   9   6  -1   -6.20   10.60   0
  -5   0 -13    2.29   12.14   0
  -5   1 -18    0.05   15.90   0
  -3   1 -19   26.34   18.40   0
  -2   1 -19   15.58   18.63   0
   0   0 -11  270.65   23.12   0
   0   1 -18   41.09   17.87   0
   0   2 -22   39.86   21.69   0
   1   1 -17  162.02   27.76   0
   1   2 -21   12.69   20.16   0
   2   1 -15  162.29   25.55   0
   2   2 -20   27.19   21.68   0
   3   1 -12   36.85   16.08   0
   3   3 -22   16.97   21.79   0
   4   2 -16   28.34   20.22   0
   4   3 -21   28.89   23.26   0
   5   2 -12  369.70   33.10   0
   5   2 -11  259.28   27.12   0
   5   3 -19   11.81   22.67   0
   5   3 -18   20.84   19.64   0
   6   3 -15   43.62   19.40   0
   6   3   0   78.07   10.29   0
   6   4 -20    2.54   19.93   0
   7   4 -17   74.64   26.56   0
   7   4 -16   -9.39   18.34   0
   7   4   1    1.31    7.72   0
  -6   0 -12   -5.83    8.52   0
  -4   0 -14  743.11   35.37   0
  -3   0 -14   86.09   15.51   0
  -2   0 -14   18.22   14.74   0
  -1   0 -13  226.11   22.50   0
  -1   1 -19   61.97   20.50   0
   0   0 -12   23.83   13.22   0
   1   0  -8   50.41   12.10   0
   1   0  -7   53.17   11.34   0
   1   0  -6   17.62    8.95   0
   1   0  -5   53.23    9.69   0
   1   2 -22    5.20   19.80   0
   2   1 -16   39.86   18.90   0
   2   2 -21   10.21   20.50   0
   3   1 -13  128.62   21.54   0
   3   2 -19   29.47   21.30   0
   3   3 -23   27.43   23.22   0
   4   2 -17  269.47   32.64   0
   4   3 -22   17.81   23.95   0
   5   2 -14   50.06   21.88   0
   5   2 -13   25.03   17.58   0
   5   3 -20   -7.03   21.87   0
   6   3 -16   17.53   19.79   0
   7   4 -18   38.87   23.26   0
   8   4 -11  -12.30   14.94   0
   8   4 -10    0.74   13.52   0
   8   4  -9   19.74   14.89   0
   8   4  -8   14.48   14.68   0
   8   4  -7   32.12   16.14   0
   8   4  -6   30.66   15.54   0
   8   5   1    7.14    8.57   0
   9   5 -11    4.07   18.00   0
   9   5 -10    2.95   17.42   0
   9   5  -9   30.78   17.61   0
   9   5  -8    7.01   15.62   0
   9   5  -7   25.55   16.59   0
   9   6   0    2.11    9.92   0
  -6   1 -18    6.99   14.54   0
  -5   1 -19   -0.49   16.32   0
  -3   0 -15    8.10   14.39   0
  -3   1 -20   11.90   17.73   0
  -2   0 -15  211.95   24.43   0
  -2   1 -20   -1.13   14.94   0
  -1   0 -14  158.09   20.81   0
  -1   1 -20   -6.13   18.59   0
   0   0 -13  981.54   43.42   0
   0   1 -19   22.11   17.52   0
   0   2 -23   -7.62   18.67   0
   1   0 -10   85.76   15.46   0
   1   0  -9   74.20   14.07   0
   1   1 -18   15.91   17.00   0
   2   1 -17   34.37   18.33   0
   2   2 -22   13.29   24.20   0
   3   1 -14   46.56   19.57   0
   3   2 -20    9.46   20.11   0
   4   2 -18   74.17   24.19   0
   5   2 -15   74.62   20.74   0
   5   3 -21   18.97   24.60   0
   6   3 -18    1.19   21.08   0
   6   3 -17   45.15   22.09   0
   7   3 -12   -6.88   16.35   0
   7   3 -11   74.94   19.70   0
   7   3 -10    8.49   12.88   0
   7   3  -9   12.08   14.31   0
   7   3  -8  135.08   19.59   0
   7   3  -7   14.39   12.04   0
   7   3  -6   43.34   14.87   0
   7   4 -19    3.64   19.57   0
   8   4 -14   -1.14   18.32   0
   8   4 -13    8.43   16.89   0
   8   4 -12   24.60   16.20   0
   8   4  -5   -6.54   12.14   0
   9   5 -14   13.39   20.51   0
   9   5 -13    5.38   16.69   0
   9   5 -12   15.77   16.79   0
   9   5  -6  -13.99   13.51   0
  -6   0 -13    7.56   10.32   0
  -5   0 -14   -4.51   11.20   0
  -4   0 -15  144.40   19.91   0
  -2   1 -21    3.64   19.00   0
  -1   0 -15  247.28   25.43   0
   0   0 -14   40.17   15.95   0
   0   1 -20   35.54   18.87   0
   1   0 -12   53.81   17.34   0
   1   0 -11   47.91   14.14   0
   1   1 -19  131.18   25.00   0
   1   2 -23    9.09   19.74   0
   2   1 -18   60.45   20.34   0
   3   1 -16   11.11   20.30   0
   3   1 -15   -5.74   15.26   0
   3   2 -21    1.61   20.34   0
   4   1 -11  -17.03   13.14   0
   4   1 -10 1049.79   44.88   0
   4   1  -9  -19.15   11.44   0
   4   1  -8 1388.18   46.84   0
   4   1  -7  189.03   19.23   0
   4   1  -6   30.47   11.01   0
   4   2 -19    1.82   19.39   0
   5   2 -16   33.91   18.93   0
   6   3 -19   11.94   20.71   0
   7   3 -14    1.43   14.99   0
   7   3 -13   -0.34   14.44   0
   7   3  -5  114.23   17.16   0
   8   4 -16  -11.34   18.60   0
   8   4 -15   17.62   18.70   0
   9   6   1   13.73    9.80   0
  -5   0 -15   -4.15   13.00   0
  -3   0 -16   -1.67   14.43   0
  -3   1 -21   17.74   16.75   0
  -2   0 -16   15.49   13.32   0
  -1   0 -16  241.71   27.56   0
  -1   1 -21    9.92   18.88   0
   0   0 -15    7.87   13.82   0
   0   1 -21  -12.24   20.26   0
   1   0 -13   30.65   14.55   0
   1   1 -20   34.76   20.84   0
   2   1 -19   20.29   18.23   0
   2   2 -23   -4.13   20.11   0
   3   1 -17   32.60   18.39   0
   3   2 -22  -12.67   19.58   0
   4   1 -13  213.96   26.29   0
   4   1 -12  505.99   35.07   0
   4   1  -5   19.20    9.45   0
   4   2 -20   -1.73   19.69   0
   5   2 -18  -10.54   20.15   0
   5   2 -17   21.68   18.77   0
   5   3 -22   17.71   19.74   0
   6   2 -12  115.89   22.07   0
   6   2 -11   69.44   18.46   0
   6   2 -10  375.02   30.50   0
   6   2  -9   25.19   14.17   0
   6   2  -8    0.20   11.54   0
   6   2  -7  386.86   28.09   0
   6   3 -20    1.67   20.28   0
   7   3 -16   -5.07   17.79   0
   7   3 -15   34.13   19.95   0
   8   4 -17    7.51   18.26   0
   8   5   2   -0.53    7.19   0
   9   5  -3   17.78   13.61   0
  -6   0 -14   -3.02   10.84   0
  -4   0 -16    2.13   13.15   0
  -3   0 -17   -7.11   14.41   0
  -2   0 -17   10.18   16.88   0
  -2   1 -22   20.89   19.76   0
  -1   0 -17   59.04   21.34   0
  -1   1 -22    2.60   19.89   0
   0   0 -16   21.36   19.19   0
   1   0 -14    5.44   13.56   0
   1   1 -21   53.24   23.05   0
   2   0 -10  406.42   27.59   0
   2   0  -9  547.49   30.24   0
   2   0  -8 4458.95   75.78   0
   2   0  -7  139.62   18.14   0
   2   1 -20   20.54   21.87   0
   3   1 -18   16.93   17.84   0
   3   2 -23    5.71   20.66   0
   4   1 -15   26.53   17.99   0
   4   1 -14  116.66   22.85   0
   4   1  -4    5.01    7.98   0
   4   2 -21   12.94   21.41   0
   5   2 -19   43.07   22.89   0
   6   2 -15    5.85   19.23   0
   6   2 -14   -8.01   15.23   0
   6   2 -13   13.04   16.03   0
   6   2  -6  220.46   20.26   0
   6   3 -21   -3.79   19.25   0
   7   3 -18   -7.75   20.38   0
   7   3 -17   14.34   19.92   0
   8   4 -18    6.33   18.80   0
  -5   0 -16    2.23   13.71   0
  -4   0 -17   64.14   18.19   0
  -2   0 -18  125.69   24.33   0
   0   0 -17   13.72   18.61   0
   0   1 -22   53.22   21.68   0
   1   0 -15    1.84   13.94   0
   1   1 -22   21.51   23.77   0
   2   0 -13  227.63   26.57   0
   2   0 -12   50.04   15.90   0
   2   0 -11   31.45   14.26   0
   2   0  -6 9601.22   98.37   0
   2   1 -21   24.32   22.61   0
   3   1 -19   61.08   23.00   0
   4   1 -16   -9.73   15.76   0
   4   1  -3  855.82   27.99   0
   4   2 -22    3.50   21.17   0
   5   2 -20   24.06   21.91   0
   6   2 -16   93.74   24.36   0
   6   2  -5   13.17    9.56   0
   7   3 -19   11.97   20.39   0
   8   4  -2    4.11    9.84   0
   9   4 -13    9.80   20.08   0
   9   4 -12   11.48   20.26   0
   9   4 -11   35.25   20.07   0
   9   4 -10   47.39   18.93   0
   9   5  -2   10.50   12.21   0
  10   6  -3   12.39   13.22   0
  -6   0 -15   61.06   14.85   0
  -3   0 -18   -3.32   15.28   0
  -1   0 -18   29.92   16.89   0
  -1   1 -23   -9.40   16.98   0
   0   0 -18  218.54   29.47   0
   0   1 -23   -1.01   18.48   0
   1   0 -17   18.03   19.64   0
   1   0 -16    3.28   13.50   0
   2   0 -14   12.85   14.78   0
   2   0  -5  903.93   29.53   0
   3   1 -20   94.55   25.88   0
   4   1 -18   69.96   21.96   0
   4   1 -17    3.73   16.62   0
   4   2 -23    9.02   21.00   0
   5   1 -13  227.24   29.54   0
   5   1 -12  121.62   21.97   0
   5   1 -11  515.43   34.74   0
   5   1 -10   51.78   15.95   0
   5   1  -9    9.62   12.04   0
   5   2 -21   10.79   21.33   0
   6   2 -18   -3.11   18.43   0
   6   2 -17   -6.89   16.46   0
   6   2  -4  128.85   14.52   0
   7   3 -20   14.10   19.99   0
   8   3 -15   18.82   20.09   0
   8   3 -14   24.68   18.02   0
   8   3 -13    8.87   15.16   0
   8   3 -12   49.69   18.63   0
   8   3 -11    7.54   13.82   0
   8   3 -10   54.56   17.24   0
   8   3  -9    4.46   15.54   0
   9   4 -16    6.60   17.19   0
   9   4 -15   -1.84   16.60   0
   9   4 -14   74.14   22.63   0
   9   4  -9    5.10   13.58   0
   9   4  -8   -2.57   14.47   0
   9   6   2   11.30    7.95   0
  10   5 -10   -2.07   14.05   0
  10   5  -9   10.82   17.54   0
  -5   0 -17    7.79   13.95   0
  -4   0 -18    6.93   16.60   0
  -3   0 -19   10.36   17.00   0
  -2   0 -19   89.45   21.21   0
  -1   0 -19    5.27   14.44   0
   0   0 -19   38.38   21.10   0
   1   0 -18   35.70   20.29   0
   1   1 -23   25.91   20.84   0
   2   0 -16  315.29   32.09   0
   2   0 -15    4.40   14.86   0
   2   1 -22  -11.99   18.87   0
   3   1 -21   38.64   22.40   0
   4   1 -19    2.96   18.93   0
   5   1 -15   47.23   18.92   0
   5   1 -14   53.73   19.56   0
   5   1  -8   -5.98   10.41   0
   5   1  -7   33.69   12.16   0
   5   2 -22    4.45   20.70   0
   6   2 -20   43.31   25.39   0
   6   2 -19   10.94   20.54   0
   7   2 -13   98.68   22.95   0
   7   2 -12    8.05   17.21   0
   7   2 -11   12.07   17.47   0
   8   3 -17   -3.49   18.32   0
   8   3 -16   44.07   21.50   0
   8   3  -8   89.24   18.48   0
   8   3  -7  180.74   23.09   0
   8   4  -1    5.75    9.92   0
   9   4  -7    6.12   13.47   0
   9   5  -1    7.77   10.72   0
  10   5  -8   30.17   15.52   0
  10   5  -7   57.28   19.41   0
  10   6  -2    6.85   11.54   0
  -7   0 -13    8.34    8.50   0
  -6   0 -16   33.51   13.59   0
  -4   0 -19   51.99   18.97   0
  -2   0 -20  228.74   29.73   0
  -1   0 -20   14.90   15.54   0
   0   0 -20  182.11   29.52   0
   1   0 -19   44.39   19.05   0
   2   0  -4   -6.05    7.14   0
   2   1 -23   -4.60   19.29   0
   3   0 -14   28.22   16.15   0
   3   0 -13    3.15   13.65   0
   3   0 -12   -6.53   12.34   0
   3   0 -11   17.07   13.73   0
   3   0 -10  140.73   19.32   0
   3   0  -9   13.52   12.10   0
   3   0  -8    6.66   10.99   0
   3   1 -22   12.60   20.84   0
   4   1 -20    6.37   19.93   0
   5   1 -17    6.78   16.86   0
   5   1 -16   53.30   19.68   0
   5   1  -6   55.02   12.56   0
   6   2 -21    6.01   21.25   0
   7   2 -16   -1.47   17.31   0
   7   2 -15   15.64   16.77   0
   7   2 -14   19.49   16.73   0
   7   2 -10   44.09   16.76   0
   7   2  -9   50.79   15.48   0
   7   2  -8    3.77   14.66   0
   8   3 -19    5.51   18.99   0
   8   3 -18    9.24   18.84   0
   8   3  -6   50.67   16.30   0
   9   4  -6   12.87   12.73   0
  -5   0 -18    0.04   14.13   0
  -3   0 -20    0.85   15.82   0
  -2   0 -21   41.54   21.13   0
  -1   0 -21  -18.42   18.74   0
   0   0 -21    0.39   20.62   0
   1   0 -20  -20.80   14.25   0
   2   0 -19   36.53   21.34   0
   2   0 -18   43.72   19.35   0
   3   0 -16  -11.20   15.45   0
   3   0 -15   -5.82   14.72   0
   3   0  -7   63.08   13.35   0
   3   1 -23   21.27   21.99   0
   4   1 -22   64.94   27.01   0
   4   1 -21  -11.58   19.17   0
   5   1 -19   18.65   20.24   0
   5   1 -18   -5.42   17.83   0
   5   1  -5  268.78   21.24   0
   7   2 -19   17.89   23.16   0
   7   2 -18   14.75   20.35   0
   7   2 -17  -17.31   16.90   0
   7   2  -7  202.32   22.52   0
   7   3  -1  132.76   13.40   0
   8   3  -5  107.78   17.82   0
  -7   0 -14   -5.28    8.78   0
  -6   0 -17   -4.35   12.93   0
  -5   0 -19    5.81   16.21   0
  -4   0 -20    5.83   16.54   0
  -3  -1 -11   -6.03    9.48   0
  -3  -1 -10   29.06    9.88   0
  -3  -1  -9  396.03   19.24   0
  -3   0 -21   -1.82   16.71   0
  -2  -1 -12   34.13   12.63   0
  -2  -1 -11  187.81   17.93   0
  -2  -1 -10  593.23   26.11   0
  -2  -1  -9  123.97   13.42   0
  -2  -1  -8  301.16   16.91   0
  -1  -1 -12   70.63   15.97   0
  -1  -1 -11  252.49   21.27   0
  -1  -1 -10   46.99   12.64   0
  -1  -1  -9   50.02   11.72   0
  -1   0 -22   27.48   21.06   0
   1   0 -21    6.84   18.26   0
   2   0 -20    8.39   18.57   0
   3   0 -18   -2.34   15.72   0
   3   0 -17   -0.58   15.51   0
   3   0  -6   78.05   12.97   0
   4   1 -23   15.14   21.28   0
   5   1 -20   13.76   20.79   0
   6   1 -16   15.17   20.00   0
   6   1 -15    5.47   15.80   0
   6   1 -14   31.98   17.27   0
   6   1 -13   17.17   15.22   0
   6   1 -12   47.58   16.76   0
   6   1 -11   54.46   18.57   0
   6   1 -10   56.80   20.09   0
   7   2 -20    5.91   19.87   0
   7   2  -6   13.39   12.65   0
   8   4   0   13.70    9.12   0
   9   3 -16   -0.91   19.33   0
   9   3 -15   -3.03   18.49   0
   9   3 -14   -8.20   17.61   0
   9   3 -13   26.71   19.73   0
   9   3 -12    1.15   17.07   0
  10   4 -13    5.39   16.25   0
  10   4 -12   18.59   18.10   0
  10   4 -11    4.74   16.21   0
  10   6  -1   18.37   10.95   0
  -3  -1 -13  224.89   20.88   0
  -3  -1 -12  155.62   17.16   0
  -2  -1 -13   50.08   13.12   0
  -2   0 -22    6.30   15.66   0
  -1  -1 -14    4.63   14.59   0
  -1  -1 -13  671.49   34.39   0
  -1  -1  -8   13.34    9.06   0
   0  -1 -13  209.46   23.69   0
   0  -1 -12  106.80   18.60   0
   0  -1 -11   32.30   14.13   0
   0  -1 -10  109.16   16.55   0
   0   0 -22   18.83   19.84   0
   1   0 -22   11.85   18.91   0
   2   0 -21   21.89   20.40   0
   3   0 -19  -13.29   16.58   0
   4   0 -16  131.24   24.64   0
   4   0 -15  134.39   23.49   0
   4   0 -14  426.05   34.88   0
   4   0 -13    4.98   15.07   0
   4   0 -12  112.97   20.36   0
   4   0 -11  260.86   25.69   0
   4   0 -10  574.52   33.86   0
   5   1 -22    6.96   21.08   0
   5   1 -21   16.56   20.22   0
   5   1  -4 1456.40   40.48   0
   6   1 -18   -5.04   18.07   0
   6   1 -17   -1.83   17.73   0
   6   1  -9  211.74   22.80   0
   8   2 -15    7.36   18.97   0
   8   2 -14   -2.19   18.91   0
   8   2 -13   49.08   20.65   0
   9   3 -17    2.58   17.93   0
   9   3 -11    0.22   12.89   0
   9   3 -10    1.99   15.27   0
   9   5   0    0.75    8.73   0
  10   4 -10   -2.15   12.77   0
  10   4  -9   -4.90   14.00   0
  10   5  -4   -2.00   12.01   0
  -7   0 -15   -4.28    8.87   0
  -6   0 -18   -4.56   13.11   0
  -4  -1 -11   -5.24    8.01   0
  -4  -1 -10  102.47   11.93   0
  -3  -1 -14  267.04   23.31   0
  -2  -1 -16   18.09   16.15   0
  -2  -1 -15   -1.24   12.68   0
  -1  -1 -16   17.41   15.95   0
  -1  -1 -15   45.84   15.19   0
  -1  -1  -7  312.10   17.61   0
  -1   0 -23   -4.08   16.60   0
   0  -1 -15   14.38   13.96   0
   0  -1 -14  124.05   19.49   0
   0  -1  -9  174.38   16.70   0
   0   0 -23   31.38   20.16   0
   1   0 -23  -11.55   16.56   0
   2   0 -22   27.46   21.34   0
   3   0 -21   -9.08   18.15   0
   3   0 -20   -5.47   17.83   0
   3   0  -5   55.79   10.93   0
   4   0 -18   66.54   21.42   0
   4   0 -17   -7.20   15.57   0
   4   0  -9   45.68   14.39   0
   4   0  -8   71.47   14.85   0
   6   1 -20   -5.52   19.54   0
   6   1 -19   18.58   20.85   0
   6   1  -8    3.17   11.19   0
   7   2  -5    7.04    9.23   0
   8   2 -19   -3.97   21.13   0
   8   2 -18   28.63   20.90   0
   8   2 -17   13.38   19.07   0
   8   2 -16    8.99   18.10   0
   8   2 -12   33.04   16.34   0
   8   2 -11    4.76   13.28   0
   8   2 -10    5.89   16.21   0
   9   3  -9   10.56   13.52   0
   9   3  -8   -0.78   14.74   0
   9   4  -3   22.13   12.95   0
  10   4  -8   -0.55   16.33   0
  -7   0 -16    0.28   10.78   0
  -4  -1 -13    7.16   10.97   0
  -4  -1 -12   43.87   10.72   0
  -3  -1 -16   33.86   15.43   0
  -3  -1 -15   35.26   14.90   0
  -2  -1 -17   15.75   16.43   0
  -1  -1 -17   31.76   16.27   0
   0  -1 -17   46.00   18.44   0
   0  -1 -16   36.03   15.47   0
   0  -1  -8  172.99   15.57   0
   1  -1 -16   19.69   18.46   0
   1  -1 -15   13.50   14.66   0
   1  -1 -14  153.89   21.49   0
   1  -1 -13    3.51   12.59   0
   1  -1 -12  291.20   24.95   0
   1  -1 -11   11.94   11.68   0
   1  -1 -10   50.52   13.37   0
   2   0 -23  -18.29   17.29   0
   3   0 -22   14.51   20.50   0
   4   0 -20    5.30   19.09   0
   4   0 -19   12.39   19.35   0
   4   0  -7   69.67   15.22   0
   5   0 -14    8.94   19.01   0
   6   1 -22   11.08   19.90   0
   6   1 -21    9.37   21.19   0
   6   1  -7   89.31   15.40   0
   7   1 -15   -2.38   14.88   0
   7   1 -14   15.49   18.80   0
   7   1 -13   47.51   20.69   0
   7   3   0    4.23    7.01   0
   8   2  -9  110.23   20.03   0
   9   3  -7    1.02   13.83   0
  10   4  -7    2.49   14.67   0
  10   5  -3   17.45   12.77   0
  -4  -1 -15   27.09   14.61   0
  -4  -1 -14   -3.73    9.97   0
  -3  -1 -17   42.96   16.78   0
  -2  -1 -18  197.78   26.29   0
  -1  -1 -19   40.26   20.20   0
  -1  -1 -18   64.14   18.76   0
  -1  -1  -6 2153.48   37.94   0
   0  -1 -18    6.18   13.69   0
   0  -1  -7  332.48   18.75   0
   1  -1 -18    8.85   17.93   0
   1  -1 -17  136.18   23.55   0
   1  -1  -9  242.50   20.07   0
   2  -1 -15   35.11   18.91   0
   2  -1 -14   33.92   16.02   0
   2  -1 -13  223.14   24.46   0
   2  -1 -12  130.16   21.38   0
   3   0 -23    1.93   19.18   0
   3   0  -4  161.79   13.71   0
   4   0 -22   12.19   22.51   0
   4   0 -21   20.47   21.06   0
   5   0 -18    6.56   18.70   0
   5   0 -17  -11.15   15.06   0
   5   0 -16   -0.11   15.53   0
   5   0 -15   -1.48   15.32   0
   5   0 -13   26.87   17.01   0
   5   0 -12   13.13   14.97   0
   5   0 -11   26.11   14.77   0
   5   1  -3  366.43   19.78   0
   6   1  -6   34.76   11.51   0
   6   2  -1  116.17   11.22   0
   7   1 -20   -7.07   20.87   0
   7   1 -19    1.35   19.66   0
   7   1 -18   -2.09   18.79   0
   7   1 -17   60.60   22.56   0
   7   1 -12  256.45   28.50   0
   7   1 -11  124.52   21.82   0
   8   2  -8   26.96   12.99   0
  10   3 -14   27.29   20.74   0
  -4  -1 -16   20.86   14.44   0
  -3  -1 -18   10.44   15.10   0
  -2  -1 -19    9.50   16.85   0
  -1  -1 -20   -6.29   16.72   0
   0  -1 -20   49.89   21.31   0
   0  -1 -19   46.54   17.92   0
   1  -1 -19   58.98   19.69   0
   1  -1  -8  -14.11    8.48   0
   2  -1 -18   11.48   18.68   0
   2  -1 -17   11.34   16.67   0
   2  -1 -16   96.84   21.37   0
   2  -1 -11    1.19   11.89   0
   2  -1 -10  327.38   25.10   0
   4   0 -23    6.27   20.33   0
   4   0  -6 3121.36   62.36   0
   5   0 -21    3.98   21.47   0
   5   0 -20   -0.80   18.98   0
   5   0 -19    6.71   19.24   0
   5   0 -10   48.40   15.16   0
   5   0  -9    8.24   11.69   0
   7   1 -21   20.17   21.48   0
   7   1 -10    6.46   13.19   0
   7   1  -9   47.40   17.45   0
   8   2  -7   33.30   15.76   0
   9   2 -17    2.98   17.42   0
   9   2 -16   -2.41   16.51   0
   9   2 -15  -11.56   15.80   0
   9   2 -14   13.72   17.32   0
   9   2 -13   -0.04   18.42   0
   9   3  -6    4.19   12.94   0
   9   4  -2   14.49   11.08   0
  10   3 -13    3.90   15.63   0
  10   3 -12   -6.23   13.92   0
  -4  -1 -17   20.50   15.41   0
  -3  -1 -19    4.14   16.47   0
  -2  -1 -20    8.06   15.07   0
  -1  -1 -21    7.78   19.07   0
   0  -1 -21   -2.10   17.63   0
   0  -1  -6  197.64   14.00   0
   1  -1 -21   -5.39   20.10   0
   1  -1 -20  106.48   23.58   0
   1  -1  -7 1837.50   44.02   0
   2  -1 -20   10.12   20.05   0
   2  -1 -19   27.29   19.03   0
   2  -1  -9 1066.57   40.01   0
   3  -1 -17   19.42   19.07   0
   3  -1 -16   14.58   16.71   0
   3  -1 -15   22.34   16.75   0
   3  -1 -14   38.36   17.10   0
   3  -1 -13  181.76   23.36   0
   5   0 -22   14.94   21.22   0
   5   0  -8   71.60   16.58   0
   6   0 -18  249.89   34.46   0
   6   0 -17  -12.82   17.32   0
   6   0 -16    4.97   16.35   0
   6   0 -15   70.01   21.42   0
   6   0 -14  569.85   40.80   0
   6   1  -5   10.72    9.07   0
   7   1  -8  139.61   20.87   0
   8   2  -6   10.62   13.76   0
   8   3  -2   23.76   10.33   0
   8   4   1   13.40    7.25   0
   9   2 -12   82.46   20.94   0
   9   2 -11   11.12   16.40   0
   9   5   1   15.11    7.76   0
  10   3 -11   13.75   14.95   0
  10   3 -10   30.61   17.95   0
  10   5  -2   -5.20    9.99   0
  -5  -1 -14   25.50   11.75   0
  -5  -1 -13  123.22   14.75   0
  -5  -1 -12  178.86   15.03   0
  -5  -1 -11    0.04    8.29   0
  -4  -1 -18   20.41   16.36   0
  -3  -1 -20   10.77   17.58   0
  -2  -1 -21    6.43   16.73   0
  -1  -1 -22  -12.77   14.52   0
   0  -1 -22   68.76   22.56   0
   1  -1 -22    6.75   18.69   0
   2  -1 -21   42.83   21.47   0
   2  -1  -8  524.01   27.93   0
   3  -1 -20   72.25   25.15   0
   3  -1 -19   39.28   19.82   0
   3  -1 -18   50.75   19.91   0
   3  -1 -12   41.31   16.18   0
   3  -1 -11 1081.27   45.42   0
   3   0  -3  101.15   11.54   0
   4   0  -5  693.75   28.90   0
   5   0 -23   19.83   21.29   0
   6   0 -21   20.48   20.56   0
   6   0 -20   22.93   21.32   0
   6   0 -19    5.24   20.04   0
   6   0 -13  -33.45   16.13   0
   6   0 -12 1109.11   51.29   0
   8   1 -19   -0.35   18.62   0
   8   1 -18   58.61   23.22   0
   8   1 -17   18.47   19.40   0
   8   1 -16    1.00   17.22   0
   8   1 -15    9.64   17.41   0
   8   1 -14   79.10   21.56   0
   8   1 -13   -1.41   14.45   0
   9   2 -10    2.07   14.56   0
  10   3  -9   -4.33   15.65   0
  -5  -1 -16   12.94   12.90   0
  -5  -1 -15   31.17   12.84   0
  -4  -1 -19    0.88   15.57   0
  -3  -1 -21   19.02   17.37   0
  -2  -1 -22   -1.12   15.36   0
  -1  -1 -23   -4.52   15.71   0
   0  -1 -23   -2.50   17.58   0
   1  -1 -23    8.16   18.60   0
   1  -1  -6  726.75   26.73   0
   2  -1 -23    8.83   18.99   0
   2  -1 -22   -2.79   18.29   0
   3  -1 -22    5.93   21.72   0
   3  -1 -21   10.21   19.89   0
   3  -1 -10  205.38   22.00   0
   4  -1 -19   20.86   21.81   0
   4  -1 -18  188.31   28.24   0
   4  -1 -17   56.68   20.20   0
   4  -1 -16   -2.14   16.23   0
   4  -1 -15    3.96   14.45   0
   4  -1 -14  223.28   27.32   0
   4  -1 -13  258.26   28.99   0
   5   0  -7   -0.10    9.82   0
   6   0 -22   55.95   24.40   0
   6   0 -11  122.98   21.62   0
   6   0 -10   62.95   16.83   0
   6   1  -4   54.67   12.12   0
   7   1  -7   35.42   13.06   0
   8   1 -12   62.52   18.54   0
   8   1 -11   20.82   15.12   0
   8   2  -5  118.51   17.88   0
   9   2  -9    4.48   15.25   0
  10   3  -8   17.29   15.23   0
  10   4  -4    9.94   13.54   0
  -5  -1 -17   42.11   15.75   0
  -4  -1 -20   20.71   17.17   0
   0  -1  -5  314.04   15.46   0
   2  -1  -7 2029.55   48.95   0
   3  -1 -23   18.96   20.63   0
   3  -1  -9   63.11   14.83   0
   4  -1 -21    7.67   19.55   0
   4  -1 -20   -2.51   18.45   0
   4  -1 -12  624.97   37.95   0
   4  -1 -11  -13.65   16.06   0
   4   0  -4   38.19   11.00   0
   5   0  -6   50.44   14.16   0
   6   0  -9   -7.03   11.74   0
   6   2   0  860.14   23.82   0
   7   0 -21   -2.71   20.20   0
   7   0 -20   -2.33   19.47   0
   7   0 -19   13.98   20.15   0
   7   0 -18   -5.83   18.03   0
   7   0 -17    2.02   18.17   0
   7   0 -16   12.13   17.89   0
   7   0 -15   21.43   16.97   0
   7   0 -14   19.91   16.38   0
   7   1  -6   20.31   13.30   0
   8   1 -10   13.97   14.45   0
   9   2  -8   80.19   19.35   0
   9   4  -1  109.62   13.75   0
  10   2 -15   -1.59   15.38   0
  10   2 -14  -10.31   14.96   0
  10   5  -1    2.86    9.69   0
  -5  -1 -18    9.24   14.44   0
   3  -1  -8   21.46   12.04   0
   4  -1 -23   -5.89   19.17   0
   4  -1 -22   28.66   22.37   0
   4  -1 -10 1148.16   46.34   0
   5  -1 -20   14.58   20.29   0
   5  -1 -19   42.60   21.84   0
   5  -1 -18    5.01   18.42   0
   5  -1 -17   13.74   18.45   0
   5  -1 -16  129.10   25.13   0
   5  -1 -15  -14.29   14.34   0
   5  -1 -14  126.73   23.36   0
   6   0  -8  605.78   34.73   0
   7   0 -13    3.52   14.82   0
   7   0 -12   19.39   16.75   0
   8   1  -9   17.46   14.85   0
   8   3  -1   10.89    9.34   0
   9   1 -18   34.43   21.15   0
   9   1 -17   20.59   19.16   0
   9   1 -16   -2.37   16.46   0
   9   1 -15    1.89   16.70   0
   9   1 -14   19.59   19.06   0
  10   2 -13    9.12   15.93   0
  10   2 -12   69.07   21.85   0
  10   3  -7    1.18   14.37   0
  -5  -1 -19    4.60   13.62   0
   0  -2 -16  127.32   22.26   0
   0  -2 -15  -11.16   15.08   0
   1  -1  -5  959.78   28.22   0
   2  -1  -6  778.60   29.49   0
   4  -1  -9  -17.05   11.45   0
   5  -1 -22    3.91   19.56   0
   5  -1 -21  -12.21   18.63   0
   5  -1 -13  144.17   23.65   0
   5  -1 -12  267.78   28.75   0
   7   0 -11  177.76   24.23   0
   8   0 -19    4.26   20.99   0
   8   0 -18   -5.45   19.77   0
   8   1  -8  170.22   23.51   0
   9   1 -13    6.22   15.91   0
   9   2  -7   22.28   14.06   0
  10   2 -11   16.17   16.01   0
  10   4  -3   -0.20   11.03   0
  -1  -2 -19   39.27   19.41   0
  -1  -2 -18    5.05   15.98   0
  -1  -2 -17   17.35   14.94   0
  -1  -2 -16   36.95   14.21   0
  -1  -2 -15   42.40   14.44   0
  -1  -2 -14   32.18   13.33   0
  -1  -2 -13  257.41   23.81   0
   0  -2 -20   59.88   22.18   0
   0  -2 -19   62.42   18.50   0
   0  -2 -18   -1.62   14.05   0
   0  -2 -17   21.47   15.38   0
   0  -2 -14  134.55   19.74   0
   0  -2 -13   26.02   13.49   0
   1  -2 -20   23.15   20.11   0
   1  -2 -19    3.67   15.25   0
   1  -2 -18    1.23   14.14   0
   1  -2 -17   17.85   15.79   0
   1  -2 -16   16.00   13.74   0
   1  -2 -15   22.66   14.31   0
   1  -2 -14   31.51   15.20   0
   2  -2 -19   18.62   19.91   0
   2  -2 -18   64.77   22.16   0
   2  -2 -17   93.49   21.15   0
   2  -2 -16   36.34   17.44   0
   2  -2 -15    7.61   18.37   0
   3  -1  -7  651.58   30.17   0
   5  -1 -11  311.64   28.20   0
   5   0  -5  256.29   19.58   0
   6  -1 -21   27.86   22.48   0
   6  -1 -20    1.98   19.59   0
   6  -1 -19    7.37   19.38   0
   6  -1 -18    9.28   19.26   0
   6  -1 -17    9.07   18.47   0
   6  -1 -16   40.74   18.61   0
   6  -1 -15  -11.13   14.08   0
   6   0  -7  157.53   18.92   0
   7   0 -10   59.09   16.62   0
   7   1  -5  280.31   21.60   0
   8   0 -20   76.27   25.55   0
   8   0 -17   23.13   19.65   0
   8   0 -16  -16.65   15.84   0
   8   0 -15   -0.21   16.84   0
   8   0 -14   -9.76   18.41   0
   9   1 -12   22.65   15.36   0
   9   1 -11   18.95   16.34   0
   9   2  -6    6.12   13.22   0
   9   3  -3   27.27   11.56   0
  10   2 -10   11.86   13.95   0
  -2  -2 -19   12.06   17.20   0
  -2  -2 -18   76.15   20.07   0
  -2  -2 -17    7.08   14.87   0
  -2  -2 -16   29.09   14.06   0
  -2  -2 -15    8.87   12.16   0
  -2  -2 -14   36.18   14.23   0
  -2  -2 -13  229.92   21.43   0
  -1  -2 -21   28.34   20.10   0
  -1  -2 -20   11.78   15.36   0
  -1  -2 -12  361.45   24.68   0
   0  -2 -22   40.33   21.54   0
   0  -2 -21   10.15   16.95   0
   0  -2 -12  582.65   31.86   0
   0  -2 -11   -0.21   12.08   0
   1  -2 -22   16.98   20.82   0
   1  -2 -21   17.08   18.21   0
   1  -2 -12    1.59   12.02   0
   2  -2 -22   37.60   23.49   0
   2  -2 -21    9.29   18.57   0
   2  -2 -20   40.07   20.54   0
   2  -2 -14  685.28   40.05   0
   2  -2 -13   27.59   15.02   0
   3  -2 -20   20.96   21.05   0
   3  -2 -19   18.28   18.75   0
   3  -2 -18   42.11   18.96   0
   3  -2 -17   72.12   20.42   0
   3  -2 -16   -3.39   15.34   0
   4  -1  -8 1092.51   41.95   0
   5  -1 -10   74.41   17.13   0
   6  -1 -22   -4.20   18.55   0
   6  -1 -14   20.20   16.44   0
   6  -1 -13   45.38   18.61   0
   7   0  -9    4.05   13.45   0
   8   0 -13   48.45   18.05   0
   8   1  -7    7.71   11.30   0
   9   1 -10   -4.37   14.08   0
  10   2  -9    1.77   14.87   0
  11   3  -9    7.34   13.23   0
  -6  -1 -17   -2.81   10.86   0
  -6  -1 -16    2.62    9.88   0
  -6  -1 -15    3.26    8.82   0
  -6  -1 -14    8.46    8.59   0
  -6  -1 -13   18.25    8.60   0
  -2  -2 -21   -3.80   15.68   0
  -2  -2 -20    5.37   16.47   0
  -2  -2 -12  433.00   25.76   0
  -1  -2 -22   15.00   16.44   0
  -1  -2 -11  100.41   14.33   0
   0  -2 -23    4.98   17.26   0
   1  -2 -23   -3.43   17.64   0
   1  -2 -11  550.89   31.18   0
   2  -2 -23   12.57   19.05   0
   2  -2 -12   74.57   16.79   0
   2  -1  -5  159.53   14.41   0
   3  -2 -23   -2.05   20.11   0
   3  -2 -22   -0.06   18.79   0
   3  -2 -21   21.52   20.09   0
   3  -2 -15   12.50   15.98   0
   3  -2 -14  207.13   25.71   0
   3  -2 -13  195.40   26.09   0
   3  -1  -6  124.22   14.98   0
   4  -2 -20   53.68   23.86   0
   4  -2 -19   12.78   20.55   0
   4  -2 -18   96.89   23.72   0
   4  -2 -17  136.55   27.52   0
   5  -1  -9  108.38   17.80   0
   6  -1 -12   17.60   16.05   0
   6   0  -6  180.30   18.83   0
   7  -1 -21    2.33   19.37   0
   7  -1 -20   13.46   20.81   0
   7  -1 -19   -1.51   18.86   0
   7  -1 -18  -13.04   17.85   0
   7  -1 -17   64.09   22.96   0
   7  -1 -16   14.00   19.87   0
   7   1  -4  203.28   18.70   0
   7   2  -1   15.12    8.07   0
   8   0 -12   -3.31   13.96   0
   9   0 -18   -5.22   17.02   0
   9   0 -17   -6.82   17.57   0
   9   4   0   -3.16    7.28   0
  10   1 -15    5.74   17.24   0
  10   1 -14   -8.41   15.45   0
  11   3  -8  -13.12   13.87   0
  11   4  -5    4.35   12.41   0
  -6  -1 -18   19.29   12.62   0
  -3  -2 -19   -2.83   15.81   0
  -3  -2 -18   49.00   18.03   0
  -3  -2 -17    3.93   13.63   0
  -3  -2 -16   14.17   14.29   0
  -3  -2 -15    6.64   12.12   0
  -3  -2 -14   43.72   13.61   0
  -2  -2 -22   42.73   19.61   0
  -2  -2 -11   42.00   11.69   0
  -1  -2 -10   96.69   14.37   0
   0  -2 -10   12.85   10.03   0
   1  -2 -10   59.81   13.92   0
   2  -2 -11   77.95   17.03   0
   3  -2 -12   41.04   15.58   0
   4  -2 -22    5.86   19.18   0
   4  -2 -21    8.29   19.74   0
   4  -2 -16   67.84   20.59   0
   4  -2 -15    5.12   14.44   0
   4  -2 -14  153.83   25.85   0
   4  -1  -7  588.06   30.28   0
   5   0  -4   48.07   10.70   0
   6  -1 -11  138.74   21.52   0
   7  -1 -15    8.74   17.44   0
   7  -1 -14   75.66   22.54   0
   7   0  -8   30.62   13.52   0
   8   0 -11  139.82   22.58   0
   8   1  -6    7.17   10.41   0
   9   0 -16   -6.80   16.19   0
   9   0 -15    4.65   16.58   0
   9   1  -9    4.20   13.06   0
   9   3  -2   -0.26    9.68   0
  10   1 -13   44.65   18.84   0
  10   2  -8   27.14   14.06   0
  10   4  -2   -1.38    9.77   0
  -3  -2 -21   -4.74   16.49   0
  -3  -2 -20    2.18   14.30   0
  -3  -2 -13   52.03   12.99   0
   0  -2  -9  146.92   17.56   0
   1  -1  -4 2535.70   41.46   0
   2  -2 -10 1857.87   55.11   0
   3  -2 -11   88.42   17.62   0
   4  -2 -13   27.29   18.11   0
   5  -2 -22    6.03   19.81   0
   5  -2 -21    4.46   20.10   0
   5  -2 -20   24.37   20.76   0
   5  -2 -19   26.56   20.15   0
   5  -2 -18    4.16   17.95   0
   5  -2 -17   55.38   21.30   0
   5  -2 -16   43.97   19.14   0
   5  -1  -8   -8.45   10.22   0
   6  -1 -10   53.78   16.53   0
   7  -1 -13   44.45   18.11   0
   7   0  -7   19.83   14.24   0
   8  -1 -19   -7.03   17.82   0
   8  -1 -18   70.88   25.54   0
   8   0 -10  314.83   29.46   0
   8   3   0   19.50    8.43   0
   9   0 -14   -5.50   15.19   0
   9   0 -13   -1.71   17.62   0
   9   1  -8   13.48   15.40   0
  10   1 -12    3.75   15.94   0
  10   2  -7    4.26   13.48   0
  10   3  -4    3.72   12.21   0
  11   2 -11   20.01   15.09   0
  -3  -2 -12    5.18    9.42   0
  -2  -2 -10   53.47   11.39   0
  -1  -2  -9   28.09   11.13   0
   1  -2  -9   47.15   12.83   0
   3  -2 -10   13.22   15.13   0
   3  -1  -5  486.23   23.77   0
   4  -2 -12   64.09   17.87   0
   4  -1  -6  112.66   15.20   0
   5  -2 -15  115.21   22.64   0
   5  -2 -14    2.02   15.92   0
   6  -2 -21   -0.03   19.60   0
   6  -2 -20   52.52   23.25   0
   6  -2 -19   -7.58   18.03   0
   6  -2 -18   -7.10   19.27   0
   6  -1  -9   78.67   19.08   0
   6   0  -5  517.10   27.69   0
   7  -1 -12  171.53   24.40   0
   8  -1 -17   32.02   20.58   0
   8  -1 -16   13.10   18.55   0
   8   0  -9   55.73   16.65   0
   8   1  -5   18.24   12.26   0
   9   0 -12   -9.72   15.24   0
  10   1 -11    2.98   14.97   0
  11   2 -10    5.42   13.40   0
  11   4  -4   11.74   11.84   0
  -4  -2 -20   27.18   15.83   0
  -4  -2 -19   88.52   19.57   0
  -4  -2 -18   13.98   14.74   0
  -4  -2 -17   10.93   13.71   0
  -4  -2 -16   80.38   16.30   0
  -4  -2 -15   -1.59   11.13   0
  -4  -2 -14   10.45   11.74   0
  -3  -2 -11   12.69    8.74   0
   2  -2  -9 1312.48   44.77   0
   2  -1  -4 5375.85   65.52   0
   4  -2 -11  158.74   21.64   0
   5  -2 -13   98.64   20.26   0
   5  -1  -7   51.98   13.78   0
   6  -2 -17   20.37   19.20   0
   6  -2 -16  106.87   23.20   0
   7  -1 -11   36.97   17.08   0
   8  -1 -15   43.37   20.07   0
   8  -1 -14   54.97   20.13   0
   8   2  -2   14.20    8.73   0
   9   0 -11   -1.96   15.00   0
   9   1  -7   50.83   16.61   0
  10   0 -15   16.35   18.61   0
  10   1 -10   15.74   15.95   0
  10   2  -6   22.95   14.81   0
  11   2  -9   -0.80   15.30   0
  -4  -2 -13    1.12    9.33   0
  -2  -2  -9  827.96   28.43   0
   0  -3 -20   21.26   19.38   0
   0  -3 -19  109.68   23.94   0
   0  -2  -8 1676.86   42.90   0
   1  -3 -22   33.54   22.34   0
   1  -3 -21   32.80   21.90   0
   1  -3 -20   17.99   18.10   0
   1  -3 -19   28.68   16.98   0
   1  -3 -18   12.80   15.12   0
   1  -3 -17   16.44   17.47   0
   1  -2  -8  524.77   26.64   0
   2  -3 -22   -3.63   18.47   0
   2  -3 -21   27.94   19.98   0
   2  -3 -20   30.47   19.43   0
   2  -3 -19   10.57   15.99   0
   2  -3 -18    3.99   14.75   0
   2  -3 -17   56.03   20.43   0
   3  -2  -9   89.69   16.19   0
   4  -2 -10   -7.79   11.43   0
   5  -2 -12  203.86   26.06   0
   5   0  -3    2.58    7.17   0
   6  -2 -15    3.80   15.73   0
   6  -2 -14    8.07   15.25   0
   6  -1  -8    7.69   11.78   0
   7  -2 -20   -5.56   18.94   0
   7  -2 -19   48.38   22.88   0
   7  -2 -18   14.26   18.36   0
   7  -1 -10    2.49   12.40   0
   7   0  -6   28.76   11.98   0
   8  -1 -13   -5.41   15.56   0
   8   0  -8  125.45   18.98   0
   9  -1 -18   13.73   19.00   0
   9  -1 -17   10.73   18.24   0
  10   0 -14   61.62   20.03   0
  10   1  -9   12.36   15.25   0
  -3  -2 -10    6.65    7.08   0
  -1  -3 -20   11.82   17.08   0
  -1  -3 -19    5.87   16.70   0
  -1  -3 -18   16.84   16.90   0
  -1  -2  -8  936.32   30.15   0
   0  -3 -22   13.11   17.17   0
   0  -3 -21    1.58   16.95   0
   0  -3 -18   28.74   15.43   0
   0  -3 -17   37.10   15.00   0
   0  -3 -16   57.84   17.95   0
   1  -3 -23   -3.17   17.48   0
   1  -3 -16   33.53   16.38   0
   1  -3 -15   28.95   14.97   0
   2  -3 -23   16.69   18.93   0
   2  -3 -16   68.49   19.77   0
   2  -3 -15   27.67   18.87   0
   2  -2  -8  156.86   17.63   0
   3  -3 -23   29.42   21.09   0
   3  -3 -22   11.99   18.95   0
   3  -3 -21    8.89   18.96   0
   3  -3 -20   -0.10   18.02   0
   3  -3 -19   10.38   18.22   0
   3  -3 -18   19.77   17.15   0
   3  -3 -17   32.67   17.86   0
   3  -3 -16   88.46   22.91   0
   4  -3 -22    6.10   19.03   0
   4  -3 -21    9.42   20.22   0
   4  -3 -20   75.78   24.28   0
   4  -3 -19   12.78   20.97   0
   4  -1  -5    9.70    9.26   0
   5  -2 -11   58.21   17.60   0
   5  -1  -6  316.37   23.12   0
   6  -2 -13   40.43   17.89   0
   6   0  -4 1020.19   36.00   0
   7  -2 -17    9.48   18.95   0
   7  -2 -16   23.93   19.17   0
   7   2   0   34.15    8.40   0
   8  -1 -12   48.49   18.37   0
   9  -1 -16   -5.23   16.79   0
   9  -1 -15   21.42   21.01   0
   9   0 -10    9.14   12.97   0
   9   1  -6    9.86   13.78   0
   9   3  -1    6.02    8.98   0
  10   0 -13    3.82   15.19   0
  10   3  -3    3.35   11.14   0
  10   4  -1    5.75    8.78   0
  11   1 -12    7.86   15.12   0
  11   2  -8   21.19   15.20   0
  11   4  -3   62.65   14.50   0
  -4  -2 -12   75.42   12.16   0
  -1  -3 -22    6.27   15.73   0
  -1  -3 -21   17.18   15.96   0
  -1  -3 -17   28.78   15.82   0
  -1  -3 -16  128.97   21.02   0
   0  -3 -15  239.35   25.86   0
   0  -3 -14  531.82   34.75   0
   1  -3 -14   27.08   14.75   0
   1  -2  -7  978.48   34.11   0
   2  -3 -14   78.96   18.44   0
   3  -3 -15    4.75   15.55   0
   3  -2  -8   34.01   12.81   0
   3  -1  -4  320.93   18.72   0
   4  -3 -18   26.15   19.32   0
   4  -3 -17   -3.95   16.41   0
   4  -3 -16   10.34   15.76   0
   4  -2  -9   37.52   13.81   0
   5  -3 -22   -3.42   18.87   0
   5  -3 -21   17.53   20.84   0
   5  -3 -20   -1.94   18.93   0
   5  -3 -19  -19.34   19.56   0
   5  -2 -10   95.67   18.49   0
   6  -2 -12   43.16   17.60   0
   6  -1  -7   33.46   13.00   0
   6   1  -1  218.05   14.30   0
   7  -2 -15    0.26   16.88   0
   7  -2 -14   59.79   22.06   0
   7  -1  -9   17.56   13.56   0
   7   0  -5    7.71   11.59   0
   8  -2 -19   25.85   20.65   0
   8  -2 -18    3.60   20.40   0
   8  -1 -11    4.65   13.64   0
   8   0  -7    5.28   10.96   0
   9  -1 -14    6.38   16.70   0
   9   0  -9   -4.76   14.12   0
   9   2  -3   95.91   15.89   0
  10   0 -12   -5.46   14.24   0
  10   1  -8    5.41   14.37   0
  11   1 -11   22.56   16.20   0
  -5  -2 -19   -0.31   13.71   0
  -5  -2 -18   23.54   14.00   0
  -5  -2 -17   -5.57   11.87   0
  -5  -2 -16   17.44   11.72   0
  -2  -3 -21    0.78   17.43   0
  -2  -3 -20   -4.02   15.58   0
  -2  -3 -19   37.80   18.21   0
  -2  -3 -18    1.80   15.29   0
  -2  -3 -17   64.27   17.84   0
  -2  -2  -8  207.31   14.46   0
  -1  -3 -15   21.73   13.32   0
  -1  -3 -14  110.23   19.39   0
   0  -3 -13   38.50   16.48   0
   0  -2  -7  927.60   30.58   0
   1  -3 -13   60.83   16.20   0
   2  -3 -13    9.63   14.01   0
   2  -2  -7   68.95   13.05   0
   3  -3 -14   11.69   15.73   0
   4  -3 -15   -9.72   14.61   0
   5  -3 -18  -15.27   17.06   0
   5  -3 -17   -8.47   16.61   0
   6  -3 -21    3.95   20.01   0
   6  -3 -20   -5.36   20.69   0
   6  -2 -11   22.38   16.27   0
   7  -2 -13   22.94   16.52   0
   7  -1  -8  137.77   21.66   0
   8  -2 -17    7.87   18.82   0
   8  -2 -16    6.91   19.42   0
   8  -1 -10   39.37   18.21   0
   9  -1 -13   14.62   16.99   0
  10   0 -11   17.57   18.55   0
  11   1 -10   10.20   16.10   0
  11   2  -7   -5.03   14.70   0
  -5  -2 -15    3.45    9.97   0
  -4  -2 -11   18.98    8.78   0
  -3  -2  -9  194.08   13.82   0
  -2  -3 -16   16.70   13.45   0
  -2  -3 -15  261.85   25.02   0
  -1  -3 -13  285.82   24.79   0
  -1  -2  -7  885.06   27.85   0
   0  -3 -12  249.43   23.75   0
   1  -3 -12  342.84   26.91   0
   2  -3 -12  258.95   25.14   0
   3  -3 -13  298.16   29.23   0
   3  -2  -7  368.39   24.26   0
   4  -3 -14   57.68   18.68   0
   4  -2  -8  123.20   17.92   0
   5  -3 -16   -7.07   14.68   0
   5  -3 -15   22.43   16.88   0
   5  -2  -9   35.84   14.34   0
   5  -1  -5 1047.81   38.28   0
   6  -3 -19   24.86   21.00   0
   6  -3 -18    7.14   19.24   0
   6  -3 -17   40.42   22.52   0
   7  -2 -12    4.62   16.86   0
   8  -2 -15    7.34   17.56   0
   8   0  -6   28.61   14.21   0
   8   2  -1   52.38   10.51   0
   9  -1 -12   70.74   20.33   0
   9   0  -8    5.37   12.67   0
   9   1  -5   86.21   16.91   0
  10  -1 -15    9.81   18.81   0
  10   0 -10   41.43   18.58   0
  10   1  -7   -2.04   13.67   0
  -5  -2 -14   15.14   10.32   0
  -3  -3 -20   14.52   16.41   0
  -3  -3 -19   11.47   15.45   0
  -2  -3 -14   42.32   15.16   0
   1  -3 -11   -2.03   13.27   0
   2  -3 -11  421.45   30.74   0
   2  -1  -3  430.27   18.51   0
   3  -3 -12   93.42   18.96   0
   4  -3 -13   11.44   15.17   0
   4  -1  -4   60.86   11.23   0
   5  -3 -14    4.74   15.98   0
   6  -3 -16   64.91   22.02   0
   6  -2 -10  511.44   34.76   0
   6  -1  -6   12.68   10.84   0
   6   0  -3  427.60   22.89   0
   7  -3 -20    5.74   18.87   0
   7  -3 -19   -0.96   18.98   0
   8  -2 -14    6.15   17.18   0
   8  -1  -9   58.21   16.93   0
   9  -2 -17    8.67   18.10   0
   9  -1 -11   20.78   17.48   0
  10  -1 -14    0.05   15.24   0
  10   3  -2   15.21   11.01   0
  11   1  -9    7.34   12.92   0
  11   3  -4    5.15   12.01   0
  -3  -3 -18    4.78   14.26   0
  -3  -3 -17   -0.71   14.61   0
  -3  -3 -16   -4.72   14.35   0
  -1  -3 -12   38.54   12.04   0
   0  -3 -11   96.14   15.45   0
   0  -2  -6  257.16   16.92   0
   1  -2  -6  369.88   20.47   0
   2  -4 -22   17.98   19.85   0
   2  -4 -21   12.42   19.54   0
   2  -4 -20   29.68   21.74   0
   2  -2  -6  198.41   17.05   0
   3  -4 -22    5.65   19.87   0
   3  -4 -21   44.76   22.85   0
   3  -3 -11    7.07   12.95   0
   4  -3 -12  -11.20   15.08   0
   4  -2  -7  868.89   37.14   0
   5  -3 -13   28.92   15.63   0
   5  -2  -8    2.80   11.48   0
   6  -3 -15    0.05   16.16   0
   6  -2  -9   30.80   14.82   0
   7  -3 -18  -12.14   17.75   0
   7  -3 -17   -6.17   17.88   0
   7  -2 -11   21.54   16.08   0
   7  -1  -7   25.58   14.35   0
   7   0  -4    7.43    8.82   0
   8  -2 -13   67.46   20.90   0
   9  -2 -16   16.75   18.24   0
   9  -2 -15   -0.52   19.65   0
   9   0  -7   -6.69   13.43   0
  10  -1 -13    7.10   16.22   0
  10   0  -9   22.06   16.58   0
  10   1  -6   32.15   14.56   0
  11   0 -12    9.86   15.23   0
  11   4  -2    1.68    9.42   0
  -5  -2 -13   43.55   10.61   0
  -4  -2 -10  341.21   16.69   0
  -3  -3 -15   26.06   13.22   0
  -2  -3 -13   -4.06    8.58   0
  -2  -2  -7  647.29   21.88   0
  -1  -3 -11   39.87   12.89   0
   0  -4 -22  -10.13   17.94   0
   0  -4 -21   -8.21   16.90   0
   1  -4 -22   35.65   20.32   0
   1  -4 -21    4.74   17.25   0
   1  -4 -20    4.09   16.47   0
   1  -4 -19   25.89   17.72   0
   1  -4 -18   11.06   17.39   0
   1  -3 -10  380.34   25.99   0
   2  -4 -19    7.98   16.94   0
   2  -4 -18    3.19   14.63   0
   2  -3 -10   20.36   12.47   0
   3  -4 -20   33.79   20.65   0
   3  -4 -19   12.00   18.57   0
   3  -4 -18   39.56   19.94   0
   3  -2  -6   29.38   11.16   0
   3  -1  -3  161.43   13.44   0
   4  -4 -22    4.33   19.04   0
   4  -4 -21    5.88   18.65   0
   4  -4 -20  -13.28   17.27   0
   4  -4 -19   11.24   18.84   0
   4  -3 -11  318.01   28.46   0
   5  -4 -21  -11.68   18.72   0
   5  -3 -12   -3.25   14.68   0
   6  -3 -14   89.50   21.36   0
   7  -3 -16    4.57   17.90   0
   7  -3 -15   57.75   22.42   0
   7  -2 -10  215.50   25.62   0
   8  -3 -19   27.15   20.77   0
   8  -3 -18    0.59   19.61   0
   8  -2 -12    9.77   16.20   0
   8  -1  -8   44.11   16.14   0
   8   0  -5    2.53   12.41   0
   9  -2 -14   15.49   19.36   0
   9  -1 -10    7.10   12.87   0
   9   2  -2    1.52    9.03   0
  10  -1 -12   31.94   19.38   0
  11   0 -11   -2.60   13.75   0
  11   1  -8   13.12   15.33   0
  -3  -2  -8  268.82   14.19   0
  -2  -3 -12   83.02   14.42   0
   0  -4 -20   11.70   17.08   0
   0  -4 -19   24.87   16.63   0
   0  -4 -18   -9.48   14.52   0
   0  -3 -10  205.66   19.11   0
   1  -4 -17   -9.41   12.73   0
   1  -4 -16   88.90   21.93   0
   2  -4 -17   -1.62   14.12   0
   2  -4 -16   92.62   20.53   0
   3  -4 -17    6.32   15.87   0
   3  -4 -16  132.01   23.43   0
   3  -3 -10   12.73   12.82   0
   4  -4 -18    3.85   17.57   0
   4  -4 -17    0.29   16.45   0
   5  -4 -20    6.89   19.11   0
   5  -4 -19   20.09   20.50   0
   5  -4 -18  106.06   27.02   0
   5  -3 -11  516.54   37.53   0
   5  -2  -7   91.10   16.17   0
   5  -1  -4  267.80   19.78   0
   6  -3 -13   91.00   20.93   0
   6  -2  -8   21.92   13.30   0
   6  -1  -5   37.49   11.71   0
   7  -3 -14   -2.18   16.21   0
   7  -1  -6   73.02   16.84   0
   8  -3 -17    3.55   18.70   0
   8  -2 -11   39.80   16.76   0
   9  -2 -13   13.81   19.25   0
   9  -1  -9   25.16   16.30   0
  10   0  -8   12.21   15.35   0
  10   4   0   -4.11    6.94   0
  -4  -3 -19  -10.06   13.37   0
  -4  -3 -18    1.25   14.18   0
  -3  -3 -14    6.17   11.85   0
  -1  -4 -21   -7.54   14.06   0
  -1  -4 -20    4.58   15.19   0
  -1  -4 -19   13.28   16.79   0
  -1  -2  -6  105.91   10.35   0
   0  -4 -17   -3.64   12.96   0
   0  -4 -16   22.57   16.79   0
   1  -4 -15   -5.20   16.05   0
   1  -3  -9  275.37   21.91   0
   2  -4 -15   31.74   15.70   0
   2  -3  -9  108.98   16.66   0
   3  -4 -15   20.65   15.82   0
   4  -4 -16    8.82   15.69   0
   4  -3 -10  322.21   27.85   0
   4  -2  -6  108.96   15.82   0
   4  -1  -3 1268.72   35.86   0
   5  -4 -17   19.22   19.14   0
   6  -4 -20    4.46   18.84   0
   6  -4 -19   -3.93   18.58   0
   6  -4 -18    8.18   20.94   0
   6  -3 -12   19.09   15.94   0
   7  -3 -13    9.54   18.47   0
   7  -2  -9   14.56   13.10   0
   7   1  -1   63.16   10.59   0
   8  -3 -16   40.80   21.40   0
   8  -3 -15   29.68   21.19   0
   8  -1  -7   32.78   13.42   0
   9   0  -6    5.58   11.59   0
   9   3   0    1.43    6.96   0
  10  -2 -15    3.07   16.40   0
  10  -1 -11    4.33   15.69   0
  10   2  -3   -6.19   10.88   0
  11   0 -10   -0.22   13.24   0
  11   1  -7    2.46   15.53   0
  11   3  -3   -0.56   10.38   0
  -6  -2 -17    6.85   10.60   0
  -5  -2 -12   17.83    8.48   0
  -4  -3 -17   31.32   14.39   0
  -3  -3 -13    7.44   10.37   0
  -2  -3 -11   12.05    9.96   0
  -1  -4 -18    2.97   13.96   0
  -1  -4 -17    3.73   15.68   0
  -1  -3 -10  195.87   17.38   0
   0  -4 -15   54.54   18.91   0
   0  -3  -9   87.00   15.17   0
   1  -4 -14  175.87   23.86   0
   1  -2  -5   82.76   11.20   0
   2  -4 -14   25.14   15.76   0
   2  -2  -5  210.90   16.74   0
   3  -4 -14    1.26   14.48   0
   3  -3  -9  182.93   20.84   0
   4  -4 -15   35.47   17.27   0
   5  -4 -16    4.87   17.24   0
   5  -4 -15    7.49   18.31   0
   5  -3 -10   74.41   18.02   0
   6  -4 -17    4.39   18.20   0
   6  -3 -11  140.94   23.17   0
   6   1   0  121.90   10.68   0
   7  -4 -19   -5.35   18.27   0
   7   0  -3   48.79   10.78   0
   8  -3 -14   -2.89   16.51   0
   8  -2 -10   17.91   14.15   0
   8   0  -4   13.16   12.18   0
   9  -3 -17   21.51   19.49   0
   9  -2 -12  132.64   24.46   0
   9  -1  -8    0.64   15.01   0
  10  -2 -14    5.52   16.18   0
  10  -1 -10   30.27   18.92   0
  10   0  -7   28.24   16.06   0
  11   0  -9   17.67   15.60   0
  -4  -3 -16   36.22   13.77   0
  -2  -4 -21   -3.66   15.16   0
  -2  -4 -20    4.05   16.02   0
  -2  -4 -19   33.56   17.28   0
  -1  -4 -16   52.87   15.61   0
   0  -4 -14    5.56   15.12   0
   1  -4 -13  525.22   36.21   0
   2  -4 -13    7.70   13.31   0
   3  -4 -13   47.84   17.67   0
   3  -2  -5  535.79   26.20   0
   4  -4 -14   37.19   17.06   0
   4  -3  -9  349.18   27.60   0
   5  -4 -14   31.05   17.23   0
   5  -2  -6   72.86   14.53   0
   6  -4 -16   36.64   20.35   0
   6  -2  -7  374.64   27.79   0
   6  -1  -4  193.83   19.02   0
   7  -4 -18   12.91   20.51   0
   7  -4 -17  103.74   27.39   0
   7  -3 -12   35.01   17.48   0
   7  -2  -8    9.57   12.29   0
   7  -1  -5  117.04   18.02   0
   8  -3 -13   17.22   19.17   0
   9  -3 -16    2.29   17.14   0
   9  -2 -11   18.18   15.31   0
   9   0  -5   14.50   13.29   0
  10  -2 -13    7.23   15.83   0
  11  -1 -12   19.69   16.56   0
  -6  -2 -16   19.29    9.54   0
  -4  -3 -15   -6.42   11.71   0
  -3  -3 -12   -8.79    8.45   0
  -2  -4 -18   -7.08   11.96   0
  -2  -4 -17   -0.78   14.14   0
  -1  -4 -15  173.91   21.29   0
  -1  -3  -9   27.97   10.83   0
   0  -2  -5 1099.44   29.17   0
   2  -5 -21   15.41   20.40   0
   2  -4 -12   17.68   16.84   0
   2  -3  -8  268.47   22.18   0
   3  -5 -21   -4.74   17.22   0
   3  -5 -20   14.66   20.15   0
   3  -4 -12  503.85   37.27   0
   3  -3  -8  446.14   28.50   0
   4  -5 -21   32.80   20.95   0
   4  -4 -13    6.58   15.52   0
   4  -2  -5  646.03   30.78   0
   5  -3  -9    3.11   12.76   0
   5  -1  -3 2679.48   54.69   0
   6  -4 -15    5.84   17.42   0
   6  -3 -10  150.68   22.78   0
   7  -4 -16   -1.19   18.02   0
   7  -3 -11  199.22   25.76   0
   8  -4 -18   -4.42   17.78   0
   8  -2  -9   25.29   14.89   0
   8  -1  -6   17.49   12.11   0
   8   2   0  192.64   13.82   0
   9  -3 -15   -2.97   16.49   0
  10  -2 -12   29.96   19.93   0
  10  -1  -9    2.26   13.25   0
  10   3  -1   11.92    8.51   0
  11  -1 -11   -6.40   16.23   0
  11   0  -8    0.15   13.19   0
  11   2  -4   53.15   15.25   0
  -2  -4 -16   15.82   14.90   0
  -2  -3 -10   51.06   11.27   0
  -1  -4 -14   79.78   18.02   0
   0  -4 -13  142.84   19.79   0
   0  -3  -8  623.96   28.66   0
   1  -5 -21   10.68   17.68   0
   1  -5 -20   11.37   19.98   0
   1  -4 -12  432.28   30.64   0
   2  -5 -20   73.38   22.60   0
   2  -5 -19   -2.63   16.92   0
   3  -5 -19   10.70   18.57   0
   3  -5 -18   17.70   21.27   0
   3  -1  -2   23.67    8.59   0
   4  -5 -20  -12.34   16.68   0
   4  -5 -19   14.36   19.49   0
   4  -5 -18    8.23   20.00   0
   4  -4 -12   40.62   16.19   0
   4  -3  -8   99.77   17.44   0
   5  -5 -20   -2.13   18.08   0
   5  -5 -19   13.24   21.03   0
   5  -4 -13   46.22   17.61   0
   6  -4 -14   14.99   16.48   0
   6  -2  -6  194.67   22.09   0
   7  -4 -15   13.51   18.73   0
   7  -2  -7   29.28   13.74   0
   8  -4 -17    1.67   18.16   0
   8  -3 -12   18.83   17.35   0
   9  -3 -14   -1.65   16.93   0
   9  -2 -10   12.81   14.36   0
   9  -1  -7    3.03   12.55   0
   9   2  -1   14.00    9.38   0
  10   0  -6   48.88   16.34   0
  -6  -2 -15   13.03    8.47   0
  -4  -3 -14    4.98   10.53   0
  -3  -4 -20   18.59   16.57   0
  -3  -4 -19    4.36   14.74   0
  -2  -4 -15  178.79   22.14   0
  -1  -4 -13   33.13   14.57   0
   0  -5 -21    5.25   18.00   0
   0  -5 -20    3.48   17.77   0
   0  -4 -12   12.74   11.85   0
   1  -5 -19    2.20   15.74   0
   1  -5 -18   24.97   18.38   0
   2  -5 -18   11.61   17.41   0
   2  -5 -17   22.13   17.01   0
   2  -4 -11  120.28   19.17   0
   2  -3  -7 1438.66   45.29   0
   3  -5 -17   10.57   17.50   0
   3  -4 -11  486.96   33.82   0
   4  -5 -17   -6.48   17.07   0
   4  -4 -11  242.84   29.03   0
   5  -5 -18    4.66   18.58   0
   5  -4 -12   -0.98   14.81   0
   5  -3  -8   14.78   13.12   0
   5  -2  -5   34.90   11.83   0
   6  -5 -19   40.69   21.70   0
   6  -4 -13    6.32   15.15   0
   6  -3  -9   -0.32   12.32   0
   7  -4 -14   -5.55   16.40   0
   7  -3 -10   -3.32   12.74   0
   8  -4 -16    6.76   18.91   0
   8  -3 -11    5.50   14.66   0
   8  -2  -8  120.75   20.31   0
   9  -3 -13   19.64   17.91   0
   9  -2  -9   -0.17   14.97   0
  10  -2 -11   25.23   17.44   0
  10  -1  -8    1.47   14.46   0
  10   2  -2   62.73   12.91   0
  11  -1 -10  -10.22   13.76   0
  11   3  -2    2.28    9.87   0
  -5  -3 -18   19.29   13.19   0
  -3  -4 -18   22.86   16.50   0
  -3  -3 -11   23.42    9.53   0
   0  -5 -19   15.95   15.84   0
   0  -5 -18   22.25   18.16   0
   1  -5 -17   22.55   16.96   0
   1  -4 -11   10.92   12.41   0
   1  -3  -7  346.29   22.27   0
   2  -5 -16  115.69   22.55   0
   2  -2  -4 2522.43   48.70   0
   3  -5 -16    5.60   15.14   0
   3  -3  -7   27.55   12.12   0
   3  -2  -4 1345.09   38.46   0
   4  -5 -16   33.89   19.38   0
   4  -3  -7  159.37   19.22   0
   5  -5 -17   43.12   21.17   0
   5  -5 -16    6.54   19.62   0
   5  -4 -11  180.95   24.82   0
   6  -5 -18   10.68   19.37   0
   6  -5 -17    5.03   20.55   0
   6  -4 -12   11.33   14.99   0
   7  -4 -13   11.06   17.05   0
   7  -3  -9   21.11   17.87   0
   7  -1  -4  262.10   21.31   0
   8  -4 -15    6.20   17.95   0
   8  -1  -5   31.42   12.56   0
   9  -3 -12   -0.58   15.77   0
   9  -1  -6   35.59   16.28   0
   9   0  -4    1.13   12.03   0
  10  -3 -14   36.08   19.44   0
  11   0  -7    5.76   14.80   0
  -5  -3 -17    3.81   11.56   0
  -4  -3 -13  192.76   17.55   0
  -3  -4 -17  116.45   20.18   0
  -2  -4 -14   11.55   13.73   0
  -2  -3  -9   40.47    9.95   0
  -1  -5 -20   -8.99   15.19   0
  -1  -4 -12   26.22   13.54   0
  -1  -3  -8   73.39   11.25   0
   0  -5 -17   33.86   18.66   0
   0  -4 -11    2.10   10.18   0
   1  -5 -16   77.43   19.32   0
   1  -2  -4 1445.89   34.36   0
   2  -5 -15  158.18   24.13   0
   2  -4 -10   83.20   16.70   0
   3  -5 -15   22.34   16.18   0
   3  -4 -10  104.09   18.99   0
   4  -5 -15   16.86   16.34   0
   4  -4 -10  203.49   24.32   0
   4  -2  -4  427.86   24.96   0
   5  -5 -15   77.36   22.06   0
   6  -5 -16   16.38   19.50   0
   6  -4 -11   -1.00   16.47   0
   6  -3  -8  111.61   19.32   0
   6  -2  -5   52.03   15.06   0
   6  -1  -3   34.18   10.15   0
   7  -5 -18    4.06   18.29   0
   7  -5 -17   -1.38   19.94   0
   7  -4 -12   35.30   19.93   0
   7  -2  -6  121.11   18.22   0
   8  -4 -14   17.49   18.40   0
   8  -3 -10   65.84   18.40   0
   8  -2  -7   13.28   12.74   0
   8   1  -1  105.22   12.91   0
   9  -4 -16   -2.29   17.36   0
   9  -4 -15   -0.20   18.73   0
   9  -3 -11  -13.68   16.71   0
   9   1  -2   15.91   11.57   0
  10  -3 -13   11.33   16.88   0
  10  -2 -10   17.86   17.05   0
  10  -1  -7    6.73   14.67   0
  10   0  -5   86.54   17.51   0
  11  -1  -9   27.22   15.29   0
  11   2  -3   -1.28   10.87   0
  -5  -3 -16   -1.43   10.71   0
  -3  -4 -16   -1.05   14.22   0
  -2  -4 -13   17.82   13.36   0
  -1  -5 -19   38.07   17.48   0
  -1  -5 -18    2.06   15.73   0
   0  -5 -16  139.23   22.25   0
   0  -3  -7   21.87    9.22   0
   1  -5 -15   21.61   14.91   0
   1  -4 -10  349.83   26.00   0
   2  -5 -14   15.55   15.42   0
   3  -5 -14  -14.29   13.12   0
   4  -5 -14   19.67   17.49   0
   5  -5 -14   22.58   19.51   0
   5  -4 -10   13.98   15.30   0
   5  -3  -7  195.26   21.74   0
   6  -5 -15  122.97   25.75   0
   7  -5 -16    7.10   18.47   0
   7   1   0   45.82    8.63   0
   8  -4 -13    1.77   16.92   0
   9  -2  -8   63.52   16.97   0
  10  -3 -12   -0.34   17.76   0
  10  -2  -9   54.64   20.37   0
  10   1  -3   11.87   12.76   0
  11  -2 -11   40.55   18.20   0
  -3  -4 -15   15.88   12.96   0
  -3  -3 -10   51.92   10.99   0
  -1  -5 -17   21.84   17.10   0
  -1  -4 -11   27.81   13.23   0
   0  -5 -15   14.01   14.24   0
   0  -4 -10  162.19   19.86   0
   0  -2  -4 1556.56   32.65   0
   1  -5 -14   -3.31   13.51   0
   2  -6 -20   -2.60   18.77   0
   2  -5 -13   11.52   17.30   0
   2  -4  -9   11.64   11.69   0
   2  -3  -6    2.79    9.53   0
   3  -6 -20    5.56   17.77   0
   3  -5 -13  126.13   22.76   0
   3  -4  -9   67.37   16.10   0
   3  -3  -6   11.57   10.67   0
   4  -6 -20   11.01   19.05   0
   4  -6 -19   -3.06   19.10   0
   4  -5 -13   49.22   17.63   0
   4  -4  -9   40.86   15.56   0
   4  -3  -6  381.57   26.14   0
   5  -2  -4   14.33   10.08   0
   5  -1  -2 1177.07   34.96   0
   6  -5 -14    7.94   17.74   0
   6  -4 -10   25.76   16.50   0
   6  -3  -7   17.45   14.33   0
   7  -5 -15   -4.97   17.52   0
   7  -4 -11   28.52   17.71   0
   7  -3  -8  134.86   21.40   0
   8  -5 -17   57.95   22.83   0
   8  -4 -12    8.77   16.90   0
   8  -3  -9   -5.68   12.73   0
   8  -1  -4  224.09   21.92   0
   9  -4 -14   72.85   22.44   0
   9  -3 -10   -3.22   14.22   0
   9  -1  -5  102.84   18.70   0
  11  -1  -8   -2.17   12.81   0
  11   0  -6   -1.69   12.72   0
  -5  -3 -15    3.49    9.96   0
  -4  -4 -19   11.26   14.40   0
  -4  -4 -18    7.30   14.69   0
  -4  -3 -12    7.33    9.21   0
  -2  -5 -20   -5.35   13.66   0
  -2  -5 -19   16.80   18.22   0
  -1  -5 -16   21.14   16.95   0
   0  -5 -14   54.77   18.67   0
   1  -6 -20   39.76   21.84   0
   1  -5 -13   33.86   17.12   0
   1  -4  -9   16.85   11.37   0
   1  -3  -6  100.49   13.55   0
   2  -6 -19   12.42   17.57   0
   3  -6 -19   19.93   18.68   0
   3  -6 -18   -5.11   17.13   0
   4  -6 -18   21.68   20.05   0
   5  -6 -19   -6.34   17.21   0
   5  -6 -18   -1.21   18.69   0
   5  -5 -13   15.45   15.76   0
   5  -4  -9  290.25   28.91   0
   5  -3  -6   72.50   17.20   0
   6  -5 -13   79.52   23.25   0
   7  -5 -14   31.66   19.73   0
   7  -2  -5   14.16   11.68   0
   7  -1  -3  172.84   17.31   0
   8  -5 -16   36.62   20.96   0
   8  -2  -6    4.12   11.37   0
   9  -4 -13   -4.35   16.88   0
   9  -2  -7    9.25   13.04   0
  10  -3 -11   18.06   16.57   0
  10  -1  -6   24.75   15.61   0
  11  -2 -10    2.68   14.21   0
  -3  -4 -14   87.09   15.82   0
  -2  -5 -18   28.43   16.85   0
  -2  -4 -12    1.00    8.75   0
  -2  -3  -8  345.80   18.97   0
  -1  -5 -15    6.25   14.25   0
  -1  -3  -7  727.27   27.35   0
   1  -6 -19   15.31   17.36   0
   2  -6 -18   15.38   17.52   0
   2  -6 -17   17.23   19.82   0
   2  -5 -12   45.70   16.69   0
   3  -6 -17   46.69   20.66   0
   3  -5 -12    2.14   14.17   0
   3  -4  -8   17.43   12.66   0
   4  -6 -17   -2.94   17.62   0
   4  -5 -12   20.22   16.07   0
   5  -6 -17   67.00   23.28   0
   5  -5 -12    6.75   14.79   0
   6  -6 -18    9.86   19.06   0
   6  -4  -9    7.52   14.60   0
   6  -2  -4   39.99   12.13   0
   7  -4 -10   54.94   17.78   0
   7  -3  -7   14.32   14.07   0
   8  -5 -15    6.54   19.06   0
   8  -4 -11    3.63   16.00   0
   8  -3  -8   30.22   15.09   0
   9  -4 -12   10.38   17.35   0
   9  -3  -9   20.53   15.11   0
  10  -2  -8    2.23   13.31   0
  11  -1  -7   -2.02   13.26   0
  -4  -4 -17   -3.17   12.21   0
  -2  -5 -17   31.40   16.68   0
  -1  -4 -10  628.47   30.47   0
   0  -6 -20    8.31   16.21   0
   0  -6 -19   21.31   18.84   0
   0  -5 -13   15.69   12.70   0
   0  -4  -9   40.66   11.91   0
   0  -3  -6  434.92   22.02   0
   1  -6 -18   -7.06   15.12   0
   1  -6 -17   16.31   19.09   0
   1  -5 -12  292.47   27.60   0
   2  -6 -16   60.16   21.67   0
   2  -4  -8   10.09   11.26   0
   3  -6 -16   12.25   17.88   0
   3  -5 -11   79.53   18.87   0
   3  -2  -3  594.76   25.37   0
   4  -6 -16   50.90   21.64   0
   4  -5 -11    5.30   14.62   0
   4  -4  -8   86.95   17.67   0
   4  -2  -3   72.17   12.13   0
   5  -6 -16   20.85   19.35   0
   5  -4  -8  800.66   41.67   0
   6  -6 -17   -1.79   18.42   0
   6  -6 -16    7.11   20.63   0
   6  -5 -12   34.14   17.58   0
   6  -3  -6   10.25   12.11   0
   6  -1  -2   25.13    9.00   0
   7  -6 -17    0.19   18.55   0
   7  -5 -13    3.02   17.41   0
   8  -5 -14   40.45   21.14   0
   8  -4 -10    7.15   17.15   0
  10  -4 -13   -3.21   16.29   0
  10  -3 -10    8.80   16.83   0
  10   2  -1    3.23    8.61   0
  11  -2  -9    1.09   14.09   0
  -4  -4 -16   -2.20   11.42   0
  -3  -4 -13   50.47   13.46   0
  -2  -5 -16   22.76   15.57   0
  -2  -4 -11   50.74   12.83   0
  -1  -5 -14    6.86   11.42   0
   0  -6 -18    7.07   18.29   0
   1  -6 -16   17.67   18.30   0
   1  -4  -8  127.96   16.79   0
   2  -6 -15   66.80   21.56   0
   2  -5 -11   51.08   16.48   0
   2  -3  -5   24.20   10.32   0
   3  -6 -15   12.12   17.46   0
   3  -3  -5  348.77   23.29   0
   3  -1  -1  462.50   18.27   0
   4  -6 -15  248.57   31.49   0
   4  -3  -5  152.17   17.98   0
   5  -6 -15   11.11   18.16   0
   5  -5 -11   75.13   19.02   0
   6  -6 -15   54.29   23.55   0
   6  -5 -11   81.50   22.34   0
   6  -4  -8    8.54   13.98   0
   7  -6 -16   16.32   19.76   0
   7  -5 -12   17.80   17.98   0
   7  -4  -9    5.19   13.75   0
   7  -2  -4  278.47   24.30   0
   8  -5 -13    7.13   17.77   0
   8  -3  -7   57.01   17.31   0
   8  -2  -5   90.50   16.58   0
   8  -1  -3    1.02   11.73   0
   9  -5 -14    5.14   17.37   0
   9  -4 -11   75.62   22.16   0
   9  -3  -8   49.80   16.58   0
   9  -2  -6    3.82   12.52   0
   9  -1  -4   66.24   16.42   0
  10  -4 -12    7.36   16.41   0
  10  -2  -7   -0.04   12.47   0
  10  -1  -5    9.17   13.57   0
   0  -6 -17   -2.43   14.09   0
   0  -5 -12   -0.60   11.53   0
   1  -5 -11    3.82   12.66   0
   1  -2  -3  197.06   13.61   0
   3  -6 -14   57.38   19.06   0
   3  -5 -10   16.93   16.25   0
   3  -4  -7   11.45   11.97   0
   4  -6 -14   17.26   17.93   0
   4  -5 -10   99.70   20.27   0
   4  -4  -7  466.51   30.91   0
   4  -1  -1  116.72   11.28   0
   5  -6 -14   27.22   19.22   0
   5  -3  -5    8.80   11.01   0
   5  -2  -3  267.76   20.16   0
   7  -6 -15   -0.90   18.14   0
   7  -3  -6   25.87   14.92   0
   8  -5 -12    9.67   17.08   0
   8  -4  -9   15.80   14.93   0
  10  -3  -9   16.96   16.88   0
  11  -2  -8   24.23   15.28   0
 -10   6   2   24.52   12.88   0
  -9   6   1   -0.67   12.09   0
  -8   6   0   51.68   15.58   0
  -8   7   0   53.20   17.87   0
  -8   8   0   38.03   18.87   0
  -6   4  -1   73.55   12.44   0
  -6  10  -1   13.57   20.32   0
  -5   6  -2  101.80   18.77   0
  -5   7  -2   51.39   18.80   0
  -5   8  -2   -3.78   16.83   0
  -2   7  -3  329.22   32.00   0
  -2  11  -2   60.27   25.31   0
  -1   6  -3  620.20   36.63   0
  -1   7  -3   61.91   18.57   0
  -1   8  -3   31.42   18.42   0
  -1  11  -2    0.60   20.63   0
   0   3  -2  774.65   28.71   0
   0   7  -3   75.61   19.52   0
   0  11  -2   11.78   21.70   0
   1  10  -2    7.77   20.22   0
   2   9  -2   14.39   17.68   0
   3   3  -1  174.46   15.54   0
   3   6  -2   12.69   13.70   0
   3   7  -2  112.28   22.23   0
   3   8  -2    6.66   15.90   0
   3  11  -1  -15.27   18.31   0
   4   9  -1   -9.54   16.81   0
   4  11   0   38.06   21.43   0
   5   2   1   52.00    8.56   0
   5   4   0    1.15    9.10   0
   5  10   0    6.54   19.24   0
   6   2   2  225.50   14.37   0
   6  10   1    6.06   18.82   0
   7   9   2   -0.64   17.70   0
   8   3   4   27.54   11.55   0
   8   6   3   48.77   20.21   0
   8   7   3    5.57   17.34   0
   8   8   3   15.18   20.61   0
   9   5   5    5.86   14.04   0
  -9   5   1    7.78   10.26   0
  -7   7  -1    7.45   14.43   0
  -7   8  -1   -4.52   16.41   0
  -5   9  -2   22.33   17.30   0
  -4   4  -2  159.56   15.23   0
  -4  10  -2   28.58   20.43   0
  -3   7  -3  824.55   45.22   0
  -3   8  -3   22.41   19.83   0
  -3  11  -2   48.07   22.91   0
  -2   6  -3   36.85   14.69   0
  -2   8  -3    9.15   16.51   0
  -2   9  -3   79.23   21.81   0
  -1   5  -3  348.71   27.25   0
  -1   9  -3  293.30   34.18   0
   0   6  -3  181.98   22.75   0
   0   8  -3   13.83   17.64   0
   0   9  -3   96.41   23.76   0
   1   3  -2   36.60   10.43   0
   1   6  -3   27.63   14.81   0
   1   8  -3   29.14   18.73   0
   1  11  -2    7.25   20.91   0
   2   2  -1 6493.56   68.44   0
   2   4  -2   19.56   11.63   0
   2  10  -2   18.32   19.02   0
   3   5  -2  156.90   19.68   0
   3   9  -2    2.91   17.95   0
   4   4  -1  173.41   18.12   0
   4  10  -1    6.46   19.38   0
   5   7  -1    0.64   17.33   0
   5   8  -1   16.76   18.60   0
   6   6   0   84.93   20.94   0
   6   7   0   36.51   19.47   0
   6   8   0   13.58   18.60   0
 -10   5   2    3.42    9.02   0
  -8   5   0   27.64   11.74   0
  -7   6  -1   -0.20   11.81   0
  -7   9  -1    3.91   16.52   0
  -5   5  -2   23.01   10.25   0
  -5  10  -2    7.58   17.30   0
  -4  11  -2  -13.47   16.75   0
  -3   3  -2   66.70   10.80   0
  -3   6  -3   -7.93   10.85   0
  -3   9  -3   26.43   18.64   0
  -2   5  -3  544.49   30.64   0
  -2  10  -3   60.07   23.36   0
  -1  10  -3  -13.82   17.61   0
   0   5  -3  276.36   23.97   0
   0  10  -3   34.29   21.89   0
   1   9  -3  151.67   26.81   0
   1  10  -3   80.42   26.62   0
   2   7  -3    8.65   16.73   0
   2  11  -2    7.08   21.28   0
   3  10  -2   26.77   20.89   0
   4   7  -2   54.07   18.57   0
   4   8  -2   55.86   19.03   0
   4  11  -1   22.51   21.21   0
   5   6  -1  238.13   26.00   0
   5   9  -1   -4.15   16.93   0
   6   9   0   12.16   18.33   0
   7   2   3  264.50   15.45   0
   7   6   1    2.57   15.70   0
   7   7   1   14.15   15.99   0
   7   8   1   -4.69   17.00   0
   7   9   1    6.33   20.86   0
   9   4   5    4.95   11.97   0
  -7   5  -1  220.27   19.67   0
  -6   7  -2   16.57   13.13   0
  -6   8  -2   38.21   17.66   0
  -6   9  -2   -3.57   16.41   0
  -4   6  -3    6.25   13.91   0
  -4   7  -3   65.63   16.94   0
  -4   8  -3    7.29   15.68   0
  -4   9  -3   16.87   16.45   0
  -3   5  -3  126.47   16.65   0
  -3  10  -3   13.56   19.29   0
  -2  11  -3    2.49   19.61   0
  -1  11  -3   -4.02   19.84   0
   0  11  -3   23.57   22.20   0
   1   5  -3  236.82   22.87   0
   1  11  -3   15.76   23.59   0
   2   6  -3    7.19   13.44   0
   2   9  -3   43.10   19.88   0
   2  10  -3    1.26   18.68   0
   3  11  -2    1.96   19.42   0
   4   6  -2    3.89   12.86   0
   4   9  -2    3.16   17.23   0
   4  10  -2    4.51   21.75   0
   5   5  -1   44.95   13.89   0
   5  10  -1   19.26   19.82   0
   6   5   0  196.57   21.34   0
   6  10   0   49.23   22.26   0
   7   5   1   70.48   17.51   0
   8   4   3   41.82   13.56   0
   8   6   2    3.93   14.96   0
   8   7   2    1.65   17.08   0
   8   8   2   20.37   17.64   0
  -6   6  -2   30.57   12.79   0
  -6  10  -2    6.89   16.93   0
  -5   4  -2  112.09   13.25   0
  -4  10  -3    1.72   17.15   0
  -3  11  -3   10.37   19.38   0
  -2   4  -3   62.45   13.74   0
  -1   4  -3   81.08   13.77   0
  -1   7  -4   37.03   16.59   0
  -1   8  -4   15.22   17.10   0
  -1   9  -4  153.22   26.45   0
   0   4  -3   10.45   10.47   0
   0   7  -4   30.76   19.42   0
   0   8  -4   28.20   17.75   0
   0   9  -4   52.68   19.98   0
   2   3  -2  648.40   27.03   0
   2   5  -3  124.50   18.25   0
   2  11  -3   16.88   21.43   0
   3   7  -3   22.04   16.13   0
   3   8  -3   10.13   15.55   0
   3   9  -3   38.51   19.96   0
   3  10  -3    7.48   21.33   0
   4   3  -1  469.57   24.08   0
   4   5  -2  597.47   33.39   0
   4  11  -2    5.49   19.18   0
   6   7  -1   79.23   21.65   0
   6   8  -1    3.25   17.87   0
   6   9  -1    1.46   20.54   0
   7   3   2   11.28    9.43   0
   9   5   4    1.39   13.28   0
  -9   7   0    7.39   14.38   0
  -8   7  -1   12.83   15.50   0
  -8   8  -1   -2.71   16.00   0
  -5   7  -3   27.44   14.67   0
  -5   8  -3   13.17   15.20   0
  -5   9  -3    4.54   15.22   0
  -5  10  -3  -12.98   17.53   0
  -4   3  -2  432.93   19.38   0
  -4   5  -3   73.44   14.74   0
  -4  11  -3   -9.04   17.65   0
  -3   8  -4   51.55   20.70   0
  -3   9  -4  105.12   24.59   0
  -2   7  -4    6.90   15.85   0
  -2   8  -4   -4.11   14.74   0
  -2   9  -4   -3.75   15.14   0
  -2  10  -4   -1.38   17.92   0
  -1   6  -4   29.06   14.34   0
  -1  10  -4   50.43   22.55   0
   0   6  -4  432.23   31.33   0
   0  10  -4    5.01   19.66   0
   1   4  -3 3201.49   65.63   0
   1   7  -4  445.34   34.68   0
   1   8  -4   69.97   20.94   0
   1   9  -4   29.08   18.62   0
   1  10  -4    1.22   18.99   0
   3   6  -3   55.39   16.33   0
   3  11  -3    5.50   19.76   0
   4   8  -3   26.34   19.15   0
   5   4  -1  386.16   25.29   0
   5   7  -2   92.84   20.30   0
   5   8  -2   54.36   19.11   0
   5   9  -2   39.09   20.24   0
   5  10  -2   -3.55   18.00   0
   6   4   0   10.20   11.20   0
   6   6  -1  237.18   27.18   0
   6  10  -1   28.05   20.42   0
   7   7   0   -3.43   14.50   0
   7   8   0   14.12   17.76   0
   7   9   0   -4.72   16.88   0
  -8   4   0    7.34    7.95   0
  -7   7  -2   13.02   15.84   0
  -7   8  -2   23.45   15.76   0
  -7   9  -2   -4.65   13.34   0
  -5   6  -3  435.28   29.72   0
  -3   4  -3   73.67   12.08   0
  -3  10  -4    8.58   18.45   0
  -2   6  -4   -3.08   11.67   0
  -2  11  -4  -19.58   17.21   0
  -1  11  -4   49.15   23.90   0
   0  11  -4    9.12   20.75   0
   1   6  -4   -0.37   12.83   0
   1  11  -4   58.33   24.96   0
   2   7  -4   38.13   18.74   0
   2   8  -4  110.66   22.97   0
   2   9  -4   29.18   18.37   0
   2  10  -4   15.20   20.07   0
   3   5  -3   30.93   13.30   0
   4   7  -3   15.19   15.72   0
   4   9  -3   13.33   18.30   0
   4  10  -3   23.09   20.23   0
   5   6  -2   36.96   15.03   0
   7   6   0   80.38   18.39   0
   8   7   1   13.12   17.51   0
   8   8   1   -7.16   14.53   0
   9   3   5   11.28    9.08   0
   9   4   4   26.62   12.55   0
 -10   6   1    3.54   10.98   0
  -9   6   0   -1.53   10.92   0
  -8   6  -1   17.65   12.41   0
  -7   4  -1    0.92    8.82   0
  -6   8  -3    9.54   16.21   0
  -6   9  -3   14.25   15.02   0
  -6  10  -3    2.93   17.63   0
  -4   7  -4   12.53   15.63   0
  -4   8  -4   17.30   15.51   0
  -4   9  -4    4.85   14.60   0
  -4  10  -4   -3.75   16.87   0
  -3   6  -4   66.57   15.84   0
  -3  11  -4    4.85   18.76   0
  -1   5  -4  292.33   23.87   0
   0   5  -4   37.41   13.73   0
   2   4  -3  113.60   15.95   0
   2   6  -4   32.97   15.32   0
   2  11  -4   45.56   23.43   0
   3   3  -2  399.24   22.79   0
   3   7  -4   11.79   17.78   0
   3   8  -4    0.87   15.54   0
   3   9  -4   14.75   18.44   0
   3  10  -4    5.33   18.86   0
   4   4  -2  914.22   36.50   0
   4   6  -3  116.34   20.64   0
   4  11  -3   -7.07   18.02   0
   5   5  -2  379.09   28.35   0
   6   5  -1  133.74   19.73   0
   6   8  -2   13.86   17.98   0
   6   9  -2    1.18   19.93   0
   6  10  -2    7.50   21.05   0
   7   5   0   18.44   14.36   0
   7   8  -1    5.22   19.29   0
   7   9  -1   24.00   21.21   0
   8   3   3   -2.59    9.09   0
   8   6   1   -0.94   14.64   0
  -7   6  -2    5.57   12.85   0
  -6   7  -3    6.34   12.06   0
  -5   5  -3  142.10   16.96   0
  -5   9  -4   20.40   18.34   0
  -2   5  -4  111.62   16.42   0
  -2   8  -5   25.30   16.72   0
  -2   9  -5   26.90   17.71   0
  -2  10  -5   -7.59   17.24   0
  -1   7  -5  404.94   35.18   0
  -1   8  -5  101.42   22.24   0
  -1   9  -5    4.29   16.32   0
  -1  10  -5   29.20   20.92   0
  -1  11  -5   -9.56   20.48   0
   0   7  -5  109.66   24.09   0
   0   8  -5   11.59   16.84   0
   0   9  -5    4.31   15.99   0
   0  10  -5   -4.97   18.12   0
   0  11  -5   23.74   21.86   0
   1   2  -2  423.67   18.58   0
   1   5  -4  120.08   18.08   0
   1   8  -5   18.70   17.41   0
   1   9  -5   45.01   20.54   0
   1  10  -5    2.64   18.91   0
   3  11  -4   -0.69   18.65   0
   4   9  -4    2.03   19.05   0
   5   7  -3  171.09   25.91   0
   5   8  -3  133.45   23.63   0
   5   9  -3   67.79   21.99   0
   5  10  -3    2.54   18.45   0
   6   7  -2    4.60   14.03   0
   7   7  -1   18.88   17.76   0
   8   4   2   69.38   14.61   0
   8   8   0   36.11   20.25   0
   9   5   3    8.38   13.16   0
   9   7   2   16.94   16.73   0
  -6   6  -3   47.74   14.87   0
  -5   8  -4   15.00   14.89   0
  -5  10  -4   13.14   17.01   0
  -4   4  -3   16.67    9.56   0
  -4   6  -4   81.37   16.05   0
  -3   5  -4   26.01   13.07   0
  -3   8  -5   25.57   18.31   0
  -3   9  -5   68.59   20.61   0
  -3  10  -5    2.10   17.80   0
  -3  11  -5    7.83   21.19   0
  -2   3  -3   22.98   10.20   0
  -2   7  -5   62.61   17.49   0
  -2  11  -5   -6.57   17.96   0
   1   7  -5    9.53   16.95   0
   1  11  -5   32.90   22.91   0
   2   5  -4  246.34   23.26   0
   2   8  -5    4.58   15.17   0
   2   9  -5   24.81   18.07   0
   2  10  -5   89.71   25.20   0
   2  11  -5   30.51   22.19   0
   3   4  -3  142.61   17.31   0
   3   6  -4  173.70   22.32   0
   4   5  -3  116.65   17.73   0
   4   7  -4    9.83   17.51   0
   4   8  -4   -0.88   14.50   0
   4  10  -4   13.66   19.48   0
   4  11  -4    1.49   18.49   0
   6   6  -2   91.02   17.89   0
   7   6  -1   23.79   16.94   0
   8   7   0   20.32   17.74   0
  -9   5   0   13.24    9.35   0
  -8   5  -1   10.59   10.32   0
  -8   8  -2    4.34   14.35   0
  -7   8  -3   17.44   17.64   0
  -7   9  -3    1.66   14.04   0
  -6   4  -2   37.41    9.38   0
  -5   7  -4  189.86   22.29   0
  -4   9  -5   -2.80   16.63   0
  -4  10  -5   17.31   20.88   0
  -3   7  -5  111.63   22.85   0
  -1   4  -4  529.02   28.31   0
  -1   6  -5   28.84   14.35   0
   0   4  -4   35.37   11.95   0
   0   6  -5  114.76   19.74   0
   1   3  -3  169.53   15.63   0
   1   6  -5  928.71   44.35   0
   2   7  -5   63.43   18.80   0
   3   8  -5    0.54   14.73   0
   3   9  -5   43.20   20.71   0
   3  10  -5   -0.86   18.29   0
   3  11  -5    2.81   19.07   0
   5   6  -3  341.23   28.69   0
   5   9  -4    3.03   20.05   0
   5  10  -4  -10.30   18.46   0
   6   4  -1   43.59   12.89   0
   6   8  -3    9.67   17.77   0
   6   9  -3    3.71   17.09   0
   6  10  -3    5.35   17.83   0
   7   3   1   20.13    9.53   0
   7   8  -2    1.00   18.96   0
   7   9  -2   12.47   17.22   0
   8   6   0   14.02   15.44   0
  -9   7  -1    5.42   12.20   0
  -8   7  -2   -6.79   13.09   0
  -7   5  -2  -12.06   10.60   0
  -7   7  -3    1.72   13.95   0
  -6   8  -4   12.79   16.30   0
  -6   9  -4   -6.82   14.91   0
  -5   6  -4  214.90   22.52   0
  -4   8  -5   45.13   17.03   0
  -2   4  -4  144.02   17.01   0
  -2   6  -5  275.28   25.40   0
  -2   9  -6   44.35   21.24   0
  -2  10  -6   23.33   21.24   0
  -1   8  -6   20.11   18.76   0
  -1   9  -6    2.71   16.77   0
  -1  10  -6   -4.61   18.03   0
  -1  11  -6   26.47   21.07   0
   0   8  -6    2.62   15.13   0
   0   9  -6    8.01   16.82   0
   0  10  -6   25.85   20.60   0
   0  11  -6   12.05   20.85   0
   1   4  -4 1771.87   49.77   0
   1   9  -6   12.91   17.44   0
   1  10  -6    7.64   19.32   0
   1  11  -6   18.83   21.56   0
   2   6  -5   -8.14   12.26   0
   3   5  -4   63.55   15.17   0
   3   7  -5   40.20   17.10   0
   4   3  -2   68.16   12.51   0
   4   6  -4   -2.65   12.45   0
   4   9  -5   -7.40   16.39   0
   4  10  -5   13.35   19.82   0
   4  11  -5   -5.38   19.88   0
   5   4  -2  128.69   15.98   0
   5   8  -4   -4.64   14.19   0
   6   5  -2  147.86   20.27   0
   6   7  -3    6.51   13.92   0
   7   7  -2   48.45   19.82   0
   8   8  -1   85.45   23.17   0
   9   4   3   15.49   11.40   0
   9   7   1    5.96   15.83   0
 -10   5   1    3.20    7.80   0
  -5   9  -5   12.00   18.42   0
  -5  10  -5  -11.20   14.79   0
  -4   5  -4   22.79   10.51   0
  -4   7  -5   18.52   13.35   0
  -3   3  -3  403.95   19.90   0
  -3   6  -5  162.66   20.38   0
  -3   9  -6    6.74   17.88   0
  -3  10  -6   16.00   18.56   0
  -3  11  -6   -0.56   18.61   0
  -2   8  -6   75.72   19.59   0
  -2  11  -6   77.88   24.68   0
   0   5  -5   64.44   15.15   0
   1   8  -6   11.37   15.61   0
   2   4  -4  152.97   19.34   0
   2   8  -6   10.55   15.67   0
   2   9  -6    6.72   18.12   0
   2  10  -6    6.52   19.67   0
   2  11  -6   -6.13   19.51   0
   4   4  -3  289.88   22.18   0
   4   8  -5   49.06   18.35   0
   5   5  -3   27.54   12.72   0
   5   7  -4   11.48   15.04   0
   6  10  -4    4.86   18.96   0
   7   2   2   37.51    8.12   0
   7   5  -1   81.09   15.25   0
   8   7  -1    8.12   16.30   0
   9   3   4   11.19    8.45   0
  10   4   5    3.46   10.09   0
  -8   6  -2    1.44   11.81   0
  -6   5  -3   56.95   12.71   0
  -6   7  -4   13.09   13.51   0
  -5   4  -3   55.90   10.60   0
  -5   8  -5   11.83   14.32   0
  -4  10  -6   67.69   24.21   0
  -3   4  -4  777.46   31.59   0
  -3   8  -6    8.17   14.00   0
  -2   5  -5  115.83   18.33   0
  -2   7  -6  249.96   26.50   0
  -1   5  -5   -2.65   10.59   0
  -1   7  -6   29.28   16.44   0
   1   5  -5   17.78   12.65   0
   1   7  -6    7.48   15.22   0
   3   6  -5  377.84   30.27   0
   3   8  -6  230.22   30.15   0
   3   9  -6    5.67   17.64   0
   3  10  -6   -7.66   17.83   0
   3  11  -6   12.90   19.57   0
   4   5  -4   61.79   15.07   0
   4   7  -5    0.17   14.21   0
   5   6  -4  277.77   28.57   0
   5   9  -5   19.13   18.67   0
   5  10  -5    9.60   18.27   0
   6   6  -3   11.79   12.73   0
   6   8  -4   10.65   14.97   0
   6   9  -4   -6.85   16.30   0
   7   6  -2   11.47   13.73   0
   7   8  -3    5.43   17.95   0
   7   9  -3    7.09   17.52   0
   8   3   2   68.81   11.76   0
   8   4   1    6.16   10.95   0
  -9   6  -1   16.63   11.65   0
  -8   8  -3   98.20   20.29   0
  -7   6  -3   16.11   12.98   0
  -7   9  -4   18.94   15.19   0
  -6   9  -5   20.97   17.28   0
  -4   6  -5  267.76   24.03   0
  -4   9  -6   -3.69   14.85   0
  -3   7  -6   13.02   17.06   0
  -2  10  -7    8.69   20.04   0
  -2  11  -7   -0.74   19.60   0
  -1   9  -7   27.98   17.84   0
  -1  10  -7   28.51   20.69   0
  -1  11  -7   -2.18   18.31   0
   0   6  -6  517.74   34.23   0
   0   9  -7   18.01   18.47   0
   0  10  -7   16.13   19.96   0
   0  11  -7   13.30   19.79   0
   1   9  -7  133.68   25.98   0
   1  10  -7   -5.41   18.04   0
   1  11  -7    6.41   19.79   0
   2   5  -5  269.63   24.24   0
   2   7  -6   17.93   16.26   0
   2  10  -7  -10.58   19.71   0
   2  11  -7   12.53   21.98   0
   4   9  -6    1.95   17.31   0
   4  10  -6   13.28   19.46   0
   5   8  -5   87.98   21.27   0
   6   7  -4    5.01   16.00   0
   7   7  -3  280.77   30.43   0
   8   6  -1   25.53   16.10   0
   8   8  -2   25.32   17.50   0
   9   7   0   40.59   18.26   0
  -7   8  -4    2.62   15.60   0
  -6   6  -4   96.20   17.07   0
  -5   5  -4   14.50   11.71   0
  -5  10  -6   -6.43   17.45   0
  -4   8  -6    1.75   12.70   0
  -3   5  -5  177.45   18.80   0
  -3  10  -7   23.42   20.16   0
  -2   6  -6   66.38   18.63   0
  -2   9  -7   19.53   18.03   0
  -1   6  -6   26.43   14.38   0
  -1   8  -7   45.37   17.83   0
   0   8  -7   23.57   16.58   0
   1   6  -6   63.15   17.34   0
   1   8  -7   25.58   17.86   0
   2   6  -6   93.66   19.13   0
   2   9  -7   22.61   19.09   0
   3   2  -2  502.15   20.89   0
   3   5  -5  668.73   36.75   0
   3   7  -6   19.64   16.21   0
   3  10  -7   76.06   24.41   0
   3  11  -7   -1.17   18.26   0
   4   6  -5   46.73   16.05   0
   4   8  -6   53.82   19.99   0
   5   7  -5    8.24   13.89   0
   5  10  -6   -0.31   19.25   0
   6   4  -2   40.81   12.75   0
   6   5  -3    8.14   13.31   0
   6   9  -5   10.55   20.31   0
   6  10  -5  -11.87   16.05   0
   7   9  -4   39.05   22.06   0
   8   7  -2    4.41   15.58   0
  10   5   3    5.51   12.25   0
  -8   7  -3   -2.16   13.49   0
  -6   8  -5   31.05   15.09   0
  -5   9  -6   -3.06   16.10   0
  -4   3  -3   22.69    7.70   0
  -4   4  -4   12.08    9.26   0
  -4   7  -6  153.35   22.95   0
  -3   9  -7   -8.14   15.14   0
  -2   8  -7  203.13   26.57   0
   0   3  -4    8.97    8.98   0
   0   4  -5   33.58   12.06   0
   0   7  -7  224.62   26.93   0
   0  11  -8   -0.52   20.25   0
   1   7  -7   23.67   16.53   0
   2   8  -7   31.47   17.38   0
   3   9  -7   14.69   18.45   0
   4   7  -6   -1.60   14.44   0
   4  10  -7   84.48   26.48   0
   5   3  -2  152.35   15.43   0
   5   4  -3   28.31   10.93   0
   5   5  -4   49.83   14.19   0
   5   9  -6    8.89   18.10   0
   6   6  -4  171.95   23.64   0
   6   8  -5   31.72   17.88   0
   7   5  -2   19.49   11.46   0
   7   6  -3    7.93   15.98   0
   7   8  -4   -2.62   14.93   0
   9   4   2   32.04   12.00   0
  -9   7  -2    2.33   11.45   0
  -7   7  -4    6.11   13.80   0
  -6   7  -5    1.42   13.40   0
  -5   6  -5   18.68   14.43   0
  -5   8  -6    2.85   13.62   0
  -4   9  -7   -3.04   18.36   0
  -4  10  -7   31.28   18.69   0
  -3   6  -6   13.12   12.51   0
  -3   8  -7   33.65   16.29   0
  -2   7  -7   95.03   22.05   0
  -2  10  -8    1.79   19.69   0
  -1   4  -5  163.54   17.45   0
  -1   7  -7   37.69   16.98   0
  -1   9  -8   64.37   23.57   0
  -1  10  -8   -3.46   17.98   0
  -1  11  -8   19.12   20.34   0
   0   5  -6  460.92   30.01   0
   0   9  -8   -4.30   17.09   0
   0  10  -8   47.87   22.43   0
   1   3  -4   44.25   11.06   0
   1   4  -5  455.87   27.29   0
   1   9  -8   27.02   19.81   0
   1  10  -8  -10.19   18.04   0
   1  11  -8   -9.87   18.14   0
   2   7  -7   31.62   17.28   0
   2  10  -8   13.13   19.39   0
   2  11  -8   16.86   20.56   0
   3   6  -6   31.54   15.64   0
   3   8  -7   32.34   17.74   0
   4   4  -4   49.64   12.96   0
   4   5  -5    8.27   14.33   0
   4   9  -7   33.04   19.69   0
   5   6  -5   10.35   13.19   0
   5   8  -6   11.96   15.96   0
   6  10  -6   16.01   21.31   0
   7   3   0   13.82    8.57   0
   7   7  -4  161.20   25.50   0
   8   6  -2    9.04   15.26   0
   8   8  -3    3.42   15.35   0
   9   7  -1   30.01   16.34   0
  10   4   4   -2.44    8.77   0
  -8   4  -1    1.09    6.98   0
  -8   5  -2   11.09   10.06   0
  -7   4  -2   85.82   11.40   0
  -7   5  -3   57.26   13.18   0
  -6   9  -6    7.48   16.73   0
  -4   5  -5   33.05   11.27   0
  -3  10  -8    0.08   19.40   0
  -2   3  -4  121.69   13.84   0
  -2   4  -5   94.34   14.14   0
  -2   9  -8   -4.32   16.41   0
  -1   2  -3  603.21   20.94   0
  -1   5  -6  188.10   20.51   0
   0   2  -3 1261.33   30.83   0
   0   6  -7  285.81   28.94   0
   0   8  -8   12.97   15.91   0
   1   2  -3  505.78   21.49   0
   1   8  -8   51.50   18.94   0
   2   3  -4  402.95   22.86   0
   2   4  -5   72.63   14.39   0
   2   5  -6  191.57   21.77   0
   2   9  -8   22.54   19.20   0
   3   7  -7   74.30   20.07   0
   3  10  -8    0.07   18.63   0
   3  11  -8    1.75   17.92   0
   4   3  -3  252.07   18.48   0
   4   6  -6   91.71   20.72   0
   4   8  -7    2.27   16.43   0
   5   7  -6   51.39   17.46   0
   5  10  -7    1.82   17.67   0
   6   2   0  847.68   25.18   0
   6   7  -5   42.40   16.47   0
   6   9  -6   11.08   17.84   0
   7   9  -5   42.44   19.35   0
   8   7  -3   10.52   16.02   0
   9   3   3    2.73    7.75   0
  -8   8  -4   -5.76   13.97   0
  -7   8  -5    4.60   16.61   0
  -6   4  -3   23.91    9.36   0
  -6   5  -4    0.42   11.63   0
  -5   7  -6    8.26   13.29   0
  -5   9  -7   -1.02   16.81   0
  -4   6  -6   16.69   12.17   0
  -4   8  -7   33.48   16.46   0
  -3   7  -7   58.00   16.35   0
  -3   9  -8    9.87   16.71   0
  -2   5  -6    6.29   10.82   0
  -2   8  -8   34.31   19.38   0
  -1   6  -7  161.66   21.86   0
  -1   8  -8    0.40   14.96   0
   0  10  -9   11.37   21.44   0
   0  11  -9   -9.36   18.12   0
   1   6  -7   36.67   16.16   0
   1  10  -9  -22.41   18.58   0
   1  11  -9   17.27   20.67   0
   2   6  -7  122.89   20.85   0
   2   8  -8    9.83   15.98   0
   2  11  -9   12.12   20.98   0
   3   9  -8   -2.13   17.46   0
   4  10  -8   19.55   20.54   0
   5   9  -7    7.89   17.97   0
   6   5  -4   -4.62   12.75   0
   6   8  -6   19.33   17.14   0
   7   8  -5   22.13   17.10   0
   8   3   1  129.03   13.85   0
   8   8  -4    3.17   17.30   0
   9   6  -1   -4.56   15.03   0
   9   7  -2   48.90   18.87   0
  10   5   2    6.47   12.17   0
  -9   5  -1    6.59    8.29   0
  -8   6  -3   -2.24   11.37   0
  -7   6  -4   40.18   14.15   0
  -6   8  -6   13.29   15.34   0
  -4  10  -8   19.68   18.14   0
  -3   4  -5   55.14   12.72   0
  -3   5  -6   66.75   15.64   0
  -2   6  -7  144.99   20.78   0
  -2  10  -9   28.06   21.51   0
  -1   7  -8   47.04   17.98   0
  -1  10  -9   -5.83   17.88   0
   0   7  -8    4.98   13.98   0
   0   9  -9    6.69   17.97   0
   1   7  -8  162.49   24.66   0
   1   9  -9   33.50   20.36   0
   2   2  -3  487.03   21.46   0
   2  10  -9   -1.21   19.29   0
   3   4  -5   20.85   11.88   0
   3   5  -6   35.11   14.34   0
   3   6  -7   76.72   20.78   0
   3   8  -8   30.12   17.58   0
   4   7  -7   25.86   15.79   0
   4   9  -8    2.23   17.59   0
   5   4  -4  200.78   20.47   0
   5   5  -5   40.44   13.93   0
   5   8  -7   26.18   18.67   0
   5  10  -8   -6.88   18.42   0
   6   4  -3   93.34   14.47   0
   6   6  -5   43.60   14.93   0
   6   9  -7   16.72   20.93   0
   7   2   1   99.67   10.50   0
   7   5  -3    8.63   12.02   0
   7   6  -4    1.68   11.14   0
   7   7  -5   33.32   18.43   0
   7   9  -6   10.89   19.51   0
   8   6  -3   15.61   15.95   0
   9   4   1    0.48   10.45   0
  -9   6  -2   40.25   12.04   0
  -8   7  -4    2.48   14.16   0
  -7   7  -5   32.70   16.65   0
  -6   6  -5    4.55   12.32   0
  -5   4  -4   80.11   12.01   0
  -5   5  -5   10.32   11.59   0
  -5   8  -7    6.25   13.85   0
  -4   7  -7   19.22   14.99   0
  -4   9  -8    5.71   15.38   0
  -3   3  -4  103.39   12.34   0
  -3   6  -7    2.61   14.62   0
  -3   8  -8   42.66   16.98   0
  -3  10  -9   12.35   20.04   0
  -2   7  -8   23.09   16.03   0
  -2   9  -9    9.07   20.53   0
  -1   9  -9   13.19   18.35   0
   2   7  -8   12.40   16.28   0
   2   9  -9   12.27   19.26   0
   3   3  -4   55.98   11.79   0
   3   7  -8  239.69   30.11   0
   3   9  -9   31.96   19.27   0
   3  10  -9   -0.50   19.00   0
   4   8  -8   82.90   22.35   0
   5   6  -6  118.44   19.73   0
   5   7  -7    5.91   16.68   0
   5   9  -8   18.97   19.08   0
   6   7  -6    6.73   14.12   0
   7   8  -6    6.93   18.63   0
   8   5  -2   12.37   12.35   0
   8   7  -4   15.02   14.45   0
  10   4   3   -2.68    8.89   0
  -9   7  -3   -0.70   12.11   0
  -6   7  -6    8.02   13.87   0
  -6   9  -7   28.70   17.66   0
  -5   3  -3    9.27    6.72   0
  -5   6  -6  141.60   20.41   0
  -4   8  -8   41.15   19.07   0
  -3   9  -9   27.26   20.68   0
  -1   5  -7  198.64   23.00   0
  -1   8  -9    2.75   16.34   0
   0   4  -6  321.98   23.75   0
   0   5  -7  541.13   32.93   0
   0   8  -9  122.17   23.45   0
   0  10 -10   13.25   20.15   0
   1   4  -6   35.13   12.79   0
   1   5  -7   14.46   13.10   0
   1   8  -9   64.12   20.10   0
   1  10 -10   -5.36   18.26   0
   2   8  -9    6.30   17.20   0
   2  10 -10   31.51   23.33   0
   4   4  -5   17.42   11.25   0
   4   5  -6   59.93   15.79   0
   4   6  -7    3.51   13.87   0
   4   9  -9   -1.39   19.73   0
   4  10  -9  -14.66   17.31   0
   5   3  -3  163.10   15.41   0
   6   8  -7   52.46   19.96   0
   8   8  -5   12.07   15.93   0
   9   6  -2   24.37   17.01   0
   9   7  -3   16.71   17.42   0
  -7   8  -6   26.41   17.04   0
  -5   7  -7   15.12   15.82   0
  -5   9  -8   36.38   17.37   0
  -4   4  -5   41.90   11.20   0
  -4   5  -6   32.07   13.18   0
  -4  10  -9    5.46   17.29   0
  -3   7  -8   66.97   17.22   0
  -2   8  -9   40.97   17.81   0
  -2  10 -10   25.15   20.76   0
  -1   4  -6   17.74   10.96   0
  -1   6  -8   68.06   17.61   0
  -1  10 -10   -4.59   17.57   0
   0   3  -5 1715.66   44.50   0
   0   6  -8   24.12   15.52   0
   0   7  -9   48.68   21.13   0
   0   9 -10   36.15   20.24   0
   1   3  -5   57.69   12.17   0
   1   6  -8  118.90   21.08   0
   1   7  -9   87.89   23.36   0
   1   9 -10   28.87   20.04   0
   2   4  -6  181.84   19.79   0
   2   5  -7  388.78   29.29   0
   2   6  -8   30.80   17.72   0
   2   9 -10   -4.91   19.20   0
   3   2  -3 1186.07   32.46   0
   3   8  -9   15.40   16.70   0
   3  10 -10   -0.39   19.25   0
   4   3  -4  122.02   15.72   0
   4   7  -8    1.46   14.17   0
   5   8  -8   31.06   18.85   0
   5  10  -9    8.37   18.50   0
   6   5  -5   12.76   14.23   0
   6   6  -6   40.75   15.94   0
   6   9  -8   -3.86   16.68   0
   7   5  -4   22.70   14.71   0
   7   6  -5   86.28   17.33   0
   7   7  -6   10.95   16.51   0
   7   9  -7    2.83   16.20   0
  10   5   1    3.85   11.06   0
  -6   8  -7    3.31   13.11   0
  -4   6  -7   -5.01   10.58   0
  -4   9  -9   14.07   19.70   0
  -3   8  -9    9.50   14.59   0
  -3  10 -10   -0.15   19.11   0
  -2   4  -6   34.58   11.44   0
  -2   5  -7   -7.29   10.16   0
  -2   6  -8   14.56   13.77   0
  -2   9 -10   94.11   25.97   0
  -1   3  -5  783.55   30.15   0
  -1   7  -9  457.00   36.22   0
  -1   9 -10    3.23   17.78   0
   2   3  -5   51.50   12.07   0
   2   7  -9  110.68   22.81   0
   3   4  -6  127.13   17.57   0
   3   5  -7  630.42   36.39   0
   3   6  -8   14.29   15.90   0
   3   9 -10   44.94   21.69   0
   4   8  -9   97.67   23.77   0
   4  10 -10    5.39   18.50   0
   5   5  -6   78.26   16.82   0
   5   6  -7  189.70   24.57   0
   5   7  -8   48.04   19.69   0
   5   9  -9    2.46   17.98   0
   6   4  -4    8.15   11.81   0
   6   7  -7   13.11   14.72   0
   6   8  -8   91.23   25.05   0
   7   4  -3   21.24   11.76   0
   7   8  -7    0.34   15.65   0
   8   5  -3   12.62   13.25   0
   8   6  -4   19.06   13.63   0
   8   7  -5    6.94   16.04   0
   8   8  -6    5.73   17.78   0
   9   3   2   10.53    8.21   0
  -7   5  -4    2.30   10.88   0
  -7   6  -5    6.91   13.73   0
  -5   8  -8    5.52   14.31   0
  -4   3  -4  220.25   15.06   0
  -4   7  -8   14.80   14.66   0
  -2   7  -9  104.95   21.40   0
  -1   8 -10    9.39   16.19   0
  -1  10 -11   13.90   20.25   0
   0   8 -10   26.70   17.68   0
   0  10 -11   48.14   22.37   0
   1   8 -10    2.37   15.56   0
   1  10 -11   -0.89   19.31   0
   2   8 -10   -7.32   16.45   0
   2  10 -11    8.42   20.07   0
   3   7  -9   16.14   15.60   0
   4   5  -7   30.26   16.65   0
   4   6  -8   39.45   19.33   0
   4   9 -10    3.96   18.39   0
   5   4  -5  122.22   16.87   0
   5   8  -9    5.85   17.07   0
   7   9  -8    3.77   16.48   0
   8   3   0   17.85    9.62   0
   9   4   0    9.22    9.97   0
   9   6  -3   18.48   17.24   0
   9   7  -4   -4.38   14.32   0
  10   4   2    4.99    9.44   0
  -8   5  -3    0.06    9.43   0
  -8   6  -4    4.20   11.68   0
  -7   7  -6    6.29   14.04   0
  -6   5  -5   -2.43    9.85   0
  -6   6  -6    6.15   12.64   0
  -6   9  -8    7.82   15.47   0
  -5   9  -9   -7.53   16.43   0
  -4   8  -9    6.98   14.39   0
  -3   4  -6   10.11   10.87   0
  -3   5  -7   57.63   13.99   0
  -3   6  -8   19.03   13.15   0
  -3   9 -10   14.79   17.50   0
  -2   3  -5  189.90   15.93   0
  -2   8 -10    5.13   15.25   0
  -2  10 -11    3.64   17.56   0
   0   5  -8  155.06   20.74   0
   0   6  -9  105.53   21.87   0
   0   9 -11   31.52   20.98   0
   1   5  -8    7.26   12.99   0
   1   6  -9  289.12   29.95   0
   1   9 -11   16.85   19.64   0
   2   9 -11    0.06   18.73   0
   3   3  -5  284.35   20.80   0
   3   8 -10   13.74   18.31   0
   3  10 -11    6.29   19.10   0
   4   4  -6  255.69   23.96   0
   4   7  -9   31.72   16.89   0
   5   9 -10   19.59   21.34   0
   6   2  -1  107.76   10.65   0
   6   6  -7   34.39   17.88   0
   6   9  -9   11.42   17.61   0
   7   6  -6   26.33   16.79   0
   7   7  -7   75.06   21.47   0
  10   5   0   10.48   12.74   0
  -8   7  -5    6.42   13.08   0
  -7   4  -3  407.37   19.71   0
  -7   8  -7   20.40   16.11   0
  -6   4  -4   24.88   10.14   0
  -6   7  -7   -3.34   12.37   0
  -5   5  -6    8.16   11.85   0
  -5   6  -7  208.47   22.24   0
  -5   7  -8    7.12   15.81   0
  -4   9 -10   10.18   18.82   0
  -3   7  -9   79.08   19.27   0
  -1   5  -8   11.77   12.46   0
  -1   6  -9  128.99   20.95   0
  -1   9 -11   -0.36   17.72   0
   0   2  -4 1376.49   34.05   0
   0   4  -7   42.04   13.47   0
   0   7 -10   44.43   19.26   0
   1   2  -4  844.25   27.82   0
   1   4  -7  107.11   17.09   0
   1   7 -10   13.58   15.86   0
   2   5  -8  130.11   20.33   0
   2   6  -9   45.27   17.73   0
   2   7 -10   11.30   15.68   0
   3   6  -9   21.91   18.59   0
   3   9 -11   -4.91   18.10   0
   4   2  -3  117.69   12.91   0
   4   8 -10   12.03   18.27   0
   4  10 -11   52.03   22.79   0
   5   3  -4   30.40   11.47   0
   5   6  -8   67.90   18.87   0
   5   7  -9   24.25   19.11   0
   6   5  -6  212.15   22.76   0
   6   7  -8    4.74   14.13   0
   6   8  -9   22.83   18.48   0
   7   5  -5    7.27   10.90   0
   7   8  -8   18.71   17.77   0
   8   6  -5   23.74   14.31   0
   8   7  -6   52.41   18.72   0
   8   8  -7   23.27   17.61   0
  -9   6  -3    0.53    9.67   0
  -6   8  -8    6.38   14.80   0
  -5   4  -5  486.14   24.52   0
  -5   8  -9   12.16   16.48   0
  -4   5  -7   31.85   13.68   0
  -4   6  -8   -0.09   13.53   0
  -3   8 -10   13.57   15.58   0
  -2   5  -8   44.37   16.29   0
  -2   6  -9  187.99   23.35   0
  -2   9 -11  -11.94   16.59   0
  -1   2  -4  275.42   15.82   0
  -1   4  -7  139.19   17.57   0
  -1   7 -10   14.19   15.89   0
  -1   8 -11   47.59   22.19   0
  -1  10 -12    0.97   18.25   0
   0   8 -11   -0.53   17.13   0
   0  10 -12   61.53   23.76   0
   1   8 -11   35.57   20.01   0
   1  10 -12    2.17   18.67   0
   2   4  -7  325.63   25.51   0
   2   8 -11    9.14   18.62   0
   2  10 -12    6.62   19.50   0
   3   5  -8    2.63   13.02   0
   3   7 -10   81.60   20.99   0
   3   8 -11   12.29   20.47   0
   3  10 -12   23.00   20.71   0
   4   9 -11    7.76   19.05   0
   5   5  -7   69.64   17.11   0
   5   8 -10   -6.94   16.45   0
   6   4  -5   11.57   12.48   0
   6   9 -10   12.04   18.53   0
   7   2   0   24.59    7.38   0
   7   4  -4   34.01   13.81   0
   8   5  -4  121.24   18.06   0
   9   6  -4   46.55   17.92   0
   9   7  -5    6.19   13.53   0
  -9   5  -2    2.71    7.88   0
  -4   7  -9   -5.78   12.97   0
  -4   8 -10   13.54   17.68   0
  -3   3  -5   85.71   11.33   0
  -3   9 -11   12.32   16.93   0
  -2   4  -7  274.28   22.90   0
  -2   7 -10   13.44   14.60   0
  -2   8 -11  326.28   35.04   0
   0   3  -6  693.51   30.39   0
   0   9 -12    3.12   18.58   0
   1   3  -6   50.50   12.46   0
   1   9 -12    0.25   18.57   0
   2   9 -12   16.22   20.36   0
   3   4  -7   25.95   12.79   0
   3   9 -12   -4.28   20.38   0
   4   3  -5  123.06   15.25   0
   4   5  -8    3.83   13.07   0
   4   6  -9   20.67   16.35   0
   4   7 -10   12.20   15.84   0
   4   8 -11    6.90   19.64   0
   5   4  -6  135.89   18.13   0
   5   9 -11   23.41   20.44   0
   6   6  -8    6.71   16.28   0
   6   7  -9    2.92   17.23   0
   7   6  -7   50.81   18.31   0
   7   7  -8   25.69   16.98   0
   7   8  -9   12.80   19.41   0
   8   7  -7   19.25   19.00   0
   8   8  -8   20.86   19.65   0
   9   3   1   44.01   10.11   0
   9   4  -1  117.44   15.71   0
  10   4   1    6.27    9.83   0
  10   5  -1   20.52   12.97   0
  -5   9 -10    2.02   15.00   0
  -4   4  -6   18.07    9.04   0
  -3   5  -8  119.68   19.41   0
  -3   6  -9  255.37   25.60   0
  -3   7 -10   34.49   15.75   0
  -2   2  -4  211.04   14.04   0
  -1   3  -6  154.39   16.14   0
  -1   9 -12    3.78   18.86   0
   0   5  -9  136.97   20.51   0
   0   6 -10  395.22   32.67   0
   0  10 -13    3.17   20.53   0
   1   5  -9   64.66   17.05   0
   1   6 -10  171.21   24.94   0
   1   7 -11   57.49   20.82   0
   1  10 -13    5.36   19.50   0
   2   3  -6    9.02   10.29   0
   2   5  -9  100.97   19.31   0
   2   6 -10  101.35   21.70   0
   2   7 -11   19.05   17.18   0
   2  10 -13  -13.34   17.69   0
   4   4  -7  172.71   21.65   0
   4   9 -12   23.08   20.40   0
   5   6  -9   24.92   18.03   0
   5   7 -10  103.51   22.29   0
   6   5  -7   -7.96   15.05   0
   6   8 -10   14.00   17.95   0
   6   9 -11    0.38   19.41   0
   7   5  -6    7.72   13.58   0
   8   3  -1    9.30    7.90   0
   8   6  -6   28.67   15.22   0
   9   7  -6    4.08   16.42   0
  -7   6  -6    1.21   12.62   0
  -7   7  -7   55.71   17.50   0
  -7   8  -8    6.50   15.45   0
  -6   6  -7   27.47   14.26   0
  -6   7  -8   29.27   16.27   0
  -6   8  -9   67.11   20.08   0
  -5   6  -8   47.09   16.73   0
  -5   7  -9  -12.12   14.38   0
  -4   9 -11   58.50   20.89   0
  -3   8 -11   13.75   16.63   0
  -2   9 -12    7.61   17.84   0
  -1   5  -9  125.20   19.70   0
  -1   7 -11  167.66   26.28   0
  -1   8 -12    7.44   20.63   0
   0   8 -12   17.69   19.10   0
   1   4  -8   66.48   15.70   0
   1   8 -12    7.77   18.52   0
   2   8 -12   29.03   20.68   0
   3   3  -6   26.82   11.37   0
   3   5  -9  322.01   28.95   0
   3   6 -10   79.89   20.43   0
   3   7 -11   45.37   19.03   0
   3   8 -12   69.87   23.25   0
   5   5  -8   68.32   17.29   0
   5   8 -11    0.32   17.36   0
   5   9 -12   32.36   22.44   0
   6   3  -4  297.79   21.37   0
   8   5  -5   31.36   15.13   0
   9   6  -5   -5.35   13.74   0
  -8   6  -5    6.21   11.92   0
  -8   7  -6   22.68   14.26   0
  -7   5  -5   31.36   12.33   0
  -6   5  -6    1.13   10.19   0
  -5   3  -4  142.23   12.22   0
  -5   5  -7   15.65   12.83   0
  -5   8 -10   15.02   15.70   0
  -4   6  -9   10.25   14.47   0
  -4   7 -10   42.90   18.42   0
  -3   4  -7  586.57   29.77   0
  -3   9 -12   25.75   18.50   0
  -2   3  -6 1741.81   44.84   0
  -2   6 -10   47.94   16.07   0
  -2   7 -11   10.80   15.11   0
  -1   4  -8   68.51   16.58   0
  -1   9 -13   34.83   22.68   0
   0   4  -8  171.66   20.20   0
   0   9 -13    2.35   18.84   0
   1   9 -13    3.05   19.42   0
   2   4  -8   63.88   15.65   0
   2   9 -13   16.61   20.83   0
   3   9 -13   51.52   23.62   0
   4   5  -9  373.51   32.97   0
   4   6 -10    5.33   15.14   0
   4   7 -11   40.05   18.72   0
   4   8 -12    0.42   18.20   0
   5   3  -5    3.38    8.67   0
   6   4  -6   29.91   12.23   0
   6   6  -9  132.39   24.15   0
   6   7 -10    3.54   16.29   0
   6   8 -11  -14.61   16.19   0
   7   4  -5   14.80   12.70   0
   7   6  -8   -2.53   12.26   0
   7   7  -9   -7.25   14.80   0
   7   8 -10   -4.68   15.49   0
   8   6  -7    3.46   15.03   0
   8   7  -8   -2.14   15.53   0
   8   8  -9   11.79   16.62   0
   9   4  -2   14.09   12.02   0
   9   5  -4    9.96   13.69   0
  -4   3  -5   16.54    8.20   0
  -4   5  -8   79.55   16.79   0
  -4   8 -11    0.72   16.22   0
  -2   5  -9   12.46   12.75   0
  -2   8 -12    6.16   17.62   0
  -2   9 -13    8.87   19.14   0
   0   6 -11  209.86   29.10   0
   0   7 -12   76.78   21.41   0
   1   6 -11  579.88   40.70   0
   1   7 -12   -6.62   15.12   0
   1   8 -13  111.23   27.23   0
   2   6 -11    2.73   15.84   0
   2   7 -12    3.77   16.01   0
   2   8 -13   38.58   23.33   0
   3   4  -8   64.79   15.82   0
   4   2  -4 1139.96   34.31   0
   4   3  -6  260.97   21.19   0
   4   9 -13   12.31   19.73   0
   5   4  -7   46.61   14.20   0
   5   6 -10  110.09   21.58   0
   5   7 -11   -3.44   16.45   0
   5   8 -12   -4.32   17.27   0
   6   5  -8   29.03   17.44   0
   7   5  -7   16.18   14.66   0
   9   7  -7    7.23   14.77   0
  10   3   3    3.81    6.18   0
  10   4   0   10.25    9.82   0
  10   6  -4    5.80   15.01   0
  -8   5  -4   34.98   11.23   0
  -6   4  -5   24.12   10.20   0
  -5   4  -6   41.49   11.64   0
  -4   9 -12    0.94   16.65   0
  -3   6 -10    9.82   14.29   0
  -3   7 -11   -6.68   12.91   0
  -3   8 -12   50.93   19.77   0
  -2   4  -8  109.68   16.36   0
  -1   6 -11    1.61   15.00   0
  -1   7 -12   90.88   21.78   0
  -1   8 -13    6.15   20.15   0
   0   2  -5 1415.25   36.75   0
   0   3  -7   97.39   15.15   0
   0   5 -10   43.99   16.31   0
   0   8 -13   36.49   20.85   0
   0   9 -14   -2.07   19.86   0
   1   2  -5  159.72   14.87   0
   1   3  -7  438.02   26.55   0
   1   5 -10   91.77   19.45   0
   1   9 -14    3.17   19.65   0
   2   2  -5   35.26   10.26   0
   2   5 -10  340.24   30.42   0
   2   9 -14   10.89   20.72   0
   3   6 -11    3.33   15.66   0
   3   7 -12   76.10   21.72   0
   3   8 -13  -12.62   17.82   0
   3   9 -14   28.48   23.75   0
   4   4  -8  118.83   18.59   0
   4   7 -12   45.65   22.11   0
   5   5  -9   66.89   18.20   0
   5   9 -13   26.52   20.74   0
   7   2  -1    8.73    6.95   0
   7   7 -10   14.28   19.01   0
   7   8 -11   29.55   18.78   0
   8   3  -2   21.98   10.68   0
   8   5  -6    7.39   12.59   0
   8   7  -9   -4.33   17.31   0
   9   3   0    6.80    8.62   0
   9   6  -6   11.79   13.27   0
  -9   6  -4    1.52    9.59   0
  -7   7  -8   10.83   15.43   0
  -6   6  -8    6.36   13.28   0
  -6   7  -9   16.66   16.67   0
  -6   8 -10   -1.02   15.13   0
  -5   6  -9   23.67   15.45   0
  -5   7 -10   25.69   17.03   0
  -5   8 -11    2.99   16.25   0
  -4   4  -7    6.07   10.41   0
  -3   2  -4  187.05   12.67   0
  -3   3  -6   83.92   12.93   0
  -3   5  -9   42.75   14.24   0
  -3   9 -13    5.97   16.95   0
  -2   6 -11   29.24   18.63   0
  -2   7 -12   62.07   21.36   0
  -1   2  -5   40.93   10.64   0
  -1   3  -7  576.27   29.50   0
  -1   5 -10   95.03   18.86   0
  -1   9 -14  -11.33   17.00   0
   1   4  -9   29.74   14.03   0
   3   5 -10    1.77   16.25   0
   4   6 -11    5.22   14.90   0
   4   8 -13   31.36   21.15   0
   4   9 -14   37.51   22.22   0
   6   3  -5   37.66   12.42   0
   6   4  -7   44.04   15.91   0
   6   6 -10   10.75   15.23   0
   6   7 -11   17.03   17.91   0
   6   8 -12   -2.05   17.77   0
   7   6  -9   51.36   18.41   0
   8   6  -8   21.50   17.48   0
   9   5  -5   14.33   14.42   0
   9   7  -8   13.66   17.35   0
  10   6  -5   -0.36   13.75   0
  -8   7  -7   -2.34   13.57   0
  -7   4  -4    5.48    8.84   0
  -7   6  -7   -3.76   12.38   0
  -4   6 -10  219.21   25.74   0
  -4   7 -11   26.91   16.03   0
  -4   8 -12   -1.14   16.02   0
  -2   5 -10    1.51   15.30   0
  -2   8 -13    0.81   17.21   0
  -2   9 -14   19.40   19.06   0
   0   4  -9  171.12   20.81   0
   1   6 -12  138.33   24.62   0
   1   7 -13   -3.84   17.23   0
   1   8 -14    6.99   19.78   0
   2   4  -9   18.81   13.55   0
   2   6 -12   -3.44   14.78   0
   2   7 -13  102.12   25.01   0
   2   8 -14   23.62   20.69   0
   3   2  -5 1177.49   35.88   0
   3   3  -7   49.28   13.32   0
   3   4  -9  136.78   20.18   0
   3   7 -13   23.06   19.84   0
   3   8 -14    0.57   21.29   0
   4   5 -10   27.23   16.36   0
   5   3  -6    4.32    9.51   0
   5   4  -8  321.72   26.85   0
   5   6 -11   74.51   20.18   0
   5   7 -12    0.18   17.08   0
   5   8 -13    8.08   18.81   0
   6   5  -9   55.39   19.41   0
   7   4  -6   12.44   11.08   0
   7   5  -8    1.33   15.03   0
   7   8 -12   12.60   20.42   0
   9   6  -7   15.43   15.31   0
  10   4  -1    4.61    9.98   0
  -8   6  -6   10.42   12.30   0
  -6   5  -7   27.46   12.36   0
  -5   5  -8  110.00   18.28   0
  -4   5  -9  123.11   19.58   0
  -3   4  -8  114.94   16.14   0
  -3   6 -11   10.01   16.63   0
  -3   7 -12   87.54   20.32   0
  -3   8 -13    4.79   18.12   0
  -1   4  -9   53.57   14.88   0
  -1   6 -12   33.17   19.48   0
  -1   7 -13    6.04   15.88   0
  -1   8 -14   21.05   19.72   0
   0   6 -12   17.31   16.29   0
   0   8 -14   -3.64   17.97   0
   1   5 -11   35.40   18.30   0
   1   9 -15   11.53   19.79   0
   2   5 -11  184.80   26.30   0
   2   9 -15    5.78   20.26   0
   3   6 -12    0.69   15.03   0
   3   9 -15   18.56   20.05   0
   4   3  -7  115.24   16.50   0
   4   7 -13    6.84   18.31   0
   4   8 -14    9.53   20.12   0
   5   2  -4    4.86    8.78   0
   5   5 -10   27.67   16.27   0
   6   7 -12    9.07   17.84   0
   6   8 -13   16.35   18.57   0
   7   6 -10   91.46   22.35   0
   7   7 -11    3.46   16.34   0
   8   4  -5    2.97   10.16   0
   8   5  -7   11.49   13.62   0
   8   7 -10    8.27   16.52   0
   9   7  -9   43.88   19.98   0
  -9   5  -3   -4.82    7.53   0
  -7   5  -6    9.38   11.65   0
  -2   2  -5   42.47    9.88   0
  -2   3  -7   14.91    9.88   0
  -2   7 -13   19.61   19.07   0
  -2   8 -14   12.70   20.97   0
  -1   9 -15   -7.66   17.53   0
   0   5 -11   64.66   18.18   0
   1   3  -8  300.47   23.77   0
   3   5 -11  130.23   22.93   0
   4   2  -5  188.64   17.16   0
   4   4  -9   96.58   18.45   0
   4   6 -12   -5.16   14.58   0
   5   7 -13   38.08   20.65   0
   5   8 -14    6.58   19.80   0
   6   6 -11    8.11   15.04   0
   8   6  -9   64.61   18.97   0
   9   3  -1   -2.64    8.10   0
   9   5  -6   -0.23   13.77   0
   9   6  -8    5.02   15.72   0
  10   3   2    0.31    6.34   0
  10   6  -6   -2.83   13.71   0
  -7   7  -9   12.08   15.79   0
  -6   7 -10   14.17   14.89   0
  -5   6 -10   20.07   15.78   0
  -5   7 -11    4.52   15.32   0
  -5   8 -12   -0.93   14.11   0
  -4   7 -12   11.89   17.40   0
  -4   8 -13  -10.86   16.79   0
  -3   5 -10   36.26   14.31   0
  -2   4  -9   -3.55   10.48   0
  -2   6 -12   11.24   14.58   0
  -1   5 -11  153.26   22.14   0
   0   3  -8 1010.89   39.56   0
   0   7 -14   72.84   23.11   0
   0   8 -15   -3.86   18.45   0
   1   2  -6  150.61   15.55   0
   1   4 -10  314.47   27.52   0
   1   6 -13   20.71   17.08   0
   1   7 -14   10.93   19.07   0
   1   8 -15   -2.03   19.11   0
   2   3  -8  737.12   35.38   0
   2   4 -10  157.43   21.72   0
   2   6 -13  123.21   24.08   0
   2   7 -14   36.46   21.24   0
   2   8 -15    8.29   20.28   0
   3   3  -8  294.03   25.26   0
   3   6 -13   16.11   20.07   0
   3   7 -14  118.35   26.90   0
   3   8 -15   -1.45   19.66   0
   4   5 -11   25.11   16.66   0
   4   8 -15   30.63   24.74   0
   5   4  -9  453.80   33.65   0
   5   6 -12   -8.54   14.35   0
   6   3  -6   47.04   13.64   0
   6   4  -8  121.64   19.14   0
   6   5 -10   -1.41   13.96   0
   6   8 -14   16.44   20.81   0
   7   2  -2   15.05    7.97   0
   7   4  -7  143.52   19.24   0
   7   5  -9   12.73   14.33   0
   7   7 -12    5.37   17.62   0
   8   2   0  172.07   12.40   0
   8   5  -8   97.87   20.79   0
   8   7 -11    9.44   16.79   0
  10   4  -2    3.98   10.68   0
  -6   6  -9    7.46   12.88   0
  -5   3  -5   37.11    8.79   0
  -5   4  -7  170.52   17.71   0
  -4   3  -6   11.41    8.57   0
  -4   4  -8    1.83   10.94   0
  -4   6 -11   14.76   14.22   0
  -3   7 -13   21.14   15.96   0
  -3   8 -14    3.11   16.85   0
  -2   5 -11    2.88   14.00   0
  -1   3  -8   60.26   13.60   0
  -1   7 -14  -10.49   16.06   0
  -1   8 -15   -7.57   17.47   0
   0   2  -6  298.28   19.49   0
   0   4 -10  217.31   23.65   0
   0   6 -13   26.20   16.97   0
   1   5 -12  195.79   26.20   0
   2   2  -6  176.31   16.68   0
   2   5 -12   57.20   19.46   0
   3   4 -10  101.44   19.48   0
   4   6 -13   24.50   17.70   0
   4   7 -14    7.32   19.03   0
   5   3  -7   60.69   13.64   0
   5   5 -11  143.52   23.67   0
   5   8 -15    7.10   20.69   0
   6   6 -12   34.51   19.96   0
   6   7 -13   12.33   18.32   0
   7   3  -5  108.65   14.72   0
   7   6 -11   -6.78   14.80   0
   8   4  -6   27.74   12.88   0
   8   6 -10   23.83   17.09   0
  -9   6  -5   24.18   10.97   0
  -8   5  -5   -1.72    9.13   0
  -7   6  -8   15.34   13.40   0
  -6   4  -6  133.48   14.49   0
  -5   5  -9   89.37   17.98   0
  -4   5 -10   16.63   16.02   0
  -3   3  -7   30.63    9.90   0
  -3   4  -9   64.85   16.01   0
  -3   6 -12   31.46   16.48   0
  -2   7 -14   26.14   19.95   0
  -2   8 -15   13.45   18.00   0
  -1   2  -6   57.37   12.18   0
  -1   4 -10  682.49   37.22   0
  -1   6 -13   91.16   21.17   0
   0   5 -12    5.25   15.36   0
   1   7 -15   14.74   21.29   0
   1   8 -16   -8.84   19.15   0
   2   7 -15    1.85   19.02   0
   2   8 -16    6.83   20.70   0
   3   2  -6  142.97   15.66   0
   3   5 -12    7.45   16.08   0
   3   7 -15  115.44   28.78   0
   3   8 -16    9.28   21.18   0
   4   3  -8   98.98   16.49   0
   4   4 -10   76.56   18.40   0
   4   5 -12   38.31   20.67   0
   5   6 -13   33.70   18.32   0
   5   7 -14  101.16   25.72   0
   7   7 -13   51.07   23.03   0
   8   7 -12   17.94   19.41   0
   9   5  -7   37.40   16.18   0
   9   6  -9   14.40   14.54   0
  -8   6  -7    0.94   12.24   0
  -6   3  -4   40.12    7.98   0
  -6   5  -8    4.28   11.63   0
  -6   7 -11   -5.54   16.48   0
  -5   7 -12    7.50   16.05   0
  -4   7 -13  -11.12   17.04   0
  -4   8 -14   -4.92   17.88   0
  -3   5 -11   46.65   17.67   0
  -2   3  -8  115.06   16.84   0
  -2   4 -10   30.85   15.58   0
  -2   6 -13   14.70   15.32   0
  -1   5 -12   31.33   15.41   0
   0   7 -15   28.20   20.45   0
   0   8 -16    6.48   19.19   0
   1   3  -9   83.55   16.37   0
   1   4 -11   43.38   19.20   0
   1   6 -14   49.29   20.10   0
   2   3  -9   39.06   14.05   0
   2   4 -11   78.74   18.61   0
   2   6 -14   22.70   19.49   0
   3   6 -14   87.43   22.80   0
   4   7 -15    3.63   19.59   0
   4   8 -16   57.31   23.82   0
   5   2  -5   12.08    8.27   0
   5   4 -10   26.36   17.50   0
   6   3  -7   38.17   14.12   0
   6   4  -9   16.29   13.13   0
   6   5 -11  112.15   21.23   0
   6   7 -14   23.27   20.12   0
   7   4  -8  144.47   20.58   0
   7   5 -10   40.20   16.16   0
   7   6 -12   10.22   19.05   0
   8   4  -7   39.99   15.43   0
   8   5  -9    5.66   13.97   0
   8   6 -11    8.07   18.88   0
   9   3  -2   -2.06    8.97   0
  10   3   1   60.59    9.28   0
  10   4  -3    3.54   11.52   0
  -7   4  -5   35.33   10.69   0
  -7   5  -7   83.00   15.57   0
  -7   7 -10   -1.56   15.21   0
  -6   6 -10   20.23   15.53   0
  -5   6 -11   -7.67   14.73   0
  -4   6 -12    3.79   16.40   0
  -3   2  -5 1771.97   37.59   0
  -3   7 -14    9.16   16.36   0
  -3   8 -15    7.16   16.88   0
  -2   5 -12   53.05   19.85   0
  -1   7 -15   54.75   21.81   0
  -1   8 -16   -9.99   16.78   0
   0   3  -9   58.83   14.91   0
   0   4 -11   14.65   14.15   0
   0   6 -14    0.31   15.60   0
   1   5 -13    0.16   16.06   0
   2   5 -13   -7.16   15.69   0
   3   3  -9  275.71   24.46   0
   3   4 -11  310.25   29.38   0
   3   5 -13  118.88   25.68   0
   4   2  -6  479.97   25.48   0
   4   6 -14    8.31   18.34   0
   5   3  -8   62.36   14.64   0
   5   5 -12   15.12   15.55   0
   5   7 -15  -11.78   18.08   0
   5   8 -16    6.10   19.68   0
   6   6 -13    4.98   17.04   0
   7   3  -6   51.79   14.70   0
   8   7 -13   -4.73   18.99   0
   9   5  -8   -2.35   14.25   0
   9   6 -10    3.38   16.13   0
  -3   6 -13   78.80   19.39   0
  -2   7 -15    8.96   17.77   0
  -2   8 -16   10.84   18.14   0
  -1   3  -9  144.87   19.80   0
  -1   4 -11   88.86   18.05   0
  -1   6 -14   15.03   16.03   0
   0   5 -13   71.94   19.06   0
   0   8 -17    5.08   19.27   0
   1   2  -7  418.17   24.54   0
   1   7 -16    1.52   19.35   0
   1   8 -17   22.72   21.70   0
   2   2  -7   21.36   11.09   0
   2   7 -16    5.86   20.19   0
   2   8 -17    8.82   20.08   0
   3   7 -16   14.46   21.36   0
   3   8 -17   -2.83   19.52   0
   4   3  -9  310.24   25.90   0
   4   4 -11   76.50   19.06   0
   4   5 -13   38.00   17.99   0
   4   7 -16   -4.36   21.32   0
   4   8 -17   26.67   21.99   0
   5   6 -14   21.77   18.91   0
   6   4 -10   -0.31   16.03   0
   6   5 -12   34.69   19.25   0
   6   7 -15   16.14   19.88   0
   7   2  -3    4.72    7.37   0
   7   4  -9    1.14   14.22   0
   7   5 -11   37.26   16.24   0
   7   7 -14    6.05   17.54   0
   8   2  -1   43.01    8.91   0
   8   5 -10   15.04   16.73   0
  -7   6  -9   11.35   14.47   0
  -5   4  -8   57.89   14.34   0
  -5   5 -10    3.93   14.33   0
  -5   7 -13   21.77   18.37   0
  -4   3  -7  125.82   14.57   0
  -4   4  -9    5.33    9.97   0
  -4   5 -11  149.52   23.18   0
  -4   7 -14   -2.66   17.56   0
  -3   4 -10   93.09   16.63   0
  -2   6 -14    1.64   14.68   0
  -1   5 -13  106.79   21.84   0
  -1   8 -17    1.69   18.42   0
   0   2  -7  865.88   33.07   0
   0   6 -15   24.21   20.89   0
   0   7 -16   11.72   19.67   0
   1   6 -15  358.37   37.06   0
   2   4 -12   10.43   16.97   0
   2   6 -15   55.72   22.50   0
   3   2  -7  596.38   29.30   0
   3   6 -15    1.77   18.23   0
   4   6 -15  102.20   25.61   0
   5   4 -11  235.24   25.95   0
   5   5 -13   16.21   16.17   0
   5   7 -16   12.60   20.82   0
   6   3  -8   21.87   14.16   0
   6   6 -14   10.78   18.07   0
   7   6 -13   29.91   19.05   0
   8   4  -8   12.92   14.70   0
   8   6 -12    0.02   17.14   0
   9   3  -3   27.95   11.35   0
   9   5  -9   48.38   18.10   0
   9   6 -11   35.21   19.80   0
  10   3   0   29.91    8.81   0
  10   4  -4   19.72   12.01   0
  10   5  -7   62.32   19.22   0
  -9   5  -4    0.07    7.76   0
  -9   6  -6   -3.92    9.96   0
  -6   4  -7   68.61   14.16   0
  -6   5  -9   27.15   13.61   0
  -6   7 -12   19.61   15.18   0
  -5   3  -6    1.73    8.11   0
  -5   6 -12  -13.39   14.38   0
  -3   3  -8  378.77   23.79   0
  -3   5 -12   47.74   17.42   0
  -3   7 -15    7.22   17.99   0
  -2   4 -11    8.05   12.65   0
  -1   6 -15    4.69   18.76   0
  -1   7 -16   27.73   20.08   0
   0   4 -12    4.29   14.08   0
   1   3 -10  885.19   41.10   0
   1   4 -12  301.95   29.39   0
   1   5 -14   34.89   18.02   0
   1   7 -17   11.85   22.49   0
   2   3 -10  113.09   18.72   0
   2   5 -14   -1.41   16.80   0
   2   7 -17   57.54   24.51   0
   3   1  -4 1209.78   31.08   0
   3   3 -10   62.14   16.12   0
   3   4 -12  477.75   36.53   0
   3   5 -14   -4.32   15.24   0
   3   7 -17  116.22   28.95   0
   4   4 -12  167.67   26.36   0
   5   2  -6  236.77   18.97   0
   5   3  -9   23.90   13.20   0
   5   6 -15   24.00   20.51   0
   6   7 -16   23.91   21.84   0
   7   3  -7    9.73   12.43   0
   7   5 -12   24.48   18.23   0
   7   7 -15    2.07   17.38   0
  -8   5  -6   26.33   10.95   0
  -8   6  -8   13.46   13.43   0
  -6   6 -11   -8.17   15.63   0
  -4   6 -13   -1.43   13.33   0
  -3   6 -14    2.65   13.88   0
  -2   3  -9  111.76   16.25   0
  -2   5 -13   31.71   16.88   0
  -2   7 -16    3.74   17.83   0
  -1   4 -12    8.02   16.92   0
   0   3 -10  666.05   35.65   0
   0   5 -14   14.84   16.30   0
   0   7 -17  -19.49   17.37   0
   1   6 -16   31.34   21.39   0
   2   6 -16  148.67   28.59   0
   3   6 -16   10.23   19.86   0
   4   2  -7  349.52   23.42   0
   4   3 -10  377.69   29.21   0
   4   5 -14   49.10   19.25   0
   4   7 -17   11.93   20.91   0
   5   7 -17   -1.14   21.18   0
   6   4 -11   36.99   16.12   0
   6   5 -13   43.24   18.16   0
   6   6 -15   -1.73   19.98   0
   7   4 -10   17.37   13.04   0
   7   6 -14   25.95   19.34   0
   8   2  -2   18.61    8.99   0
   8   4  -9    7.74   15.49   0
   8   5 -11   18.26   14.57   0
   8   6 -13   13.10   16.42   0
   9   4  -7    1.69   11.87   0
   9   6 -12   10.36   17.79   0
  10   5  -8   48.53   18.44   0
  -7   5  -8    1.43   12.62   0
  -5   7 -14    8.06   16.61   0
  -4   4 -10   48.26   15.63   0
  -4   7 -15   23.88   19.52   0
  -2   6 -15    2.52   16.37   0
  -1   3 -10  606.36   33.65   0
  -1   5 -14   10.29   14.99   0
  -1   7 -17    1.47   18.78   0
   0   6 -16    9.26   18.59   0
   1   2  -8  202.38   19.61   0
   1   4 -13  459.83   37.76   0
   2   2  -8   59.86   13.85   0
   2   4 -13   -5.56   14.90   0
   3   2  -8   32.86   14.60   0
   3   4 -13  107.92   22.36   0
   4   6 -16   44.71   22.20   0
   5   4 -12   -1.93   14.70   0
   5   5 -14   18.96   17.28   0
   5   6 -16   26.13   22.21   0
   6   3  -9   32.47   15.91   0
   9   3  -4    3.14   10.05   0
   9   5 -10   12.57   14.07   0
  10   3  -1    6.53    8.07   0
  11   4  -2   -3.04    9.60   0
  -7   4  -6   53.64   11.76   0
  -7   6 -10   10.02   14.21   0
  -6   3  -5  105.61   11.53   0
  -5   4  -9  472.57   28.83   0
  -5   5 -11   43.86   16.67   0
  -4   5 -12   -7.18   13.17   0
  -3   2  -6 1844.89   41.39   0
  -3   4 -11  269.14   25.11   0
  -3   5 -13  277.97   28.74   0
  -2   2  -7  505.27   25.41   0
  -2   4 -12   21.10   16.64   0
  -1   6 -16   22.35   19.21   0
   0   2  -8 2041.54   52.46   0
   0   4 -13   63.71   19.36   0
   1   1  -5 1520.01   36.04   0
   1   3 -11   -4.58   12.65   0
   1   5 -15   -0.06   16.41   0
   1   7 -18   31.53   22.86   0
   2   1  -5  589.74   24.44   0
   2   5 -15  131.49   25.30   0
   2   6 -17   17.95   23.19   0
   2   7 -18    1.85   20.15   0
   3   3 -11   30.67   15.21   0
   3   5 -15   36.98   19.19   0
   3   6 -17   66.89   26.19   0
   3   7 -18   15.10   22.04   0
   4   4 -13    8.93   16.39   0
   4   5 -15  -19.70   14.47   0
   4   7 -18   15.30   20.62   0
   5   2  -7   20.40   10.30   0
   5   3 -10   76.53   17.38   0
   6   2  -6  225.97   19.54   0
   6   4 -12    7.74   17.02   0
   6   5 -14   22.53   18.27   0
   7   3  -8  121.70   17.66   0
   7   4 -11   69.75   20.28   0
   7   5 -13   18.16   17.27   0
   7   6 -15    1.62   17.87   0
   8   5 -12    9.99   15.57   0
   8   6 -14    7.86   16.53   0
   9   4  -8    8.38   13.70   0
  10   5  -9    7.46   16.27   0
  -6   5 -10   85.39   18.04   0
  -5   6 -13   21.37   16.70   0
  -4   2  -5   17.85    7.02   0
  -4   3  -8   60.93   12.91   0
  -4   6 -14    5.33   14.81   0
  -3   3  -9  100.77   15.21   0
  -3   6 -15   16.12   16.75   0
  -2   3 -10   30.76   14.85   0
  -2   5 -14   35.24   16.77   0
  -2   7 -17    3.15   17.37   0
   0   3 -11  205.93   23.11   0
   0   5 -15    5.51   15.90   0
   0   6 -17   21.65   21.90   0
   0   7 -18   14.72   20.06   0
   1   6 -17   14.83   20.09   0
   4   2  -8  442.24   27.32   0
   4   3 -11  470.14   33.44   0
   4   6 -17   -2.20   19.38   0
   5   4 -13   42.58   17.89   0
   5   5 -15   59.49   21.94   0
   5   7 -18    3.08   19.81   0
   6   6 -16   24.75   20.88   0
   8   3  -7  187.73   21.27   0
   8   4 -10    8.55   13.33   0
   9   5 -11    6.02   15.11   0
  11   4  -3   69.78   14.00   0
  -8   6  -9   -1.23   12.56   0
  -6   4  -8   63.78   13.38   0
  -6   6 -12    8.82   14.59   0
  -5   3  -7  161.72   15.81   0
  -4   7 -16   16.08   17.40   0
  -3   7 -17   28.74   20.91   0
  -2   6 -16    4.03   16.76   0
  -1   2  -8 2150.54   52.82   0
  -1   3 -11  153.65   22.38   0
  -1   4 -13   64.67   18.79   0
  -1   5 -15   36.86   17.74   0
  -1   7 -18   10.41   19.48   0
   0   1  -5  346.62   17.89   0
   1   2  -9   83.06   15.80   0
   1   4 -14  299.44   31.39   0
   1   5 -16   55.61   20.60   0
   1   7 -19   13.89   20.52   0
   2   2  -9  504.53   29.82   0
   2   4 -14   22.74   17.60   0
   2   5 -16   64.18   22.85   0
   2   7 -19   59.65   24.89   0
   3   4 -14    1.57   14.35   0
   3   5 -16   23.23   19.90   0
   3   7 -19   13.27   20.18   0
   4   4 -14   89.09   23.64   0
   4   5 -16   77.35   25.05   0
   5   3 -11  635.08   39.52   0
   5   6 -17   20.60   20.94   0
   6   1  -2  133.77   10.40   0
   6   3 -10  101.03   18.43   0
   6   5 -15   58.83   21.62   0
   7   3  -9    9.81   14.26   0
   7   4 -12   41.62   18.61   0
   7   5 -14    8.12   16.87   0
   7   6 -16    0.10   17.58   0
   8   2  -3   78.08   10.73   0
   8   5 -13   -0.27   15.50   0
   8   6 -15   16.38   17.35   0
   9   4  -9   -8.32   13.73   0
  10   3  -2   13.42    8.91   0
  10   5 -10   14.79   16.63   0
  -8   5  -7   30.39   11.54   0
  -7   5  -9   23.96   13.89   0
  -7   6 -11   10.73   15.12   0
  -5   5 -12   19.87   15.81   0
  -4   4 -11   46.82   16.42   0
  -4   5 -13   59.72   16.38   0
  -4   6 -15   11.77   18.75   0
  -3   4 -12    9.91   13.87   0
  -3   5 -14   62.58   17.42   0
  -2   4 -13   85.05   21.61   0
  -2   5 -15   25.40   18.81   0
  -2   7 -18    7.06   18.27   0
  -1   6 -17   14.66   19.34   0
   0   2  -9   87.00   15.69   0
   0   4 -14   39.15   18.39   0
   0   5 -16   87.30   22.48   0
   0   7 -19  -14.58   17.70   0
   1   3 -12  298.00   27.97   0
   1   6 -18    4.61   19.57   0
   2   3 -12  400.01   31.89   0
   2   6 -18  -12.98   18.59   0
   3   2  -9   54.10   14.33   0
   3   3 -12   41.69   17.03   0
   3   6 -18    2.15   20.42   0
   4   6 -18    3.62   20.55   0
   5   2  -8    1.88    9.77   0
   5   4 -14   20.02   19.11   0
   5   5 -16   16.52   19.52   0
   6   2  -7  352.76   23.71   0
   6   4 -13   18.67   15.71   0
   6   6 -17  -13.62   16.84   0
   8   3  -8   93.77   18.19   0
   8   4 -11   -5.15   11.66   0
   9   5 -12   -6.99   13.55   0
  11   4  -4    8.42   11.36   0
  -9   5  -5   -2.33    7.72   0
  -5   4 -10   14.41   13.83   0
  -5   6 -14   11.16   16.20   0
  -3   3 -10  161.37   19.96   0
  -3   6 -16    0.60   17.57   0
  -2   6 -17   21.30   18.73   0
  -1   4 -14  148.84   24.01   0
  -1   5 -16   20.68   17.12   0
   0   3 -12  460.15   33.04   0
   0   6 -18    4.23   19.23   0
   2   1  -6  218.48   16.99   0
   2   4 -15  119.23   23.70   0
   2   5 -17  112.75   26.23   0
   3   4 -15   30.47   18.11   0
   3   5 -17   16.01   19.55   0
   4   1  -5   20.87    8.19   0
   4   2  -9  139.95   18.43   0
   4   3 -12    8.82   14.91   0
   5   6 -18   14.77   20.47   0
   6   3 -11   77.22   18.93   0
   6   5 -16   32.26   20.80   0
   7   3 -10   26.23   16.65   0
   7   4 -13   -5.02   15.59   0
   7   5 -15   10.37   17.80   0
   7   6 -17   -8.28   17.05   0
   8   2  -4   88.10   13.20   0
   8   5 -14   34.57   19.07   0
   9   4 -10   38.02   17.31   0
   9   5 -13   -1.56   17.03   0
  10   3  -3   -0.59    9.05   0
  -7   4  -7    3.12   10.43   0
  -6   5 -11   -5.24   13.86   0
  -6   6 -13   28.20   16.15   0
  -3   2  -7   67.42   11.07   0
  -2   3 -11   14.57   12.41   0
  -1   1  -5   71.46    9.78   0
  -1   2  -9   51.21   13.38   0
  -1   3 -12  126.72   22.11   0
  -1   6 -18   52.86   22.54   0
   1   1  -6  206.66   16.37   0
   1   2 -10   43.43   14.31   0
   1   4 -15   -4.65   15.16   0
   1   5 -17   15.73   19.81   0
   1   6 -19   36.16   24.58   0
   2   2 -10  615.11   34.08   0
   2   3 -13   23.35   17.98   0
   2   6 -19   36.49   23.09   0
   3   1  -6  375.07   21.25   0
   3   2 -10   28.36   13.46   0
   3   3 -13  277.97   29.75   0
   3   6 -19   13.87   22.09   0
   4   4 -15   16.92   17.07   0
   4   5 -17    1.83   19.03   0
   4   6 -19   13.34   21.49   0
   5   2  -9   69.32   16.90   0
   5   3 -12   -1.61   14.76   0
   5   5 -17   31.19   21.12   0
   6   2  -8   -0.03   12.22   0
   6   4 -14    4.29   14.87   0
   6   6 -18    0.32   18.67   0
   8   3  -9    3.87   14.12   0
   8   4 -12    7.93   14.39   0
  11   4  -5   11.48   11.33   0
  -8   6 -10   -3.31   13.39   0
  -7   6 -12   13.37   16.36   0
  -6   3  -6   51.27   10.26   0
  -6   4  -9  104.96   15.84   0
  -5   5 -13   16.24   16.36   0
  -4   2  -6  819.56   27.37   0
  -4   4 -12  129.56   21.80   0
  -4   5 -14    8.22   14.83   0
  -4   6 -16    5.83   17.67   0
  -3   4 -13   20.35   13.99   0
  -3   5 -15   -1.00   13.73   0
  -3   6 -17    5.66   15.96   0
  -2   4 -14   56.82   18.36   0
  -2   5 -16   50.80   18.97   0
   0   2 -10   20.02   14.79   0
   0   4 -15   21.42   16.56   0
   0   5 -17   34.97   20.57   0
   0   6 -19   13.19   20.28   0
   1   3 -13    2.28   14.92   0
   2   5 -18   -7.96   20.29   0
   4   2 -10   18.82   12.97   0
   4   3 -13    4.00   14.99   0
   5   4 -15   20.78   17.15   0
   5   6 -19    4.72   19.88   0
   6   1  -3   22.01    6.75   0
   6   3 -12   29.85   18.69   0
   6   5 -17   -5.36   18.35   0
   7   2  -7  215.21   20.20   0
   7   3 -11  112.30   21.66   0
   7   4 -14    4.01   16.82   0
   7   5 -16   -7.51   16.47   0
   8   5 -15   53.61   20.98   0
   9   2  -1    3.69    6.74   0
   9   4 -11   42.38   16.11   0
   9   5 -14   17.50   18.89   0
  10   3  -4    7.45   10.16   0
  10   4  -9    7.81   15.62   0
  11   4  -6    5.85   12.36   0
  -8   5  -8   35.13   12.94   0
  -7   5 -10   -1.07   12.56   0
  -5   3  -8   15.99   10.28   0
  -5   4 -11  172.75   21.96   0
  -5   6 -15    5.58   13.91   0
  -2   6 -18    4.18   17.39   0
  -1   4 -15  174.06   25.52   0
  -1   5 -17    7.58   18.00   0
   0   3 -13   45.75   17.70   0
   1   4 -16   42.78   18.97   0
   1   5 -18   27.91   20.82   0
   2   4 -16  152.96   26.37   0
   2   6 -20   -2.41   19.72   0
   3   4 -16   58.85   21.03   0
   3   6 -20   -0.18   19.57   0
   4   1  -6   34.02    9.86   0
   4   4 -16   -3.31   17.23   0
   4   5 -18   -5.09   18.88   0
   4   6 -20   -4.33   19.88   0
   5   3 -13   43.86   17.96   0
   5   5 -18    0.91   19.29   0
   6   4 -15   -5.55   14.74   0
   8   3 -10   69.84   18.74   0
   8   4 -13   12.46   15.36   0
   9   3  -8   -6.73   11.91   0
  10   3  -5   60.19   13.85   0
  -6   5 -12   45.48   17.02   0
  -6   6 -14    5.95   14.09   0
  -4   3 -10   44.95   13.94   0
  -4   5 -15   17.03   17.35   0
  -3   3 -11   21.14   12.05   0
  -3   5 -16    2.90   17.94   0
  -2   2  -9  570.93   29.27   0
  -2   3 -12   12.90   13.12   0
  -2   5 -17   36.39   21.91   0
  -1   2 -10   39.13   13.01   0
  -1   3 -13  118.81   20.91   0
   0   4 -16    7.75   17.41   0
   0   5 -18   58.38   23.02   0
   1   1  -7 3375.09   61.40   0
   1   2 -11  289.29   25.61   0
   1   3 -14   93.57   21.47   0
   1   6 -20   21.38   21.74   0
   2   1  -7 3913.57   67.19   0
   2   2 -11  196.72   22.65   0
   2   3 -14   19.09   16.84   0
   3   1  -7 1137.49   37.47   0
   3   2 -11   32.86   14.64   0
   3   3 -14   17.15   16.72   0
   4   3 -14   30.26   17.78   0
   5   2 -10   55.61   15.55   0
   5   4 -16   28.19   19.44   0
   6   2  -9   15.68   11.79   0
   6   3 -13  173.06   26.25   0
   6   5 -18    6.32   19.59   0
   7   2  -8    4.94   11.86   0
   7   3 -12   10.66   16.61   0
   7   4 -15   63.97   22.22   0
   7   5 -17   -8.13   16.46   0
   8   5 -16   21.00   18.24   0
   9   2  -2   -0.03    7.41   0
   9   4 -12   16.17   16.10   0
  10   4 -10    1.36   14.11   0
  -6   4 -10    1.40   13.47   0
  -5   5 -14   -1.15   15.07   0
  -5   6 -16    9.66   18.29   0
  -4   4 -13   32.62   17.54   0
  -4   6 -17   19.35   17.35   0
  -3   2  -8  134.79   14.69   0
  -3   4 -14   17.02   15.04   0
  -3   6 -18    7.24   17.75   0
  -2   1  -5   13.97    7.52   0
  -2   4 -15   54.01   17.85   0
  -2   6 -19   -4.54   17.22   0
  -1   1  -6 2690.92   48.98   0
  -1   4 -16    9.98   15.80   0
  -1   5 -18   11.09   19.03   0
   0   1  -7  591.81   27.08   0
   0   2 -11    8.83   12.21   0
   0   3 -14  414.35   34.51   0
   1   4 -17   13.50   17.47   0
   1   5 -19   23.74   20.78   0
   2   4 -17    0.80   16.93   0
   2   5 -19    5.06   20.44   0
   3   4 -17   14.14   19.53   0
   4   1  -7  194.04   18.90   0
   4   2 -11  123.80   19.84   0
   4   4 -17    7.19   18.50   0
   4   5 -19   19.65   21.65   0
   5   1  -6   69.48   12.78   0
   5   3 -14    2.53   15.59   0
   5   5 -19   28.01   22.13   0
   6   4 -16   40.24   20.26   0
   7   5 -18   16.46   22.02   0
   8   3 -11   -2.50   14.89   0
   8   4 -14    7.85   16.62   0
   9   3  -9    1.95   12.72   0
   9   4 -13   18.15   18.06   0
  10   3  -6   17.50   13.02   0
  10   4 -11    0.64   14.25   0
  -9   5  -6   17.33    8.89   0
  -7   4  -8    7.87   10.72   0
  -7   5 -11    9.49   14.60   0
  -5   3  -9    3.62    9.80   0
  -5   4 -12   -1.10   14.05   0
  -3   3 -12    4.16   14.15   0
  -2   3 -13   -3.49   12.69   0
   0   4 -17   19.86   17.42   0
   0   5 -19   13.13   20.10   0
   1   3 -15   22.94   17.73   0
   2   1  -8 1663.63   47.30   0
   2   2 -12   17.39   14.33   0
   2   3 -15    4.27   16.53   0
   3   2 -12   49.94   16.56   0
   3   3 -15    9.58   16.99   0
   4   3 -15   -0.93   15.07   0
   5   2 -11  225.66   24.43   0
   6   2 -10  408.36   29.17   0
   6   3 -14   45.59   17.56   0
   6   5 -19   -6.87   18.23   0
   7   2  -9   87.18   17.21   0
   7   3 -13   13.01   16.33   0
   7   4 -16    2.65   17.36   0
   8   4 -15    9.59   18.92   0
   9   2  -3   86.25   11.49   0
  -8   5  -9    6.05   11.34   0
  -6   3  -7  331.22   19.48   0
  -6   5 -13   16.16   16.15   0
  -4   2  -7  264.25   17.63   0
  -4   3 -11   19.03   13.49   0
  -4   5 -16   -5.82   13.81   0
  -3   4 -15   28.80   18.41   0
  -3   5 -17   -5.37   16.77   0
  -2   2 -10   65.55   14.06   0
  -2   4 -16    4.67   14.85   0
  -2   5 -18   13.36   18.13   0
  -1   5 -19   95.92   25.49   0
   0   3 -15  167.29   25.43   0
   1   1  -8  -17.10    9.59   0
   1   2 -12   46.71   16.04   0
   1   5 -20   25.05   21.65   0
   2   4 -18   30.21   20.83   0
   2   5 -20   73.32   25.72   0
   3   1  -8   39.98   12.39   0
   3   4 -18   10.81   19.51   0
   4   2 -12  203.05   24.38   0
   4   4 -18   -6.97   18.31   0
   4   5 -20   -9.46   19.76   0
   5   3 -15   44.63   19.14   0
   5   5 -20   -1.43   19.31   0
   6   2 -11   85.67   20.16   0
   6   4 -17    0.04   18.07   0
   8   3 -12   40.32   16.25   0
   9   2  -4    2.58    8.88   0
   9   3 -10    3.55   11.93   0
   9   4 -14   47.53   20.42   0
  10   4 -12   13.33   15.73   0
  -5   5 -15   12.10   14.54   0
  -4   4 -14   14.44   13.25   0
  -3   2  -9  280.06   20.78   0
  -1   1  -7  156.18   15.21   0
  -1   4 -17  -10.34   14.13   0
   0   1  -8  272.49   20.34   0
   0   2 -12  326.20   27.57   0
   0   5 -20   17.78   20.67   0
   1   3 -16   69.49   22.62   0
   2   2 -13   76.90   18.77   0
   2   3 -16   73.00   21.83   0
   3   2 -13   58.07   17.95   0
   3   3 -16  107.06   23.16   0
   4   1  -8 1465.44   45.10   0
   4   3 -16   19.13   17.07   0
   4   5 -21   11.81   22.58   0
   5   1  -7   41.44   10.87   0
   5   2 -12  373.19   30.60   0
   6   3 -15   25.61   16.69   0
   6   4 -18   26.60   22.31   0
   7   2 -10   45.19   16.02   0
   7   3 -14    1.61   13.76   0
   7   4 -17   60.38   22.27   0
   8   2  -8   32.26   13.83   0
   8   4 -16    5.81   16.34   0
   9   3 -11   -2.45   13.86   0
  -8   4  -6   14.34    8.26   0
  -7   4  -9   14.13   11.87   0
  -7   5 -12   13.39   15.60   0
  -6   4 -11    8.02   13.99   0
  -6   5 -14    0.93   15.70   0
  -5   4 -13    2.77   14.18   0
  -4   5 -17   20.43   19.71   0
  -3   3 -13   14.52   12.82   0
  -3   5 -18    2.21   16.33   0
  -2   1  -6   83.82   11.67   0
  -2   3 -14   16.43   14.36   0
  -2   4 -17   -1.53   17.44   0
  -2   5 -19   21.94   18.84   0
  -1   3 -15   52.25   18.72   0
   1   1  -9  269.38   21.94   0
   1   2 -13  319.83   28.86   0
   1   5 -21    4.03   20.12   0
   2   1  -9 2019.65   54.51   0
   2   4 -19    4.57   19.24   0
   3   1  -9   28.59   12.47   0
   4   2 -13   77.45   19.15   0
   4   4 -19   21.28   21.09   0
   5   1  -8    3.49   11.18   0
   5   3 -16    6.12   16.06   0
   6   2 -12  152.80   24.23   0
   7   1  -3   54.76    8.74   0
   8   3 -13   -2.42   12.22   0
   9   2  -5    9.08    9.36   0
   9   4 -15   -0.89   15.46   0
  10   4 -13   11.07   14.81   0
  11   3  -3    1.52    8.10   0
  -6   3  -8    6.38   10.24   0
  -5   3 -10   10.50   12.02   0
  -5   5 -16   14.87   16.82   0
  -4   2  -8   31.31   10.29   0
  -4   3 -12   26.09   15.66   0
  -4   4 -15   37.24   18.45   0
  -3   4 -16    6.85   14.20   0
  -2   2 -11    2.46   11.13   0
  -1   4 -18   18.86   18.81   0
   0   2 -13   89.02   18.97   0
   0   3 -16   94.24   21.22   0
   0   5 -21   -4.45   18.41   0
   2   2 -14  491.01   36.92   0
   2   3 -17   38.17   20.23   0
   3   2 -14  501.68   37.54   0
   3   3 -17   23.48   18.46   0
   4   1  -9   -9.26   10.81   0
   4   2 -14   81.03   22.16   0
   4   3 -17   -3.89   17.04   0
   5   2 -13   42.88   15.95   0
   6   1  -7  106.65   14.75   0
   6   3 -16   23.04   17.44   0
   6   4 -19   -6.32   18.27   0
   7   1  -4  157.04   13.65   0
   7   2 -11   27.51   13.23   0
   7   3 -15   39.61   17.59   0
   7   4 -18   34.70   20.22   0
   8   2  -9   86.02   15.44   0
   8   3 -14   38.07   16.18   0
   8   4 -17    3.47   16.45   0
   9   2  -6    4.92   10.15   0
   9   3 -12   -0.68   12.91   0
   9   4 -16   11.34   18.97   0
  11   3  -4   -2.81    8.93   0
  -8   5 -10    0.20   11.80   0
  -6   4 -12   11.41   15.56   0
  -5   2  -6   37.52    8.38   0
  -3   2 -10   -0.85    9.12   0
  -3   3 -14   80.89   19.90   0
  -3   5 -19   -8.25   16.13   0
  -2   3 -15  120.30   21.96   0
  -2   5 -20   -3.78   16.95   0
  -1   1  -8   43.04   11.23   0
  -1   3 -16   46.56   17.77   0
   0   1  -9   80.05   14.62   0
   1   2 -14   57.54   18.16   0
   2   1 -10  201.10   21.29   0
   2   4 -20    7.61   20.07   0
   3   1 -10  267.48   23.58   0
   5   1  -9   35.73   13.86   0
   5   2 -14   39.53   17.62   0
   5   4 -20   12.38   20.55   0
   6   2 -13   16.81   15.02   0
   6   3 -17   34.64   22.68   0
   7   2 -12   -5.33   15.04   0
   7   3 -16  -11.22   17.90   0
   7   4 -19    3.83   18.19   0
   8   2 -10   -8.89   12.86   0
   8   4 -18    5.91   17.18   0
   9   3 -13   17.93   16.31   0
  10   3 -10   18.68   14.86   0
  11   3  -5    5.93    9.93   0
  -7   5 -13    5.87   14.24   0
  -6   5 -15   18.29   17.12   0
  -5   3 -11   81.79   16.41   0
  -5   4 -14    3.63   14.11   0
  -4   5 -18   13.62   16.46   0
  -3   4 -17   98.90   22.37   0
  -2   1  -7  110.24   12.63   0
  -2   2 -12  497.99   31.79   0
  -2   4 -18   17.45   17.69   0
  -1   2 -13  217.19   24.52   0
  -1   4 -19   36.68   20.32   0
   0   2 -14   75.92   18.85   0
   1   1 -10   25.32   12.99   0
   2   2 -15   48.44   19.13   0
   2   3 -18   29.46   18.73   0
   3   2 -15  -14.45   12.80   0
   4   1 -10  980.84   41.16   0
   4   2 -15   61.35   19.61   0
   6   1  -8   -8.24    8.26   0
   6   4 -20   14.27   19.97   0
   8   2 -11    6.72   14.81   0
   8   3 -15   19.42   16.31   0
  10   3 -11    2.05   15.50   0
  11   3  -6   -4.75    9.89   0
  -8   4  -7   18.87    9.01   0
  -7   4 -10    4.87   11.06   0
  -6   3  -9   70.54   13.98   0
  -5   5 -17    5.11   15.19   0
  -4   2  -9   59.09   12.72   0
  -4   3 -13   54.84   15.13   0
  -4   4 -16    6.17   14.22   0
  -3   2 -11    5.72   12.48   0
  -2   3 -16   74.68   19.30   0
  -1   1  -9   65.95   13.30   0
  -1   3 -17  123.33   23.11   0
   0   1 -10   30.06   12.71   0
   1   1 -11    9.80   15.10   0
   1   2 -15   11.46   15.93   0
   2   1 -11   -2.23   11.77   0
   3   1 -11  622.69   34.79   0
   4   1 -11   -6.80   12.19   0
   5   1 -10   63.75   14.96   0
   5   2 -15   71.39   19.50   0
   5   4 -21    1.34   19.48   0
   6   1  -9  192.24   20.73   0
   6   2 -14    5.20   14.02   0
   6   3 -18   -0.21   17.38   0
   7   2 -13   78.30   17.74   0
   7   3 -17    6.29   17.25   0
   8   3 -16   47.99   19.58   0
   9   3 -14   -8.87   13.84   0
  10   3 -12  -10.10   14.97   0
  11   3  -8    2.51   12.49   0
  11   3  -7    4.68   10.52   0
  -8   5 -11   16.78   13.48   0
  -6   4 -13   38.21   17.11   0
  -5   2  -7  180.14   14.74   0
  -5   4 -15   10.01   15.83   0
  -3   3 -15   50.28   17.14   0
  -3   4 -18   14.89   17.22   0
  -2   1  -8  718.47   29.80   0
  -2   2 -13  222.62   24.12   0
  -2   4 -19   -5.37   16.54   0
  -1   2 -14   17.14   15.08   0
  -1   4 -20   -1.81   17.84   0
   0   2 -15    4.40   14.96   0
   2   2 -16   31.90   16.76   0
   3   1 -12   37.95   15.23   0
   3   2 -16  -13.57   14.72   0
   3   4 -22    9.73   20.41   0
   4   2 -16   35.07   19.40   0
   4   4 -22   15.76   20.84   0
   5   1 -11  590.59   35.33   0
   5   3 -19  -10.11   17.47   0
   6   2 -15    6.08   14.48   0
   7   2 -14   18.79   16.67   0
   7   3 -18    4.20   20.77   0
   8   2 -12   47.19   15.61   0
   8   3 -17   -9.75   17.50   0
   9   3 -15    5.74   14.47   0
  10   3 -13    4.87   14.85   0
  -7   3  -6   24.88    8.11   0
  -7   4 -11   16.04   13.76   0
  -5   3 -12   68.75   16.65   0
  -4   2 -10  166.97   18.15   0
  -4   3 -14   50.18   16.41   0
  -4   4 -17   -4.88   13.89   0
  -3   2 -12   31.17   15.20   0
  -2   3 -17    6.48   14.93   0
  -1   1 -10  138.72   17.37   0
  -1   3 -18    5.73   15.93   0
   0   1 -11   81.34   15.90   0
   1   1 -12  455.97   30.97   0
   1   2 -16    5.26   16.28   0
   1   4 -22    3.52   19.65   0
   2   1 -12   53.39   15.81   0
   3   2 -17   18.17   17.26   0
   3   3 -20   10.75   19.97   0
   4   1 -12  507.81   33.47   0
   4   2 -17  336.10   35.69   0
   4   3 -20   39.21   22.67   0
   5   2 -16   35.86   17.62   0
   5   3 -20   -1.42   20.96   0
   6   1 -10   56.07   14.22   0
   6   3 -19    8.58   18.99   0
   7   1  -8  102.64   15.62   0
   8   2 -13   65.06   19.77   0
   9   2 -10    6.44   11.74   0
   9   3 -16    7.61   17.65   0
  -6   3 -10  123.46   17.10   0
  -6   4 -14    1.04   14.31   0
  -5   4 -16   -9.91   14.85   0
  -3   3 -16    5.34   13.34   0
  -3   4 -19   13.10   16.90   0
  -2   1  -9   61.91   14.13   0
  -2   2 -14   58.95   16.43   0
  -2   4 -20   11.23   17.66   0
  -1   2 -15   26.12   16.39   0
  -1   4 -21   -0.48   17.25   0
   0   2 -16   51.18   18.94   0
   0   4 -22   15.54   19.77   0
   1   2 -17   -0.23   15.05   0
   1   3 -20   73.06   23.82   0
   2   0  -5  899.07   28.88   0
   2   1 -13   94.13   18.97   0
   2   2 -17   28.99   17.62   0
   3   0  -4  158.68   11.57   0
   3   1 -13  163.15   22.36   0
   4   1 -13  243.51   26.13   0
   5   1 -12  134.07   20.63   0
   5   2 -17   14.93   16.85   0
   6   1 -11   40.29   14.08   0
   6   2 -16  113.91   22.43   0
   6   3 -20   -0.21   18.74   0
   7   1  -9   45.36   13.99   0
   7   2 -15   20.36   15.12   0
   7   3 -19   11.74   18.02   0
   8   2 -14   22.22   17.37   0
   8   3 -18   -9.39   14.98   0
   9   2 -11   21.19   13.30   0
  10   2  -6    7.38   10.22   0
  10   2  -5   -3.33    8.62   0
  10   2  -4   -1.42    7.40   0
  10   2  -3    1.88    6.72   0
  10   2  -2   47.68    7.86   0
  10   3 -14   19.64   14.62   0
  -8   4  -8   -2.48    8.49   0
  -5   2  -8    5.84    8.31   0
  -5   3 -13    7.61   13.93   0
  -4   2 -11    4.29   11.70   0
  -4   3 -15    9.45   14.36   0
  -4   4 -18    1.58   15.30   0
  -3   1  -7  250.90   17.08   0
  -3   2 -13  127.75   21.06   0
  -2   3 -18   33.06   17.26   0
  -1   1 -11  379.15   26.55   0
  -1   2 -16    2.10   17.41   0
  -1   3 -19    9.67   17.68   0
   0   1 -12   68.10   16.29   0
   0   2 -17   -2.67   17.07   0
   0   3 -20   10.96   19.40   0
   1   0  -5   60.51    9.71   0
   1   1 -13    5.02   13.64   0
   2   2 -18   52.72   20.19   0
   2   3 -21    0.27   19.70   0
   3   0  -5   53.50    9.21   0
   3   1 -14   42.42   18.39   0
   3   2 -18   87.96   23.67   0
   4   2 -18   80.34   23.39   0
   5   1 -13  222.43   24.76   0
   5   2 -18    5.87   19.55   0
   5   3 -21   12.93   20.93   0
   6   1 -12   51.23   15.58   0
   6   2 -17    7.91   17.16   0
   7   1 -10    3.03   12.82   0
   7   2 -16   13.80   15.27   0
   7   3 -20    2.00   17.95   0
   8   1  -5   15.15    9.20   0
   8   1  -4  161.48   13.19   0
   8   1  -3    8.36    6.71   0
   8   3 -19    4.11   17.01   0
   9   2 -12   91.48   17.89   0
   9   3 -17   20.58   17.21   0
  10   2  -7    4.86   10.02   0
  -7   3  -7    9.48    8.57   0
  -7   4 -12   79.41   16.66   0
  -6   3 -11   33.73   14.48   0
  -5   4 -17   -0.54   15.51   0
  -3   3 -17    6.33   14.96   0
  -3   4 -20   10.49   17.56   0
  -2   1 -10  397.82   25.14   0
  -2   2 -15    6.94   12.74   0
   0   1 -13  252.88   25.36   0
   1   1 -14  193.33   24.02   0
   1   2 -18   -3.22   16.45   0
   2   1 -14  130.27   21.68   0
   3   0  -6   60.80   10.55   0
   3   2 -19   12.02   20.77   0
   4   0  -5  675.84   25.05   0
   4   1 -14  151.19   23.42   0
   4   2 -19    8.09   20.42   0
   5   1 -14   72.86   21.19   0
   5   3 -22   19.83   22.04   0
   6   1 -13   10.82   16.46   0
   6   2 -18    3.15   17.07   0
   6   3 -21  -11.06   17.19   0
   7   1 -11  155.87   21.09   0
   7   2 -17    7.53   16.69   0
   8   1  -6    0.79    8.05   0
   8   2 -15    5.63   14.47   0
   9   2 -13   -2.89   12.70   0
  -6   4 -15    4.40   13.52   0
  -5   2  -9   12.03    9.72   0
  -5   3 -14    5.00   13.95   0
  -4   2 -12   47.12   14.99   0
  -4   3 -16   48.89   17.26   0
  -4   4 -19    4.47   15.05   0
  -3   1  -8  127.56   14.47   0
  -3   2 -14  157.02   21.04   0
  -2   3 -19   -3.83   15.72   0
  -1   1 -12   44.86   14.81   0
  -1   2 -17    6.83   14.52   0
  -1   3 -20   17.06   19.14   0
   0   2 -18    1.81   14.94   0
   0   3 -21   12.58   19.77   0
   1   0  -6   11.35    8.45   0
   2   0  -7  141.51   17.28   0
   2   1 -15  150.81   23.82   0
   2   2 -19   40.29   21.22   0
   3   0  -7   71.53   12.06   0
   3   1 -15   17.73   15.96   0
   4   1 -15   39.69   16.34   0
   5   2 -19   65.20   22.50   0
   7   1 -12  242.19   25.51   0
   7   2 -18   20.47   20.85   0
   8   1  -9   24.16   13.17   0
   8   2 -16    8.21   16.00   0
   9   2 -14   26.40   14.79   0
  10   2 -11    8.75   13.93   0
  -8   4  -9    7.51    9.17   0
  -7   4 -13   35.33   15.80   0
  -5   4 -18   29.48   19.37   0
  -2   1 -11  148.94   18.11   0
  -2   2 -16   18.67   15.61   0
  -2   3 -20   25.44   21.14   0
  -1   1 -13  466.70   31.66   0
  -1   3 -21   18.87   19.31   0
   0   0  -5 1759.65   35.56   0
   0   1 -14  106.18   19.96   0
   1   0  -7   46.45   10.96   0
   1   1 -15   26.42   17.45   0
   1   2 -19   51.79   21.60   0
   2   0  -8 4313.29   71.73   0
   2   1 -16   48.72   21.15   0
   2   2 -20   34.75   21.11   0
   3   0  -8   -2.26    8.99   0
   3   1 -16    4.19   15.72   0
   3   2 -20    1.46   18.28   0
   3   3 -23   25.37   21.18   0
   4   0  -8   78.54   14.56   0
   4   1 -16    8.64   15.27   0
   4   2 -20   -1.70   18.87   0
   5   1 -15   52.51   18.08   0
   5   2 -20   34.61   21.04   0
   6   1 -14   23.97   15.38   0
   6   2 -19   19.93   19.18   0
   7   1 -13   79.09   19.69   0
   8   1 -10   33.74   14.65   0
   8   2 -17    6.02   16.21   0
   9   2 -15   -3.13   13.77   0
  10   2 -12   50.81   17.93   0
  -7   3  -8   44.21   10.59   0
  -6   3 -12   24.39   13.65   0
  -6   4 -16   -3.23   12.25   0
  -5   2 -10   18.22   11.09   0
  -5   3 -15    9.69   15.00   0
  -4   2 -13   10.69   13.60   0
  -4   3 -17    5.75   15.17   0
  -3   1  -9  142.82   15.02   0
  -3   2 -15   36.32   14.95   0
  -2   1 -12   11.41   14.00   0
  -2   2 -17   19.63   17.33   0
  -1   2 -18   15.00   15.78   0
   0   1 -15   55.93   18.55   0
   0   2 -19   55.73   21.09   0
   1   0  -8   48.54   11.93   0
   1   1 -16   54.23   18.92   0
   1   2 -20   73.28   23.84   0
   1   3 -23   16.19   20.45   0
   2   0  -9  562.99   29.57   0
   3   0 -10  136.78   19.23   0
   3   0  -9   13.82   10.71   0
   3   1 -17   31.51   19.92   0
   3   2 -21   30.95   21.19   0
   4   0  -9   67.77   13.61   0
   4   2 -21    5.01   19.41   0
   5   0  -7    2.12    9.13   0
   5   0  -6   49.44   10.54   0
   5   1 -16   47.12   17.92   0
   6   1 -15   -3.17   12.64   0
   6   2 -20   31.41   20.97   0
   7   1 -14   26.26   14.52   0
   7   2 -19    3.30   17.43   0
   8   1 -11   22.92   12.89   0
   8   2 -18   30.57   18.03   0
   9   2 -16    4.15   14.26   0
  10   2 -13    6.84   14.52   0
  -7   4 -14    2.17   13.31   0
  -4   3 -18   17.39   18.07   0
  -3   1 -10   21.67   11.56   0
  -3   2 -16   26.85   17.39   0
  -2   3 -21    6.24   16.86   0
  -1   1 -14   -7.84   14.20   0
  -1   2 -19   38.59   19.42   0
  -1   3 -22    4.64   17.53   0
   0   0  -7   84.34   12.02   0
   0   2 -20   12.11   18.60   0
   1   0  -9   90.44   14.71   0
   1   2 -21   23.47   22.31   0
   2   0 -10  394.17   26.36   0
   2   1 -17   15.84   16.37   0
   2   2 -21   39.43   21.68   0
   3   0 -11   14.67   14.61   0
   4   0 -10  549.01   30.25   0
   4   1 -17   23.03   17.04   0
   5   0  -9    1.73   11.03   0
   5   0  -8   42.83   10.84   0
   5   1 -17    9.70   16.59   0
   5   2 -21   -0.47   18.81   0
   6   1 -16   18.29   14.96   0
   6   2 -21   -1.99   17.64   0
   7   1 -15    9.62   13.57   0
   7   2 -20    6.49   17.41   0
   8   1 -13   -5.62   14.46   0
   8   1 -12   84.39   17.59   0
   8   2 -19   -1.26   15.78   0
   9   2 -17   -4.42   14.42   0
  10   2 -14   -2.00   11.86   0
  -6   3 -13   -0.15   12.99   0
  -5   2 -11    8.59   11.44   0
  -5   3 -16   11.02   13.47   0
  -4   2 -14    3.13   10.84   0
  -3   3 -20   26.58   18.03   0
  -2   1 -13   13.95   13.25   0
  -2   2 -18   39.05   17.04   0
  -1   1 -15   40.06   16.88   0
   0   0  -8   -2.18    8.83   0
   0   1 -16   23.40   16.47   0
   1   0 -10   61.75   14.15   0
   1   1 -17  137.12   23.58   0
   2   0 -11   39.19   13.72   0
   2   1 -18   44.09   18.80   0
   2   2 -22   38.37   22.19   0
   3   0 -12  -15.77   10.55   0
   3   1 -18    4.64   15.85   0
   3   2 -22   -6.50   18.78   0
   4   0 -11  295.45   24.71   0
   4   1 -18   78.91   21.13   0
   4   2 -22   -3.53   19.14   0
   5   0 -10   50.07   12.83   0
   5   1 -18   12.29   17.63   0
   5   2 -22   10.56   19.05   0
   6   1 -17   -0.63   14.40   0
   7   1 -16   16.37   14.68   0
   8   1 -14   69.00   18.97   0
  10   2 -15    9.90   13.72   0
  -3   1 -11  -10.47    8.64   0
  -3   2 -17    8.06   13.40   0
  -2   1 -14  554.91   34.74   0
  -1   0  -5   18.14    6.84   0
  -1   2 -20   20.79   18.33   0
   0   0 -10 1884.61   51.68   0
   0   1 -17   63.36   19.51   0
   0   2 -21   14.47   19.33   0
   1   0 -11   46.79   13.88   0
   1   1 -18   14.75   17.74   0
   1   2 -22   -6.62   18.28   0
   2   0 -12   51.40   15.01   0
   2   1 -19   -5.38   15.43   0
   3   0 -13    1.19   12.27   0
   3   1 -19   69.81   22.26   0
   3   2 -23   25.36   20.95   0
   4   0 -12  115.07   18.49   0
   4   1 -19    3.29   17.53   0
   4   2 -23   -3.27   18.65   0
   5   0 -11   10.09   11.38   0
   5   1 -19   27.37   18.92   0
   6   1 -18   -5.37   15.40   0
   7   1 -17   46.39   18.72   0
   8   1 -15   14.58   13.43   0
  -6  10  -1   15.78   17.51   0
  -3   8  -2    4.76   11.69   0
  -3  10  -1   -9.04   13.87   0
  -2  10  -1   14.62   18.06   0
  -1   4  -2  128.97   13.53   0
  -1   6  -2  122.37   17.33   0
  -1   9  -1   -1.04   13.93   0
   0   8  -1   17.11   15.46   0
   0  10   0   78.76   22.97   0
   1   4  -1   46.30   12.26   0
   1   5  -1  910.74   38.92   0
   1   6  -1  657.89   36.79   0
   1   9   0   85.53   21.59   0
   2   3   0  332.33   21.06   0
   2   7   0  143.19   24.46   0
   2   9   1   22.46   18.41   0
   3   3   1  471.07   26.12   0
   3   7   1   22.44   18.29   0
   3   9   2   10.99   20.01   0
   4   4   2  235.50   23.56   0
   4   5   2   85.39   19.13   0
   4   6   2  128.62   23.85   0
   4   9   3    9.63   19.80   0
   4  10   4   24.41   23.95   0
   5   2   4   42.11   12.46   0
   5   8   4    6.14   20.70   0
   6   5   5   26.09   19.05   0
   6   6   5    6.07   19.45   0
   6   8   6   -4.60   20.12   0
   7   7   8   -9.60   17.72   0
   8   0  13    0.75    9.24   0
   8   2  11    2.61   13.11   0
   8   4  10   19.46   18.82   0
   8   5  10   21.66   18.73   0
  -7   7  -2   -0.36   10.05   0
  -6   8  -2   37.91   15.06   0
  -4   9  -2   90.79   20.86   0
  -3   9  -2   38.02   18.58   0
  -1   7  -2  244.19   24.39   0
  -1  10  -1   -4.65   17.46   0
  -1  11   0   -3.58   16.76   0
   0   9  -1   83.27   20.86   0
   1   7  -1   -0.12   13.77   0
   1  11   1   15.83   20.24   0
   2   8   0   84.55   22.16   0
   2  10   1    5.87   19.20   0
   2  11   2   28.66   22.89   0
   3   8   1   66.08   21.10   0
   3  10   2   15.99   21.76   0
   3  11   3   19.82   22.86   0
   4   3   2  252.82   21.47   0
   4   7   2   37.61   21.24   0
   5   5   3   68.66   20.46   0
   5   6   3  475.78   39.67   0
   5   9   4   15.15   24.54   0
   5  10   5   21.16   23.42   0
   6   3   5   19.98   14.72   0
   6   4   5  111.26   20.30   0
   6   7   5   14.05   18.49   0
   6   9   6    9.17   21.93   0
   7   4   7   11.69   15.40   0
   7   5   7   73.39   20.72   0
   7   6   7  -11.77   16.21   0
   7   7   7   62.83   26.20   0
  -5   9  -2   10.08   15.83   0
  -4  11  -1   11.64   17.01   0
  -3  11  -1   13.69   17.21   0
  -2   9  -2  120.96   22.06   0
  -2  11  -1   14.81   21.19   0
  -1   8  -2   -6.50   12.26   0
   0   5  -2  198.19   19.55   0
   0   6  -2  138.89   19.03   0
   0  11   0    0.17   18.03   0
   1   3  -1  330.63   19.72   0
   1   8  -1   29.04   16.02   0
   1  10   0    2.08   18.11   0
   2   9   0   -5.19   16.03   0
   3   9   1   89.83   25.59   0
   4   8   2   39.74   20.72   0
   4  10   3   -0.56   21.54   0
   5   4   3   80.66   17.57   0
   5   7   3    4.42   17.69   0
   6   0   7   67.68    9.96   0
   6   1   6   25.07   10.79   0
   6   8   5   28.39   22.62   0
   7   3   7    2.21   14.68   0
   7   8   7    5.07   20.25   0
   8   4   9   -4.64   17.71   0
   8   5   9   13.36   18.03   0
   8   6   9   -9.98   18.37   0
  -7   8  -2   25.44   13.35   0
  -6   9  -2   -6.66   14.89   0
  -4   6  -3    0.90    9.79   0
  -4  10  -2   44.78   19.73   0
  -3   6  -3    2.73   10.15   0
  -3  10  -2    0.04   16.89   0
  -1   9  -2   42.37   17.60   0
  -1  11  -1    4.18   20.77   0
   0   4  -2   83.24   12.97   0
   0   7  -2   -2.03   12.62   0
   0   8  -2   70.32   21.35   0
   0  10  -1   88.90   23.69   0
   1   9  -1    2.63   15.84   0
   1  11   0   -2.52   20.44   0
   2   6  -1   22.27   14.44   0
   2  11   1   21.90   22.05   0
   3   2   1  173.70   14.87   0
   3   5   0   71.53   17.01   0
   3   6   0   56.07   17.99   0
   3   7   0  200.37   27.62   0
   3  11   2   33.90   24.29   0
   4   5   1   76.80   18.34   0
   4   6   1  206.10   28.37   0
   4   9   2   16.00   21.23   0
   5   3   3   18.88   11.59   0
   5   8   3   32.02   22.50   0
   5   9   3  -18.74   22.49   0
   5  10   4    7.91   21.87   0
   6   5   4   -3.90   15.74   0
   6   6   4   90.42   22.59   0
   6   7   4   12.35   21.62   0
   6   9   5   15.13   22.26   0
   7   1   8   40.22   12.87   0
   7   5   6   21.94   19.64   0
   7   6   6   23.56   19.05   0
   7   7   6   33.86   24.98   0
   8   1  11    2.98   11.41   0
   8   2  10   49.61   15.88   0
  -5   6  -3  425.33   23.49   0
  -5   7  -3   11.80   12.53   0
  -5  10  -2    5.28   15.05   0
  -4   5  -3   36.62    8.82   0
  -4   7  -3   65.10   15.74   0
  -3   5  -3  133.78   14.26   0
  -3   8  -3   32.91   17.52   0
  -2   6  -3   39.81   13.91   0
  -2   7  -3  254.66   25.27   0
  -2  10  -2  -12.53   14.30   0
   0  11  -1   10.88   21.80   0
   1  10  -1   20.57   20.76   0
   2   5  -1  260.28   24.07   0
   2   7  -1   44.50   19.15   0
   2   8  -1   52.52   20.05   0
   3   4   0   37.89   13.51   0
   3   8   0    5.56   18.03   0
   3  10   1   -5.20   20.20   0
   4   2   2 1270.35   38.33   0
   4   4   1   11.34   12.63   0
   4   7   1  415.73   38.14   0
   4   8   1  132.59   26.38   0
   4  10   2   35.99   24.42   0
   5   5   2   97.10   23.21   0
   5   6   2  100.58   23.66   0
   5   7   2   11.58   20.96   0
   6   4   4  106.57   20.08   0
   6   8   4    2.48   20.92   0
   7   0   9   35.82   10.19   0
   7   4   6   21.48   15.79   0
   7   8   6   -9.18   19.20   0
   8   0  12   12.47    9.43   0
   8   5   8   11.64   18.57   0
   8   6   8   -3.23   16.24   0
  -7   9  -2    2.99   13.22   0
  -6  10  -2    3.46   15.95   0
  -5   5  -3  132.15   12.58   0
  -5   8  -3   11.23   15.25   0
  -4   8  -3    2.42   12.08   0
  -4  11  -2   17.71   19.32   0
  -3  11  -2   46.99   21.53   0
  -2   8  -3   -4.76   13.31   0
  -2  11  -2   63.64   24.15   0
  -1   6  -3  640.81   34.37   0
  -1   7  -3   61.93   18.22   0
  -1  10  -2   -7.93   14.19   0
   0   9  -2   31.80   17.28   0
   1   5  -2   13.57   12.10   0
   1   6  -2  185.30   22.04   0
   1   7  -2    8.89   14.25   0
   1   8  -2   32.67   20.26   0
   2   4  -1  375.79   25.30   0
   2   9  -1   64.04   21.03   0
   2  11   0   -4.97   19.56   0
   3   9   0   22.68   20.43   0
   3  11   1   14.17   22.50   0
   4   9   1   63.96   25.37   0
   4  11   2   -1.95   20.56   0
   5   4   2  187.45   24.22   0
   5   8   2    6.69   20.06   0
   5  10   3    6.82   22.37   0
   6   3   4   77.81   17.54   0
   6   9   4    5.68   22.33   0
   7   3   6    8.30   15.24   0
   7   6   5    8.54   19.65   0
   7   7   5   -4.56   22.01   0
   8   4   8   10.90   17.61   0
  -8   7  -2   -5.06    8.74   0
  -4   9  -3    4.69   15.43   0
  -3   4  -3   93.89   10.47   0
  -3   9  -3   25.84   16.16   0
  -2   9  -3   66.79   18.98   0
  -1   5  -3  338.19   23.87   0
  -1   8  -3   61.12   17.35   0
  -1  11  -2   -9.41   16.84   0
   0  10  -2  145.02   26.79   0
   1   9  -2   18.56   17.00   0
   1  11  -1    5.88   19.48   0
   2  10  -1   73.65   24.25   0
   3   3   0  331.55   22.50   0
   3  10   0    9.23   20.67   0
   4   3   1  301.82   22.99   0
   4   7   0   83.21   25.96   0
   4  10   1   14.53   22.45   0
   5   2   3  283.51   20.50   0
   5   9   2   35.86   24.70   0
   6   5   3   29.44   17.06   0
   6   6   3   16.81   17.46   0
   6   7   3   -0.06   17.48   0
   6   8   3   41.24   23.87   0
   7   5   5    4.40   15.75   0
   7   8   5   38.87   23.07   0
   8   2   9   10.86   13.50   0
   8   5   7   14.49   18.84   0
   8   6   7   -2.19   16.79   0
   8   7   7    8.36   19.44   0
  -8   8  -2    3.15   11.21   0
  -6   6  -3   37.10   10.79   0
  -6   7  -3    2.28   11.06   0
  -6   8  -3    2.83   13.48   0
  -5   9  -3   21.03   16.04   0
  -4  10  -3    1.41   16.42   0
  -3  10  -3   26.25   18.63   0
  -2   4  -3   31.85    8.25   0
  -2  10  -3   46.59   21.21   0
  -1   9  -3  202.25   26.65   0
   0   6  -3  237.90   23.23   0
   0   7  -3   86.26   18.33   0
   0   8  -3    6.84   17.45   0
   0  11  -2   15.06   19.45   0
   1   2  -1  739.58   24.07   0
   1   4  -2  205.48   19.05   0
   1  10  -2   -8.63   17.28   0
   2   3  -1 1800.75   45.98   0
   2   6  -2    0.67   16.11   0
   2   7  -2   30.65   18.57   0
   3   5  -1  329.68   27.91   0
   3   6  -1  121.97   21.58   0
   3   7  -1  302.89   31.73   0
   3   8  -1   -6.52   15.43   0
   3   9  -1   -7.80   19.74   0
   3  11   0   -2.39   20.64   0
   4   5   0  428.64   32.34   0
   4   6   0   34.51   18.03   0
   4   8   0    9.60   17.99   0
   4   9   0   31.68   24.06   0
   4  11   1    1.49   21.68   0
   5   7   1   66.51   22.09   0
   5   8   1   67.56   23.75   0
   5  10   2   -6.74   22.15   0
   6   4   3    5.20   16.37   0
   6   9   3   10.92   22.97   0
   7   4   5   19.44   14.17   0
   8   1  10    2.07   10.62   0
   8   4   7   19.42   17.90   0
  -6   9  -3   17.61   16.03   0
  -5  10  -3   -7.32   17.46   0
  -3  11  -3    4.79   18.47   0
  -1   4  -3   73.36   12.68   0
  -1  10  -3    1.54   16.28   0
   0   5  -3  296.64   23.06   0
   0   9  -3  100.01   22.27   0
   1  11  -2   -3.10   21.97   0
   2   5  -2  269.18   24.38   0
   2   8  -2  145.43   25.44   0
   2   9  -2   32.90   18.47   0
   2  11  -1   21.77   21.72   0
   3  10  -1    7.30   20.20   0
   4  10   0   10.31   21.90   0
   5   5   1   66.62   18.54   0
   5   9   1   17.13   22.68   0
   6   1   5    3.47    8.73   0
   6   6   2   22.22   20.93   0
   6   7   2   21.17   19.11   0
   6   8   2  -10.20   19.88   0
   7   1   7    4.56   10.25   0
   7   5   4   77.22   23.07   0
   7   6   4   55.34   20.69   0
   7   7   4  -11.80   17.89   0
   7   8   4    7.25   20.93   0
   8   6   6    2.10   18.70   0
   8   7   6   -2.20   19.16   0
  -4  11  -3    3.86   15.50   0
  -3   7  -4  436.58   29.54   0
  -3   8  -4   33.13   17.32   0
  -2  11  -3   11.63   18.05   0
  -1  11  -3   -1.45   17.50   0
   0  10  -3    9.86   17.79   0
   1   6  -3   20.89   13.75   0
   1   7  -3   70.75   18.73   0
   1   8  -3   39.06   16.86   0
   1   9  -3  123.73   26.22   0
   2  10  -2    3.75   18.87   0
   3   4  -1  931.68   39.82   0
   3  11  -1   -4.15   21.98   0
   4   4   0   11.47   12.47   0
   4  11   0   33.98   24.77   0
   5   4   1  336.12   29.18   0
   5  10   1   30.79   24.96   0
   6   3   3   23.65   14.50   0
   6   5   2  312.96   31.09   0
   6   9   2    5.17   22.39   0
   6  10   2   -6.12   23.97   0
   7   3   5   16.83   12.21   0
   8   0  11    2.85    8.36   0
   8   2   8    5.87   13.52   0
   8   5   6   47.12   19.92   0
   9   4   9    0.93   16.32   0
  -7   8  -3   14.88   12.63   0
  -6  10  -3   -4.82   13.77   0
  -4   7  -4   -0.81   11.71   0
  -4   8  -4   24.54   15.16   0
  -3   6  -4   73.98   14.25   0
  -3   9  -4   86.23   21.53   0
  -2   6  -4    3.20   11.50   0
  -2   7  -4   20.12   12.61   0
  -2   8  -4    0.87   12.09   0
  -2   9  -4   -3.53   16.28   0
  -1   7  -4   70.08   18.64   0
  -1   8  -4   16.78   14.20   0
   0  11  -3   32.10   20.69   0
   1   3  -2   32.82   10.35   0
   1  10  -3   83.61   24.19   0
   2   4  -2   24.60   12.59   0
   2  11  -2   27.55   22.39   0
   3   2   0 1197.46   35.54   0
   3   6  -2   13.02   15.07   0
   3   7  -2   95.45   22.07   0
   3   8  -2    0.56   15.85   0
   3   9  -2   25.52   19.15   0
   4   2   1   21.81    9.32   0
   4   6  -1   35.42   17.74   0
   4   7  -1  216.99   29.68   0
   4   8  -1   10.68   18.01   0
   4   9  -1   -4.87   19.35   0
   5   6   0   25.73   18.27   0
   5   7   0   14.91   17.76   0
   5   8   0   15.95   19.27   0
   5   9   0    9.75   21.63   0
   7   4   4   23.96   14.37   0
   7   6   3   14.03   17.34   0
   7   7   3   17.70   20.62   0
   7   8   3   22.80   22.63   0
   7   9   3    3.30   22.41   0
   8   4   6   18.97   17.96   0
   8   6   5   -5.17   20.99   0
   8   7   5    3.96   18.36   0
   9   2  11   -5.28   11.61   0
   9   5   8  -16.16   17.77   0
  -7   7  -3    8.66    9.82   0
  -7   9  -3   -0.55   14.06   0
  -4   6  -4  112.53   15.82   0
  -4   9  -4    3.01   14.13   0
  -4  10  -4    0.60   17.39   0
  -3  10  -4   12.39   15.51   0
  -2  10  -4    9.35   16.04   0
  -1   6  -4   31.53   12.60   0
  -1   9  -4  123.20   22.65   0
  -1  10  -4   40.20   21.06   0
   0   4  -3    7.26    9.50   0
   0   7  -4   21.86   17.31   0
   0   8  -4   25.20   16.21   0
   0   9  -4   46.10   20.39   0
   1   5  -3  236.38   22.35   0
   1  11  -3   -9.90   18.63   0
   2   7  -3    2.34   14.82   0
   2   8  -3  195.96   27.65   0
   2   9  -3   52.11   20.31   0
   3  10  -2   24.37   21.63   0
   4   5  -1  313.77   28.56   0
   4  10  -1   -2.03   21.22   0
   4  11  -1   35.18   25.72   0
   5   2   2   34.16   11.84   0
   5   5   0   55.01   17.90   0
   5  10   0    2.99   22.85   0
   6   4   2   20.72   14.52   0
   6   6   1   28.57   18.77   0
   6   7   1   -2.87   17.33   0
   6   8   1   75.47   26.27   0
   6   9   1    5.27   22.31   0
   6  10   1   -7.74   23.90   0
   7   0   8   89.98   11.40   0
   7   5   3   91.63   21.77   0
   8   1   9   58.19   13.23   0
   8   5   5   37.12   20.59   0
  -5   7  -4  203.22   20.56   0
  -5   8  -4   -0.13   13.41   0
  -5   9  -4    8.00   16.17   0
  -3  11  -4   28.28   19.86   0
  -2   5  -4   83.60   13.78   0
  -2  11  -4   -0.65   16.33   0
  -1  11  -4   37.22   23.15   0
   0   6  -4  428.55   29.86   0
   0  10  -4   -9.15   16.40   0
   2   6  -3    7.36   13.75   0
   2  10  -3   -7.37   18.16   0
   2  11  -3   15.59   23.85   0
   3   3  -1  181.11   17.97   0
   3   5  -2  138.63   20.41   0
   3  11  -2   10.11   21.19   0
   4   8  -2   75.10   22.23   0
   4   9  -2   -4.35   21.75   0
   5   3   1    9.01   10.80   0
   5   8  -1   11.82   22.38   0
   6   5   1   99.25   24.44   0
   7   3   4    2.53   13.36   0
   7   7   2    4.27   19.66   0
   7   8   2    3.21   21.46   0
   7   9   2   -7.70   20.99   0
   8   3   6   89.62   19.65   0
   8   6   4    7.39   21.66   0
   8   7   4   24.25   20.25   0
   9   2  10   -0.95   13.04   0
   9   4   8   11.88   15.70   0
   9   5   7   -3.67   18.86   0
  -5  10  -4   16.46   17.36   0
  -3   5  -4   20.09    9.25   0
  -1   5  -4  251.56   20.52   0
   0  11  -4    3.40   18.82   0
   1   4  -3 3067.85   64.58   0
   1   7  -4  434.97   33.99   0
   1   8  -4   45.42   18.85   0
   1   9  -4   19.77   17.24   0
   1  10  -4   -4.80   17.89   0
   2   2  -1 6483.28   75.42   0
   2   5  -3  101.92   18.06   0
   3   7  -3   33.50   18.18   0
   3   8  -3   26.68   19.20   0
   3   9  -3   22.75   20.29   0
   3  10  -3   12.49   22.35   0
   4   4  -1  196.94   21.98   0
   4   6  -2   23.27   19.87   0
   4   7  -2   59.72   20.83   0
   4  10  -2    5.57   21.32   0
   5   4   0   22.78   16.17   0
   5   6  -1  296.15   33.29   0
   5   7  -1   -5.21   16.16   0
   5   9  -1   -7.61   20.23   0
   5  10  -1   17.26   23.54   0
   6   2   3   12.08   11.27   0
   6   3   2  224.08   23.41   0
   6   7   0   46.45   21.06   0
   6   8   0    7.26   20.88   0
   6   9   0    7.55   22.76   0
   6  10   0   76.07   30.40   0
   7   1   6   53.35   12.43   0
   7   4   3  275.95   27.68   0
   7   6   2    0.22   15.80   0
   8   4   5   -0.78   15.28   0
   8   5   4   -0.83   18.07   0
   9   6   6    9.96   20.00   0
  -6   8  -4   11.65   13.28   0
  -6   9  -4    5.15   15.29   0
  -5   6  -4  172.97   16.23   0
  -4   5  -4   26.31    8.91   0
  -3   9  -5   77.01   20.99   0
  -2   8  -5   10.73   15.46   0
  -2   9  -5   19.69   18.58   0
  -1   3  -3 2378.08   43.17   0
  -1   8  -5   88.27   21.27   0
  -1   9  -5   34.02   18.94   0
   0   5  -4   35.02   12.62   0
   1   6  -4    3.45   13.04   0
   1  11  -4   54.08   23.55   0
   2   3  -2  689.22   29.95   0
   2   8  -4  111.23   23.85   0
   2   9  -4   25.93   18.55   0
   2  10  -4    7.23   21.27   0
   3   4  -2 3963.32   80.18   0
   3   6  -3   69.51   18.81   0
   3  11  -3   -1.09   20.41   0
   4  11  -2    1.02   21.41   0
   6   6   0  104.21   23.39   0
   7   5   2   10.31   16.09   0
   7   7   1    3.12   20.78   0
   7   8   1   10.22   21.72   0
   7   9   1    2.04   22.13   0
   8   0  10    0.64    8.05   0
   8   7   3    4.60   19.55   0
   8   8   3   33.23   23.67   0
   9   4   7    4.12   17.36   0
   9   5   6    0.23   18.10   0
  -6   7  -4   17.27   11.63   0
  -4   9  -5   -2.75   14.40   0
  -3   7  -5  103.81   18.57   0
  -3   8  -5    8.87   13.42   0
  -3  10  -5   -8.27   14.02   0
  -2   7  -5   52.07   14.78   0
  -2  10  -5    5.60   15.91   0
  -2  11  -5    0.30   20.03   0
  -1   7  -5  359.71   29.08   0
  -1  10  -5   29.56   17.57   0
  -1  11  -5    5.55   21.00   0
   0   8  -5   13.47   15.52   0
   0   9  -5    1.27   14.52   0
   0  10  -5   13.67   21.11   0
   2   7  -4   46.19   19.32   0
   2  11  -4   34.28   22.59   0
   4   5  -2  629.46   38.16   0
   4   8  -3   37.47   19.88   0
   4   9  -3    8.88   20.22   0
   4  10  -3   25.71   22.52   0
   5   5  -1   82.34   19.34   0
   5   8  -2   72.64   22.98   0
   5   9  -2   54.54   24.72   0
   5  10  -2    3.83   22.44   0
   6   5   0  220.52   28.57   0
   6   8  -1    6.33   22.69   0
   6   9  -1    5.29   22.12   0
   6  10  -1   10.61   25.02   0
   7   6   1   -0.36   15.67   0
   8   1   8   -3.24   10.05   0
   8   3   5    4.25   14.68   0
   8   4   4    7.58   17.10   0
   8   6   3   22.19   20.18   0
   8   8   2    6.38   24.27   0
   9   1  11   -1.28   10.06   0
   9   2   9    0.46   13.18   0
   9   6   5    6.32   20.02   0
  -4   8  -5   46.23   15.99   0
  -4  10  -5   34.33   19.28   0
  -3  11  -5   -1.95   15.33   0
   0   7  -5  103.63   19.82   0
   0  11  -5   21.62   19.61   0
   1   5  -4  125.23   18.16   0
   1   8  -5   31.76   18.04   0
   1   9  -5   30.30   19.08   0
   1  10  -5   16.55   19.14   0
   2   4  -3  133.24   17.89   0
   2   6  -4   36.43   16.00   0
   3   5  -3   22.58   14.40   0
   3   8  -4   -6.72   14.98   0
   3   9  -4    6.41   18.88   0
   3  10  -4   15.10   20.90   0
   3  11  -4   -2.92   21.36   0
   4   7  -3   16.24   18.12   0
   4  11  -3   -7.90   20.18   0
   5   7  -2   72.42   21.62   0
   6   7  -1   93.60   25.29   0
   7   3   3   11.22   11.78   0
   7   4   2  141.66   22.67   0
   7   8   0   18.01   22.45   0
   7   9   0   -4.57   21.16   0
   8   5   3    0.57   14.19   0
   8   7   2  -10.09   18.59   0
   9   4   6   -2.13   18.52   0
   9   5   5    7.76   18.31   0
  -5   9  -5   15.13   15.06   0
  -5  10  -5    4.92   16.01   0
  -4   7  -5   19.27   12.59   0
  -3   6  -5  184.54   18.71   0
  -2   4  -4   82.57   11.68   0
  -2   6  -5  212.47   20.22   0
  -1   4  -4  422.20   22.69   0
  -1   6  -5   21.45   12.02   0
   0   6  -5  107.93   20.20   0
   1   2  -2  461.43   20.31   0
   1   7  -5    3.18   14.86   0
   1  11  -5   12.93   20.15   0
   2   9  -5   15.99   17.77   0
   2  10  -5   89.82   25.84   0
   3   7  -4    7.92   16.54   0
   4   2   0   16.04    9.44   0
   4   3  -1  469.02   28.02   0
   4   6  -3  112.30   22.03   0
   5   2   1   56.96   11.80   0
   5   3   0  287.82   23.63   0
   5   6  -2   37.21   18.76   0
   5   9  -3   76.30   28.18   0
   5  10  -3    9.57   24.22   0
   6   6  -1  267.85   31.52   0
   7   0   7   38.55    9.31   0
   7   5   1   79.31   20.73   0
   7   7   0   14.15   20.84   0
   8   6   2   -2.44   15.58   0
   8   8   1    4.36   23.82   0
   9   6   4    0.05   19.97   0
  -7   9  -4    9.52   12.98   0
  -5   5  -4   31.20    8.43   0
  -5   8  -5    2.78   13.26   0
  -2   9  -6   42.58   19.82   0
  -2  10  -6   13.09   18.48   0
  -1   9  -6   -2.96   16.15   0
  -1  10  -6    6.46   19.22   0
   0   4  -4   35.45   11.22   0
   0  10  -6   17.90   20.95   0
   1   3  -3  198.76   17.05   0
   1   6  -5 1116.58   49.31   0
   2   5  -4  285.86   25.84   0
   2   7  -5   93.10   23.99   0
   2   8  -5   20.97   16.98   0
   2  11  -5    2.59   19.54   0
   3   2  -1  591.82   25.93   0
   3   3  -2  405.33   25.48   0
   3   6  -4  178.22   24.32   0
   4   4  -2  973.94   43.02   0
   4   8  -4   -3.11   16.58   0
   4   9  -4   22.13   21.08   0
   4  10  -4   18.98   21.82   0
   4  11  -4   -9.02   19.49   0
   5   5  -2  414.73   34.76   0
   5   7  -3  188.79   30.35   0
   5   8  -3  132.82   26.93   0
   6   0   5   15.77    7.36   0
   6   2   2  244.82   20.99   0
   6   3   1  389.42   27.78   0
   6   4   0   19.51   14.15   0
   6   8  -2    0.31   20.01   0
   6   9  -2    1.83   21.90   0
   6  10  -2    9.71   23.08   0
   7   1   5   61.27   12.39   0
   7   6   0   78.64   21.86   0
   7   8  -1   -0.77   22.95   0
   7   9  -1    2.38   22.15   0
   8   4   3   21.86   18.44   0
   8   7   1   23.83   21.59   0
   9   1  10    3.13   10.58   0
   9   2   8   17.85   14.14   0
  -7   8  -4   -3.23   10.20   0
  -6   6  -4   86.47   11.61   0
  -4   6  -5  279.22   20.83   0
  -3   9  -6    3.87   16.11   0
  -3  10  -6   -3.32   14.44   0
  -3  11  -6   -0.40   18.96   0
  -2   8  -6   53.93   17.27   0
  -2  11  -6   77.08   22.45   0
  -1   8  -6    4.65   13.56   0
  -1  11  -6   -5.03   17.81   0
   0   8  -6   20.08   16.06   0
   0   9  -6   -9.93   13.79   0
   0  11  -6   23.22   19.60   0
   1   9  -6   17.45   17.04   0
   1  10  -6   -4.40   17.89   0
   1  11  -6   20.96   21.81   0
   3   1   0  460.86   19.73   0
   3   4  -3  147.43   19.77   0
   3   8  -5   12.38   16.92   0
   3   9  -5   51.72   22.87   0
   3  10  -5   -7.00   18.99   0
   3  11  -5   -1.04   19.80   0
   4   5  -3  159.66   22.65   0
   4   7  -4    1.09   15.48   0
   6   5  -1  154.20   24.71   0
   6   7  -2    7.71   17.59   0
   7   3   2   11.07   14.19   0
   7   4   1  -10.32   14.88   0
   7   7  -1    5.22   19.26   0
   8   1   7    9.45   10.74   0
   8   3   4   45.88   16.00   0
   8   5   2  -11.68   13.20   0
   8   6   1    0.14   19.06   0
   9   4   5    5.45   15.73   0
   9   5   4   -7.71   15.38   0
   9   6   3   -6.34   19.21   0
  -6   9  -5   26.83   15.68   0
  -5   7  -5  101.23   15.68   0
  -4   9  -6   -4.09   15.02   0
  -4  10  -6   87.70   23.24   0
  -3   8  -6   12.10   13.45   0
  -2   5  -5   95.70   14.53   0
  -2   7  -6  276.37   26.28   0
  -1   5  -5   -3.44    8.76   0
  -1   7  -6   35.34   14.98   0
   0   5  -5   66.86   14.63   0
   0   7  -6  145.83   24.22   0
   1   8  -6   17.30   17.08   0
   2   6  -5    1.15   13.75   0
   2   9  -6   13.73   17.81   0
   2  10  -6    3.45   19.42   0
   2  11  -6    4.21   19.42   0
   3   5  -4   42.84   15.86   0
   3   7  -5   38.14   18.87   0
   4   6  -4    9.21   20.78   0
   4   9  -5   -5.76   21.25   0
   4  10  -5    6.06   20.80   0
   4  11  -5   20.22   23.99   0
   5   6  -3  364.61   34.32   0
   5   9  -4    4.82   20.61   0
   5  10  -4   12.82   22.67   0
   6   6  -2  118.09   23.96   0
   6   8  -3    4.53   20.46   0
   6  10  -3   13.13   22.74   0
   7   5   0   10.72   16.21   0
   7   9  -2   18.41   23.21   0
   8   0   9   92.85   11.09   0
   8   7   0   -0.09   21.74   0
   8   8   0   56.29   25.27   0
   9   7   2   -3.32   19.24   0
  -7   7  -4   -1.12    8.45   0
  -6   8  -5   32.48   13.73   0
  -4   8  -6    6.93   13.34   0
  -3   5  -5  209.79   17.51   0
  -3   7  -6    8.82   13.49   0
   1   5  -5   -0.07   11.66   0
   1   7  -6    4.03   14.68   0
   2   2  -2  319.10   19.03   0
   2   3  -3  581.67   28.49   0
   2   8  -6   16.75   18.03   0
   3  10  -6   -2.08   18.25   0
   3  11  -6  -12.88   20.69   0
   4   8  -5   62.16   21.46   0
   5   3  -1   14.51   13.95   0
   5   4  -2  123.08   19.77   0
   5   7  -4   18.35   17.52   0
   6   4  -1   64.85   19.51   0
   6   7  -3    4.18   17.43   0
   7   6  -1   25.08   18.12   0
   7   8  -2    8.64   21.34   0
   8   4   2   58.57   20.66   0
   8   5   1   11.97   17.77   0
   9   2   7   22.42   14.36   0
   9   4   4   24.66   18.09   0
   9   5   3    1.85   17.68   0
   9   6   2    9.64   22.11   0
  -5  10  -6    8.22   16.25   0
  -2   9  -7   12.10   17.89   0
  -2  10  -7   -6.74   16.87   0
  -2  11  -7    6.14   18.88   0
  -1   6  -6   15.42   14.24   0
  -1   9  -7   22.80   15.83   0
  -1  10  -7   15.18   18.37   0
  -1  11  -7    0.61   17.35   0
   0   9  -7   15.43   16.05   0
   0  10  -7    0.20   17.05   0
   0  11  -7   -2.06   17.35   0
   1  10  -7   -2.64   18.04   0
   1  11  -7    5.29   18.64   0
   2   4  -4  151.32   19.15   0
   2   7  -6   21.29   16.96   0
   3   6  -5  448.07   34.95   0
   3   8  -6  229.15   30.21   0
   3   9  -6   -3.63   18.92   0
   4   3  -2   81.87   15.31   0
   4   4  -3  324.66   27.22   0
   4   7  -5    7.35   17.32   0
   5   2   0   95.21   15.32   0
   5   5  -3   37.60   17.00   0
   5   9  -5   27.03   24.53   0
   5  10  -5   -8.65   20.81   0
   6   3   0  111.74   17.73   0
   6   5  -2  152.30   23.26   0
   6   9  -4   19.95   22.50   0
   6  10  -4   13.54   22.35   0
   7   4   0   38.67   17.65   0
   7   7  -2   49.09   23.32   0
   7   9  -3   21.21   24.98   0
   8   3   3   14.20   15.10   0
   8   6   0    3.79   16.43   0
   8   8  -1   79.29   27.07   0
   9   1   9    1.57   10.48   0
   9   7   1   14.35   19.40   0
  10   4   6   39.25   18.29   0
  -5   6  -5    9.33   10.36   0
  -5   9  -6   -4.66   14.36   0
  -4   7  -6  158.60   20.30   0
  -3   9  -7    3.37   16.15   0
  -3  10  -7   16.05   17.45   0
  -2   6  -6   55.51   13.28   0
  -1   8  -7   43.18   17.79   0
   0   8  -7   22.71   16.47   0
   1   6  -6   65.71   17.50   0
   1   8  -7   28.39   19.89   0
   2   9  -7   35.87   22.63   0
   2  10  -7   -1.67   18.88   0
   2  11  -7    5.52   19.51   0
   4   2  -1  124.48   14.94   0
   4   5  -4   63.72   17.98   0
   4   9  -6   -5.80   19.24   0
   4  10  -6   -6.52   20.57   0
   5   6  -4  236.84   28.49   0
   5   8  -5  109.10   26.60   0
   6   2   1  342.73   24.26   0
   6   6  -3   15.58   16.70   0
   6   8  -4    1.17   19.63   0
   7   1   4   36.69   11.32   0
   7   3   1   20.51   12.62   0
   7   5  -1  121.82   23.04   0
   7   6  -2    9.13   16.65   0
   7   8  -3   27.07   22.75   0
   8   1   6   58.91   12.91   0
   8   7  -1    1.26   19.59   0
   9   5   2   -1.87   17.53   0
   9   6   1   24.87   22.80   0
  -6   7  -5   -3.75    9.98   0
  -5   8  -6    7.60   14.16   0
  -4  10  -7   58.36   20.46   0
  -3   6  -6   15.90   11.06   0
  -2   8  -7  151.99   21.70   0
   2   6  -6   86.90   19.77   0
   2   8  -7   45.54   19.10   0
   3   3  -3  550.81   29.68   0
   3   4  -4 1886.48   57.89   0
   3   5  -5  691.57   40.85   0
   3   7  -6   26.67   18.38   0
   3   9  -7    3.62   21.97   0
   3  10  -7   29.58   22.55   0
   3  11  -7    3.45   20.17   0
   4   6  -5   32.56   19.61   0
   4   8  -6   69.97   23.34   0
   5   7  -5   26.99   18.36   0
   5  10  -6   14.47   24.26   0
   6   7  -4   13.97   19.90   0
   6   9  -5   12.53   24.35   0
   6  10  -5  -15.65   19.82   0
   7   0   6   -1.56    7.35   0
   7   7  -3  293.54   36.55   0
   8   4   1   27.27   15.98   0
   8   5   0   21.14   14.87   0
   8   6  -1    6.56   16.74   0
   8   8  -2   47.09   24.27   0
   9   2   6    5.05   13.42   0
   9   4   3   11.21   16.01   0
   9   7   0   35.44   22.50   0
  -4   5  -5   23.17    8.62   0
  -4   9  -7   12.49   15.92   0
  -3   8  -7   35.29   17.09   0
  -1   4  -5  155.40   15.38   0
  -1   7  -7   37.60   15.38   0
  -1  10  -8    7.67   20.35   0
  -1  11  -8   38.25   20.68   0
   0   3  -4    3.57    8.01   0
   0   4  -5   29.92   11.18   0
   0  10  -8   27.35   19.62   0
   0  11  -8    7.22   18.13   0
   1   7  -7   23.28   17.40   0
   1  10  -8    8.79   21.99   0
   1  11  -8   -7.75   17.87   0
   3   2  -2  528.73   25.51   0
   3   8  -7   59.55   23.64   0
   4   7  -6   -7.20   16.21   0
   4  10  -7   69.69   26.08   0
   5   4  -3   39.46   15.37   0
   5   5  -4   73.54   22.08   0
   5   9  -6   31.50   22.96   0
   6   4  -2   45.48   16.32   0
   6   5  -3   16.81   16.29   0
   6   8  -5   12.49   20.85   0
   7   2   2   45.83   12.42   0
   7   5  -2   12.05   19.26   0
   7   8  -4   13.69   23.46   0
   7   9  -4   51.86   25.22   0
   8   3   2   74.88   19.11   0
   8   7  -2   10.63   20.15   0
  10   4   5   18.36   15.04   0
  -6   9  -6   13.27   14.33   0
  -2   4  -5   98.20   12.60   0
  -2   7  -7   87.09   16.87   0
  -2  10  -8   21.03   17.84   0
  -1   5  -6  192.02   20.17   0
  -1   9  -8   75.97   20.86   0
   0   5  -6  477.92   29.63   0
   0   9  -8   15.58   16.19   0
   1   5  -6   75.40   16.47   0
   1   9  -8   25.35   19.18   0
   2   7  -7   47.82   19.17   0
   2  10  -8  -16.33   17.71   0
   2  11  -8   18.67   20.58   0
   3   6  -6   29.69   17.44   0
   4   1   0  344.77   19.16   0
   4   4  -4   78.20   17.40   0
   4   9  -7   38.01   22.83   0
   5   3  -2  162.18   19.62   0
   5   6  -5   11.12   17.16   0
   5   8  -6    4.31   19.46   0
   6   0   4  155.51   12.07   0
   6   3  -1  257.88   23.92   0
   6   6  -4  171.20   26.67   0
   6  10  -6   39.15   24.03   0
   7   3   0    5.48   14.32   0
   7   4  -1   -1.28   14.36   0
   7   6  -3   -2.55   17.39   0
   8   0   8   16.47    8.31   0
   8   5  -1   29.25   18.99   0
   8   8  -3    4.65   20.57   0
   9   1   8   25.53   10.89   0
   9   4   2   28.51   17.82   0
   9   5   1   17.98   16.41   0
   9   6   0   -2.52   18.51   0
   9   7  -1   37.33   21.77   0
  10   5   3   -0.04   17.44   0
  -7   8  -5    2.34   10.58   0
  -5   7  -6   10.26   11.98   0
  -4   8  -7   38.46   16.43   0
  -3   7  -7   65.87   16.70   0
  -3  10  -8   12.39   19.72   0
  -2   5  -6    4.61    9.93   0
  -2   9  -8    6.93   15.07   0
  -1   8  -8    3.11   17.15   0
   0   6  -7  301.82   28.46   0
   0   8  -8   11.19   16.27   0
   1   2  -3  470.70   21.47   0
   1   6  -7   40.20   18.87   0
   1   8  -8   10.74   15.70   0
   2   3  -4  442.82   26.13   0
   2   4  -5   92.82   16.79   0
   2   5  -6  230.47   24.59   0
   2   9  -8   28.56   20.48   0
   3   7  -7   74.69   22.06   0
   3   9  -8  -10.57   20.07   0
   3  10  -8   10.77   20.96   0
   4   3  -3  242.61   22.26   0
   4   5  -5   22.50   15.76   0
   4   6  -6  109.59   23.61   0
   4   8  -7    4.19   17.37   0
   5   2  -1  597.75   30.40   0
   5   7  -6   88.24   22.96   0
   5   9  -7    4.11   22.69   0
   5  10  -7   18.32   22.50   0
   6   7  -5   70.24   22.39   0
   6   9  -6   36.26   24.16   0
   7   7  -4  145.61   29.04   0
   7   9  -5   33.25   23.85   0
   8   4   0    6.55   14.28   0
   8   6  -2   -5.11   16.90   0
   8   7  -3   16.08   20.45   0
  10   2   8   26.93   13.98   0
  10   4   4    1.68   15.67   0
  -5   9  -7    0.50   15.16   0
  -4   6  -6    1.32    9.30   0
  -3   9  -8   24.96   17.50   0
  -2   8  -8   48.63   19.05   0
  -1   6  -7  159.84   20.06   0
   0  10  -9   12.46   21.56   0
   0  11  -9   11.46   19.49   0
   1  10  -9    7.28   20.94   0
   1  11  -9   29.76   21.74   0
   2   6  -7  131.69   22.34   0
   2   8  -8   12.48   16.86   0
   2  11  -9    4.86   21.44   0
   3   4  -5   28.83   17.08   0
   4   7  -7   14.03   20.56   0
   4  10  -8   46.16   24.18   0
   6   4  -3  108.85   22.49   0
   6   5  -4    6.30   15.93   0
   6   8  -6   32.59   22.38   0
   7   5  -3   11.64   18.99   0
   7   8  -5    5.59   21.06   0
   8   1   5    2.28    9.53   0
   8   3   1  133.97   22.11   0
   8   8  -4   18.71   21.60   0
   9   3   3    4.48   14.22   0
   9   5   0    5.37   15.73   0
   9   6  -1   -5.17   17.20   0
   9   7  -2   31.35   24.46   0
  10   5   2   14.90   18.15   0
  -6   8  -6   13.05   12.22   0
  -4  10  -8   13.68   18.07   0
  -2   6  -7  155.97   19.79   0
  -1   7  -8   70.91   19.66   0
  -1  10  -9    1.77   17.46   0
   0   7  -8    9.76   13.79   0
   0   9  -9   11.36   18.78   0
   1   7  -8  150.30   24.05   0
   1   9  -9   38.92   22.07   0
   2   2  -3  498.09   23.97   0
   2   7  -8   17.03   19.94   0
   2  10  -9   23.35   21.23   0
   3   1  -1  249.33   15.50   0
   3   3  -4   51.42   14.03   0
   3   5  -6   24.32   15.69   0
   3   6  -7   98.29   23.02   0
   3   8  -8   22.56   18.59   0
   3  10  -9   -0.69   22.14   0
   4   2  -2  531.03   27.38   0
   4   9  -8    0.44   20.08   0
   5   4  -4  204.22   23.96   0
   5   5  -5   39.82   17.61   0
   5   6  -6  118.20   24.35   0
   5   8  -7    6.01   19.98   0
   5  10  -8   -7.56   19.92   0
   6   6  -5   30.85   18.58   0
   6   7  -6   10.94   18.37   0
   6   9  -7   14.91   22.58   0
   7   2   1   91.55   14.97   0
   7   4  -2   47.21   16.49   0
   7   6  -4   14.92   17.45   0
   7   7  -5   45.06   22.69   0
   7   9  -6   17.47   22.67   0
   8   5  -2   -5.05   13.99   0
   8   6  -3   12.44   19.03   0
   8   7  -4   24.12   24.12   0
   9   1   7   47.27   12.06   0
   9   4   1    0.02   14.29   0
  10   4   3    9.01   18.44   0
  -4   7  -7   26.67   14.03   0
  -4   9  -8   -3.37   14.65   0
  -3   4  -5   37.35    8.07   0
  -3   5  -6   55.89   11.16   0
  -3   8  -8   58.88   18.24   0
  -2  10  -9   24.71   17.93   0
  -1   9  -9   10.00   15.53   0
   2   9  -9    3.04   18.19   0
   3   7  -8  217.98   29.66   0
   3   9  -9   65.70   24.12   0
   4   5  -6   49.94   18.03   0
   4   8  -8   99.70   25.94   0
   4  10  -9   14.50   23.11   0
   5   3  -3  196.35   21.49   0
   5   7  -7    9.26   17.48   0
   5   9  -8    4.17   21.19   0
   6   3  -2   76.39   16.50   0
   6   8  -7   68.25   24.24   0
   7   3  -1  135.34   19.82   0
   7   8  -6    2.20   20.65   0
   8   4  -1    3.63   13.96   0
   8   8  -5   10.91   20.61   0
   9   3   2    7.48   14.88   0
   9   5  -1   13.04   18.15   0
   9   6  -2   25.17   20.05   0
   9   7  -3   14.29   21.63   0
  10   2   7    6.48   11.62   0
  10   5   1   -0.06   17.33   0
  -5   8  -7   27.53   13.55   0
  -3   6  -7    7.77   11.36   0
  -3  10  -9   15.91   19.48   0
  -2   7  -8   38.60   15.45   0
  -2   9  -9    0.98   14.42   0
  -1   8  -9    4.84   17.53   0
   0   5  -7  600.14   34.23   0
   0   8  -9  130.46   23.97   0
   1   4  -6   32.02   12.76   0
   1   5  -7    8.60   12.82   0
   1   8  -9   59.06   19.77   0
   1  10 -10    6.11   21.77   0
   2   8  -9   -5.22   15.50   0
   4   4  -5   16.70   14.39   0
   4   6  -7    2.56   16.47   0
   4   9  -9   -1.85   20.11   0
   5   8  -8    9.12   19.95   0
   6   5  -5    9.01   19.19   0
   6   6  -6    9.40   20.03   0
   7   0   5   42.46    9.26   0
   7   5  -4   22.17   16.97   0
   7   6  -5  120.57   24.80   0
   7   9  -7   10.26   21.48   0
   8   0   7   -1.80    7.16   0
   8   3   0   16.18   15.47   0
   9   4   0   11.04   17.32   0
  10   4   2    1.03   16.91   0
  -1   4  -6   25.65   11.34   0
  -1   5  -7  228.47   21.77   0
  -1  10 -10    4.42   20.54   0
   0   6  -8   23.08   14.34   0
   0  10 -10   -8.41   16.03   0
   1   3  -5   68.22   14.86   0
   1   6  -8  126.75   21.38   0
   2   4  -6  194.34   21.76   0
   2   5  -7  340.67   29.17   0
   2   6  -8   26.42   16.52   0
   2  10 -10   18.83   20.67   0
   3   8  -9   -6.20   16.06   0
   3  10 -10   13.70   21.09   0
   4   3  -4  116.08   17.87   0
   4   7  -8   11.16   17.46   0
   5   2  -2   42.71   14.15   0
   5   5  -6  126.44   24.34   0
   5   6  -7  225.09   30.10   0
   5  10  -9    1.76   20.85   0
   6   2  -1  139.11   17.32   0
   6   4  -4   27.47   15.98   0
   6   7  -7    6.40   19.68   0
   6   9  -8   -0.64   21.37   0
   7   4  -3   21.61   15.09   0
   7   7  -6   12.86   20.22   0
   7   8  -7   21.89   24.42   0
   8   1   4  101.81   14.72   0
   8   4  -2  -12.57   15.60   0
   8   5  -3   11.69   15.68   0
   8   6  -4    6.95   18.40   0
   8   7  -5    7.11   20.59   0
   8   8  -6   14.80   23.47   0
   9   6  -3   15.68   21.11   0
   9   7  -4   14.98   22.50   0
  10   2   6    4.09   12.87   0
  10   5   0    3.84   18.80   0
  10   6  -1   18.40   19.46   0
  -6   9  -7   26.98   14.42   0
  -5   6  -6  162.41   15.74   0
  -4   8  -8   51.57   17.23   0
  -3   7  -8   94.34   18.18   0
  -3   9  -9   17.10   15.95   0
  -2   8  -9   41.20   16.62   0
  -2  10 -10   24.83   18.99   0
  -1   6  -8   63.02   15.50   0
   0   3  -5 1524.57   40.90   0
   0   7  -9   40.24   16.83   0
   0   9 -10   17.46   18.17   0
   1   7  -9   79.26   20.67   0
   1   9 -10    9.93   18.44   0
   2   3  -5   54.66   13.69   0
   2   7  -9   93.96   22.86   0
   2   9 -10   -5.42   18.12   0
   3   4  -6  156.70   21.31   0
   3   5  -7  569.86   37.78   0
   3   6  -8   17.77   17.34   0
   3   9 -10   27.97   21.63   0
   4   1  -1  343.97   20.03   0
   4   8  -9  115.69   27.16   0
   4  10 -10    4.47   20.41   0
   5   4  -5  150.46   22.39   0
   5   7  -8   30.80   20.95   0
   5   9  -9   21.40   22.79   0
   6   3  -3  182.04   23.67   0
   6   8  -8   99.27   27.63   0
   7   2   0   27.58   11.44   0
   7   3  -2   16.33   15.82   0
   7   9  -8   16.21   24.07   0
   9   1   6   -3.86    9.70   0
   9   3   1   36.30   16.94   0
   9   5  -2   10.87   16.68   0
  -6   7  -6   11.80   10.20   0
  -5   9  -8   33.90   15.97   0
  -4  10  -9   18.48   17.02   0
  -2   5  -7   -0.43    9.85   0
  -1   3  -5  770.34   27.40   0
  -1   7  -9  494.83   35.89   0
  -1   9 -10    2.71   15.55   0
   1   8 -10    7.91   16.09   0
   2   8 -10    4.65   16.55   0
   3   3  -5  298.89   24.23   0
   3   7  -9   10.19   17.06   0
   4   2  -3  105.28   15.38   0
   4   4  -6  274.47   28.66   0
   4   5  -7   26.60   16.97   0
   4   6  -8   15.35   17.94   0
   4   9 -10    4.20   20.49   0
   5   3  -4   32.35   14.17   0
   5   8  -9   10.51   21.18   0
   6   0   3   16.97    7.03   0
   6   5  -6  293.35   33.58   0
   6   6  -7   26.01   18.86   0
   6   9  -9   -6.21   20.43   0
   7   6  -6   52.24   20.82   0
   7   7  -7  118.62   27.99   0
   8   2   1   87.90   17.72   0
   8   3  -1   11.06   14.79   0
   8   5  -4  107.96   24.99   0
   8   6  -5   29.17   20.29   0
   8   7  -6   45.05   23.56   0
   9   4  -1  104.31   21.50   0
  10   4   1   -9.38   13.14   0
  10   5  -1   21.49   19.54   0
  10   6  -2    4.78   17.87   0
  -5   7  -7   15.67   12.00   0
  -4   5  -6   34.71    9.53   0
  -4   9  -9   19.40   17.90   0
  -3   8  -9   24.26   16.11   0
  -3  10 -10   12.22   17.80   0
  -2   4  -6   37.09   10.28   0
  -2   6  -8    7.30   10.59   0
  -2   9 -10   84.90   22.50   0
   0   8 -10   10.14   15.11   0
   0  10 -11   42.85   21.16   0
   1  10 -11    7.95   18.27   0
   2  10 -11   -5.62   17.87   0
   3   8 -10    2.19   18.41   0
   3  10 -11    3.79   20.06   0
   4   7  -9   21.62   18.64   0
   4   8 -10   10.32   22.16   0
   5   6  -8   91.12   25.35   0
   5   9 -10   15.50   21.83   0
   6   4  -5    9.46   15.19   0
   6   7  -8    0.65   19.33   0
   6   8  -9   40.77   22.35   0
   7   4  -4   57.48   17.19   0
   7   8  -8   -2.31   20.70   0
   8   4  -3   55.80   20.56   0
   8   8  -7   22.09   22.37   0
   9   5  -3    7.13   15.57   0
   9   6  -4   17.53   19.64   0
   9   7  -5    5.03   19.43   0
  10   2   5    3.04   11.93   0
  -4   6  -7    4.43    9.32   0
  -2   7  -9   89.22   20.12   0
  -1   8 -10    4.95   15.20   0
  -1  10 -11    4.24   17.33   0
   0   5  -8  155.23   21.45   0
   0   9 -11   35.06   22.53   0
   1   2  -4  854.57   29.31   0
   1   5  -8    2.11   12.43   0
   1   6  -9  276.79   28.43   0
   1   9 -11    3.37   18.03   0
   2   2  -4 1644.01   43.24   0
   2   5  -8  153.12   22.39   0
   2   6  -9   52.38   18.62   0
   2   9 -11  -11.02   17.82   0
   3   5  -8    9.63   15.05   0
   3   6  -9    9.05   16.75   0
   3   9 -11   -9.70   18.90   0
   4   3  -5  142.09   19.61   0
   4  10 -11   49.24   24.57   0
   5   4  -6  150.32   22.94   0
   5   5  -7   58.17   20.11   0
   5   7  -9   26.98   19.56   0
   6   2  -2  123.11   17.04   0
   6   9 -10    1.35   20.16   0
   7   2  -1   16.29   13.27   0
   7   6  -7   53.94   23.89   0
   8   1   3   -0.54    9.05   0
   8   6  -6   32.43   20.98   0
   8   7  -7   30.86   22.70   0
   9   1   5  108.65   15.58   0
   9   3   0   -4.91   14.78   0
   9   4  -2    8.10   17.55   0
  10   1   8    5.92    9.74   0
  10   3   2    7.47   15.68   0
  10   4   0   -5.68   15.02   0
  10   5  -2    9.10   19.45   0
  10   6  -3   17.99   19.36   0
  -7   8  -6   25.92   10.53   0
  -6   8  -7    4.66   11.18   0
  -5   8  -8    4.45   13.22   0
  -4   7  -8   20.35   13.59   0
  -3   9 -10   13.51   18.95   0
  -2   8 -10   11.96   17.61   0
  -2  10 -11    3.69   18.77   0
  -1   9 -11   11.20   18.67   0
   0   2  -4 1478.70   34.18   0
   0   4  -7   45.01   14.65   0
   0   6  -9  112.89   20.00   0
   0   7 -10   78.81   21.55   0
   1   4  -7   96.91   16.83   0
   1   7 -10   -3.02   15.41   0
   2   4  -7  341.17   27.43   0
   2   7 -10   -1.78   15.13   0
   2   8 -11   20.40   20.94   0
   2  10 -12   12.64   21.41   0
   3   1  -2    6.05    7.71   0
   3   4  -7   42.41   15.83   0
   3   7 -10   93.04   22.95   0
   4   5  -8   10.73   17.92   0
   4   6  -9   14.06   18.37   0
   4   9 -11   -3.23   20.08   0
   5   1  -1  284.80   19.98   0
   5   2  -3  261.26   22.24   0
   5   8 -10    0.72   18.84   0
   6   3  -4  283.89   26.58   0
   6   5  -7   17.18   17.70   0
   6   6  -8   19.12   18.34   0
   6   7  -9    0.47   19.56   0
   7   0   4  117.34   11.63   0
   7   3  -3   75.00   17.78   0
   7   5  -6    0.98   15.29   0
   7   7  -8   23.89   22.14   0
   7   8  -9   -2.49   20.91   0
   8   0   6   18.25    8.20   0
   8   2   0  188.34   22.38   0
   8   3  -2   25.45   17.41   0
   8   5  -5   21.24   17.23   0
   8   8  -8    2.69   20.78   0
   9   5  -4   12.92   20.29   0
   9   6  -5   -1.60   18.29   0
   9   7  -6   12.46   19.92   0
  10   2   4   -4.13   12.61   0
  -4   8  -9    7.98   15.53   0
  -3   5  -7   60.59   11.69   0
  -3   6  -8   14.57   12.21   0
  -1   5  -8   18.03   13.16   0
  -1   6  -9  131.86   19.48   0
   0   8 -11   -4.20   16.78   0
   0  10 -12   45.01   23.48   0
   1   8 -11   26.63   17.68   0
   1  10 -12   15.68   19.97   0
   3   8 -11    9.70   19.71   0
   3  10 -12    0.13   19.76   0
   4   4  -7  116.54   20.80   0
   4   7 -10   24.97   19.11   0
   4   8 -11   24.76   21.33   0
   5   3  -5    9.06   13.02   0
   5   6  -9   29.17   18.58   0
   5   9 -11   19.00   22.68   0
   6   4  -6   33.98   19.70   0
   6   8 -10   16.99   22.17   0
   7   4  -5   16.87   16.18   0
   8   4  -4   20.87   16.29   0
   9   3  -1   -3.15   15.54   0
  10   3   1   52.46   19.68   0
  10   4  -1   -2.14   16.19   0
  10   6  -4   -7.45   17.96   0
  -6   9  -8   11.39   13.92   0
  -3   7  -9   85.33   17.90   0
  -2   9 -11    4.77   17.49   0
  -1   4  -7  161.50   17.55   0
  -1   7 -10   16.12   15.49   0
  -1  10 -12   -8.98   18.86   0
   1   3  -6   41.50   12.30   0
   1   9 -12   -7.08   17.25   0
   2   3  -6    9.35   11.70   0
   2   9 -12   29.13   21.16   0
   3   3  -6   11.10   12.68   0
   3   9 -12    4.18   20.07   0
   4   2  -4 1085.83   40.57   0
   4   9 -12   11.10   21.56   0
   5   5  -8   49.18   20.13   0
   5   7 -10   91.48   26.13   0
   5   8 -11   11.02   21.64   0
   6   9 -11    2.72   21.39   0
   7   5  -7   16.52   19.88   0
   7   6  -8   -4.76   18.20   0
   7   7  -9  -11.27   19.14   0
   7   8 -10    2.50   21.20   0
   8   5  -6    8.72   16.57   0
   8   6  -7   -8.04   18.18   0
   8   7  -8    1.99   20.89   0
   8   8  -9   21.72   22.42   0
   9   1   4   15.47   11.66   0
   9   4  -3   24.29   15.69   0
   9   6  -6    6.32   19.18   0
   9   7  -7    2.52   19.70   0
  10   1   7    0.31    9.76   0
  10   5  -3    9.52   17.08   0
  -5   9  -9    2.04   13.85   0
  -4   9 -10    3.92   15.32   0
  -3   4  -6    2.69    7.43   0
  -3   8 -10   20.77   15.81   0
  -2   6  -9  187.15   21.78   0
  -1   8 -11   58.12   19.32   0
   0   3  -6  645.57   28.42   0
   0   9 -12   -6.39   15.94   0
   1   5  -9   42.47   15.79   0
   1   6 -10  149.30   23.32   0
   1   7 -11   75.19   23.22   0
   2   5  -9  134.31   21.95   0
   2   6 -10  125.57   23.53   0
   2   7 -11   13.72   18.35   0
   2  10 -13    2.00   18.96   0
   3   5  -9  379.17   33.40   0
   3   6 -10   76.87   21.61   0
   3   7 -11   35.21   19.57   0
   4   1  -2  827.45   30.26   0
   4   3  -6  330.10   27.35   0
   4   6 -10  -13.48   15.84   0
   4   7 -11   53.93   24.70   0
   5   4  -7   47.16   17.87   0
   5   9 -12   38.25   24.46   0
   6   0   2  300.59   16.61   0
   6   2  -3   88.26   16.04   0
   6   3  -5   34.78   15.37   0
   6   5  -8   25.90   19.23   0
   6   6  -9  154.68   27.77   0
   6   7 -10  -21.30   18.08   0
   6   8 -11   18.22   22.52   0
   7   2  -2   14.03   11.63   0
   8   3  -3   30.86   15.04   0
   9   5  -5    9.30   17.30   0
  10   3   0   46.69   18.33   0
  10   4  -2    2.23   16.82   0
  10   6  -5    4.84   18.43   0
  -3   9 -11   21.82   18.25   0
  -2   5  -8   51.83   13.44   0
  -2   7 -10   24.60   13.37   0
  -1   9 -12    1.38   17.04   0
   0   5  -9  171.76   22.58   0
   0   6 -10  379.72   31.28   0
   0   7 -11  210.73   28.65   0
   0  10 -13   18.79   22.21   0
   1   8 -12    1.79   15.87   0
   1  10 -13    8.82   19.85   0
   2   4  -8   48.55   15.70   0
   2   8 -12   50.83   21.95   0
   3   4  -8   84.29   18.66   0
   3   8 -12   38.79   22.35   0
   4   5  -9  301.61   32.52   0
   4   8 -12   -1.52   19.77   0
   5   0   1   37.20    7.68   0
   5   2  -4    1.31   10.82   0
   5   6 -10  120.72   25.45   0
   5   7 -11   -5.32   19.35   0
   6   1  -1  251.72   20.26   0
   6   4  -7   57.75   22.42   0
   7   4  -6    6.78   16.07   0
   7   6  -9   67.49   25.87   0
   7   7 -10  -12.40   19.25   0
   8   0   5  204.39   14.87   0
   8   2  -1   40.49   13.48   0
   8   4  -5    6.59   14.95   0
   8   6  -8   16.70   20.60   0
   8   7  -9   -1.75   20.54   0
   9   3  -2   -4.64   15.50   0
   9   4  -4   -3.70   13.55   0
   9   6  -7   -4.43   18.68   0
   9   7  -8   -3.67   19.36   0
  10   5  -4   -7.23   16.05   0
  -2   8 -11  302.34   30.45   0
   0   8 -12    6.37   15.07   0
   1   4  -8   67.22   15.71   0
   1   9 -13   16.41   19.63   0
   2   9 -13   -3.44   18.69   0
   3   9 -13   43.81   23.83   0
   4   4  -8  152.24   23.19   0
   4   9 -13    0.03   20.07   0
   5   1  -2  452.71   25.25   0
   5   3  -6   10.77   13.75   0
   5   5  -9   51.49   20.90   0
   5   8 -12   12.16   21.73   0
   5   9 -13   36.26   25.65   0
   6   6 -10   16.18   22.16   0
   6   7 -11    7.85   20.80   0
   7   0   3   -4.23    7.95   0
   7   5  -8   17.57   17.84   0
   7   8 -11   13.85   22.54   0
   8   5  -7   31.67   18.97   0
   9   1   3  207.02   20.08   0
   9   2   0   -6.18   12.86   0
   9   5  -6    6.50   17.91   0
  10   1   6    1.09    9.43   0
  10   4  -3  -10.37   17.27   0
  10   6  -6    1.07   17.80   0
  -5   6  -7  202.41   16.53   0
  -5   7  -8    9.35   11.30   0
  -4   6  -8    2.45   11.07   0
  -4   7  -9   -3.81   12.52   0
  -2   4  -7  246.86   18.34   0
  -2   9 -12    9.11   17.39   0
  -1   3  -6  150.46   14.13   0
  -1   5  -9  117.10   18.73   0
  -1   6 -10    7.02   12.69   0
  -1   7 -11  151.77   22.61   0
  -1   8 -12    8.72   18.40   0
   0   4  -8  174.61   19.26   0
   0   9 -13   -8.08   17.59   0
   1   2  -5  177.48   16.06   0
   2   1  -3  470.78   21.11   0
   2   2  -5   61.68   13.07   0
   2   3  -7  719.93   35.54   0
   2   6 -11    3.36   16.45   0
   2   7 -12   13.08   17.18   0
   3   2  -5 1192.17   41.44   0
   3   3  -7   40.09   14.82   0
   3   6 -11    2.92   17.03   0
   3   7 -12   94.43   23.89   0
   4   6 -11   -9.56   15.48   0
   4   7 -12   28.53   21.69   0
   5   4  -8  389.09   33.87   0
   6   5  -9   49.25   20.18   0
   6   8 -12   19.96   23.03   0
   7   2  -3   -0.03   13.67   0
   7   3  -5  144.68   23.15   0
   7   4  -7  119.87   25.67   0
   8   2  -2   11.18   14.22   0
   8   3  -4   30.92   16.81   0
   8   4  -6   11.35   15.54   0
   8   6  -9   69.66   24.94   0
   8   7 -10    3.62   21.19   0
   9   3  -3   27.10   18.25   0
   9   4  -5   22.96   18.93   0
   9   6  -8    3.17   19.92   0
   9   7  -9   43.43   23.88   0
  10   3  -1   14.27   15.42   0
  10   5  -5    3.24   17.17   0
  11   3   1   -6.42   15.36   0
  -6   7  -7    6.58    9.24   0
  -5   8  -9    3.78   11.85   0
  -4   8 -10   -0.01   14.25   0
  -3   6  -9  272.61   23.12   0
  -3   7 -10   32.81   15.30   0
   1   3  -7  457.19   27.41   0
   1   5 -10  104.04   22.00   0
   1   7 -12   -0.26   14.78   0
   1   8 -13   65.09   23.89   0
   2   8 -13   21.21   20.63   0
   3   1  -3   64.06   11.28   0
   3   5 -10    9.00   18.41   0
   3   8 -13    2.39   19.66   0
   3   9 -14    4.47   21.73   0
   4   3  -7  117.12   19.66   0
   4   5 -10   28.92   17.51   0
   4   8 -13   -7.70   20.08   0
   5   6 -11   74.83   23.05   0
   5   7 -12    2.01   20.21   0
   5   8 -13   24.59   23.31   0
   6   2  -4  161.47   20.05   0
   6   3  -6   38.61   16.17   0
   6   4  -8  153.89   25.24   0
   7   6 -10   85.50   25.95   0
   7   7 -11    0.05   20.69   0
   7   8 -12   12.82   22.42   0
   8   5  -8   84.89   24.22   0
   9   0   7   35.14    8.40   0
   9   5  -7   31.34   20.45   0
  10   1   5    0.20   10.45   0
  10   4  -4   23.43   20.37   0
  11   4  -2   -5.74   16.68   0
  -6   8  -8    0.88   10.38   0
  -5   9 -10   13.26   15.86   0
  -4   5  -7   36.51   10.09   0
  -4   9 -11   99.15   21.41   0
  -3   8 -11    4.42   15.94   0
  -2   7 -11    8.75   16.11   0
  -1   4  -8   78.95   14.84   0
  -1   9 -13   36.73   18.47   0
   0   6 -11  197.66   24.68   0
   0   7 -12   80.09   20.53   0
   0   8 -13   45.00   21.72   0
   1   9 -14   13.18   21.66   0
   2   4  -9   21.41   14.50   0
   2   9 -14   -0.42   18.28   0
   3   4  -9  172.22   23.68   0
   4   1  -3  795.37   31.10   0
   4   4  -9  100.51   21.45   0
   5   2  -5   14.06   12.23   0
   5   3  -7   49.49   16.89   0
   5   5 -10   22.53   19.00   0
   6   1  -2  154.66   17.83   0
   6   6 -11   -1.84   18.76   0
   6   7 -12    9.76   21.19   0
   6   8 -13  -10.34   20.87   0
   7   5  -9   19.06   18.62   0
   8   3  -5  109.66   22.39   0
   8   7 -11   16.73   21.86   0
   9   1   2   71.96   15.94   0
   9   2  -1    1.78   14.05   0
   9   6  -9   19.56   22.90   0
  10   3  -2    7.56   16.29   0
  10   5  -6    8.56   18.59   0
  11   3   0   11.57   16.71   0
  -3   5  -8   97.08   14.14   0
  -3   9 -12   18.27   18.14   0
  -2   6 -10   50.22   15.16   0
  -2   8 -12   13.00   15.41   0
   0   3  -7   94.66   15.66   0
   0   5 -10   34.52   14.55   0
   0   9 -14   11.26   20.26   0
   1   4  -9   33.71   14.18   0
   2   7 -13  118.82   27.17   0
   3   6 -12    3.71   16.40   0
   3   7 -13   25.96   19.65   0
   3   8 -14    4.41   22.92   0
   4   6 -12    8.62   17.71   0
   4   7 -13   -0.43   19.64   0
   4   8 -14   -0.71   23.00   0
   5   4  -9  446.88   37.70   0
   6   0   1  267.98   16.69   0
   6   5 -10    2.21   16.81   0
   7   2  -4   77.55   19.07   0
   7   3  -6   49.11   17.21   0
   7   4  -8  164.77   26.40   0
   7   6 -11    2.86   20.33   0
   7   7 -12    4.18   21.60   0
   8   0   4  115.21   12.81   0
   8   2  -3   89.79   19.29   0
   8   4  -7   26.08   17.32   0
   8   5  -9    7.15   20.98   0
   8   6 -10    8.34   21.47   0
   9   3  -4   10.69   14.75   0
   9   4  -6    9.21   15.62   0
   9   5  -8   14.10   22.33   0
  10   4  -5    7.15   19.93   0
  11   2   3    0.63   12.46   0
  11   4  -3   64.95   22.06   0
  -2   5  -9    6.62   11.36   0
  -2   9 -13   -0.60   14.80   0
  -1   6 -11   19.10   16.26   0
  -1   7 -12   77.34   20.05   0
  -1   8 -13   16.26   18.20   0
   1   6 -12  162.94   26.48   0
   1   7 -13   11.93   16.25   0
   1   8 -14   -2.03   20.20   0
   2   5 -11  193.02   26.06   0
   2   6 -12   18.06   18.08   0
   2   8 -14    7.76   19.57   0
   2   9 -15    1.14   19.97   0
   3   5 -11  151.08   24.35   0
   3   9 -15    1.98   19.82   0
   4   5 -11   28.17   19.43   0
   5   1  -3  453.60   25.73   0
   5   6 -12   15.06   18.94   0
   5   7 -13   44.37   24.11   0
   5   8 -14   -7.73   21.03   0
   6   2  -5   24.54   13.57   0
   6   3  -7   38.23   16.98   0
   6   4  -9   22.21   18.49   0
   6   7 -13    1.16   21.42   0
   6   8 -14   -1.22   19.18   0
   7   0   2   46.12   10.12   0
   7   5 -10   69.69   22.74   0
   8   7 -12   -1.61   22.51   0
   9   2  -2   16.58   15.61   0
   9   6 -10  -10.14   20.61   0
  10   1   4   -0.56   10.33   0
  10   3  -3   14.78   17.13   0
  10   5  -7   51.75   22.39   0
  11   3  -1   -7.80   15.61   0
  -2   3  -6 1722.94   37.43   0
  -1   5 -10  100.38   18.56   0
  -1   9 -14   -4.26   17.50   0
   1   5 -11   38.93   19.37   0
   1   9 -15   13.84   22.01   0
   2   2  -6  167.98   17.84   0
   2   3  -8  803.00   38.54   0
   3   2  -6  130.23   17.72   0
   3   3  -8  242.24   24.67   0
   4   2  -6  484.38   30.25   0
   4   3  -8   79.26   18.34   0
   5   3  -8   55.44   20.23   0
   5   5 -11  124.54   25.30   0
   6   5 -11  134.25   28.74   0
   6   6 -12   21.49   21.60   0
   7   3  -7    7.64   17.35   0
   7   7 -13   53.91   26.29   0
   8   3  -6   57.26   19.16   0
   8   4  -8   -1.90   15.47   0
   8   6 -11    9.85   20.97   0
   9   0   6   -2.12    7.06   0
   9   3  -5   49.30   19.98   0
   9   4  -7   -2.06   15.06   0
   9   5  -9   32.93   24.52   0
  11   4  -4    7.73   16.16   0
  -4   7 -10   34.67   14.34   0
  -4   8 -11   -5.46   14.12   0
  -3   4  -7  620.72   24.51   0
  -3   7 -11    0.43   13.69   0
  -3   8 -12   54.77   19.79   0
   0   6 -12   10.61   15.96   0
   0   7 -13   37.79   17.81   0
   0   8 -14    2.82   16.22   0
   0   9 -15    2.11   19.71   0
   1   3  -8  307.47   24.18   0
   2   4 -10  140.52   21.79   0
   2   7 -14   49.35   23.56   0
   3   4 -10  106.74   21.45   0
   3   6 -13   38.65   19.61   0
   3   7 -14  133.52   28.58   0
   3   8 -15    2.40   20.24   0
   4   4 -10   72.90   20.66   0
   4   6 -13   23.93   19.58   0
   4   7 -14    8.13   21.27   0
   4   8 -15   65.42   26.44   0
   5   2  -6  255.83   24.46   0
   5   4 -10   31.31   19.05   0
   5   6 -13   43.29   24.45   0
   5   7 -14   93.22   27.85   0
   5   8 -15  -16.48   19.12   0
   6   1  -3   37.48   13.58   0
   7   1  -2   69.05   13.60   0
   7   2  -5   11.11   16.01   0
   7   4  -9    0.36   15.74   0
   7   6 -12   -0.28   20.51   0
   8   2  -4  107.31   20.96   0
   8   5 -10   -8.39   18.25   0
   8   7 -13  -11.79   22.15   0
   9   6 -11   33.29   25.15   0
  10   1   3   -2.30   11.66   0
  10   2  -1  -18.45   14.52   0
  10   3  -4   11.93   17.16   0
  10   4  -6    8.28   18.28   0
  10   5  -8   41.10   21.36   0
  11   3  -2    3.15   16.03   0
  -5   7  -9    3.84   11.37   0
  -5   8 -10   -1.42   11.50   0
  -4   6  -9    6.86   11.94   0
  -4   9 -12    9.34   15.96   0
  -3   6 -10   14.68   12.76   0
  -3   9 -13    9.96   16.54   0
  -2   4  -8  101.00   14.08   0
  -2   6 -11   42.93   17.15   0
  -2   7 -12   59.19   18.15   0
  -2   8 -13   -5.30   13.24   0
  -2   9 -14   11.70   17.46   0
  -1   3  -7  443.60   23.04   0
   0   5 -11   58.47   16.62   0
   1   2  -6  152.22   16.10   0
   1   4 -10  347.53   29.95   0
   1   7 -14   15.43   19.42   0
   2   1  -4 5620.84   72.23   0
   2   6 -13   94.95   22.50   0
   2   8 -15    9.15   19.64   0
   3   5 -12   14.59   17.91   0
   4   1  -4   30.10   11.20   0
   4   5 -12   19.38   19.22   0
   5   5 -12   15.59   18.09   0
   6   2  -6  229.66   24.48   0
   6   3  -8   27.44   16.92   0
   6   4 -10   16.02   16.70   0
   6   6 -13   11.32   20.96   0
   6   7 -14   -5.94   21.31   0
   7   5 -11   35.15   22.06   0
   7   7 -14   21.71   25.34   0
   8   0   3   -0.39    8.62   0
   8   3  -7  174.45   27.79   0
   8   4  -9   11.47   20.02   0
   8   6 -12   14.00   21.83   0
   9   2  -3   90.92   18.59   0
   9   4  -8    4.91   17.75   0
  11   4  -5   -4.20   15.37   0
  -1   4  -9   51.24   12.68   0
  -1   6 -12   69.03   19.14   0
  -1   7 -13    0.30   12.41   0
  -1   8 -14   15.02   17.22   0
  -1   9 -15   15.02   19.05   0
   1   6 -13    2.22   16.31   0
   1   8 -15    6.91   18.61   0
   2   5 -12   75.61   19.51   0
   3   3  -9  283.41   26.96   0
   4   3  -9  321.45   29.62   0
   4   7 -15   -3.08   22.32   0
   4   8 -16   70.07   27.71   0
   5   1  -4 1394.11   45.12   0
   6   5 -12    9.95   19.77   0
   7   0   1   22.14    9.51   0
   7   3  -8  149.72   24.86   0
   7   4 -10   15.73   17.71   0
   7   6 -13   29.98   23.42   0
   8   5 -11    9.45   20.00   0
   9   0   5    9.16    8.20   0
   9   3  -6    6.85   14.31   0
   9   5 -10   21.83   21.21   0
  10   1   2    4.80   12.55   0
  10   2  -2   47.95   17.66   0
  10   3  -5   54.10   21.06   0
  10   4  -7   12.88   18.67   0
  10   5  -9    2.19   18.52   0
  11   3  -3   -1.81   15.77   0
  11   4  -6   -5.93   17.95   0
  -6   8  -9   34.36   12.41   0
  -5   6  -8   38.57   11.11   0
  -3   5  -9   47.84   12.54   0
  -2   5 -10   10.46   12.01   0
   0   4 -10  260.07   25.23   0
   0   7 -14   73.86   21.05   0
   0   8 -15    7.74   18.18   0
   1   5 -12  186.23   25.02   0
   2   3  -9   45.59   15.46   0
   2   7 -15   -3.51   19.88   0
   2   8 -16   17.51   21.38   0
   3   2  -7  562.04   31.89   0
   3   4 -11  353.18   32.63   0
   3   6 -14  112.85   25.33   0
   3   7 -15  121.34   28.39   0
   3   8 -16   25.35   21.37   0
   4   2  -7  352.93   27.54   0
   4   4 -11   69.56   22.14   0
   4   6 -14   25.09   21.12   0
   5   2  -7   24.93   14.04   0
   5   3  -9    5.27   15.16   0
   5   4 -11  264.71   31.56   0
   5   6 -14    4.54   20.52   0
   5   7 -15    4.65   21.73   0
   5   8 -16   -0.32   21.01   0
   6   3  -9   20.89   18.42   0
   6   6 -14   -6.23   22.41   0
   6   7 -15   20.89   23.88   0
   7   1  -3   52.40   13.33   0
   7   2  -6   27.74   15.20   0
   7   5 -12    7.40   19.98   0
   8   1  -2   27.90   13.75   0
   8   2  -5  104.21   19.17   0
   8   6 -13    8.55   22.35   0
   9   2  -4   17.95   17.45   0
   9   4  -9   13.43   21.36   0
   9   6 -12   19.40   21.59   0
  -6   7  -8   30.21    9.92   0
  -4   5  -8   82.91   12.36   0
  -3   8 -13   -1.43   15.78   0
  -1   5 -11  132.87   19.14   0
   0   2  -6  243.69   17.19   0
   0   6 -13    9.33   15.20   0
   1   1  -4 2239.77   41.99   0
   2   2  -7   32.31   12.83   0
   2   4 -11   53.22   17.68   0
   2   6 -14   22.05   19.15   0
   3   5 -13  124.26   25.29   0
   4   5 -13   27.50   19.05   0
   5   5 -13    2.21   19.39   0
   6   1  -4   36.64   12.52   0
   6   2  -7  392.10   31.16   0
   6   4 -11  -12.00   15.41   0
   6   5 -13   33.02   23.96   0
   7   6 -14   25.56   23.75   0
   7   7 -15    2.63   20.70   0
   8   0   2   54.38   11.73   0
   8   3  -8   81.72   21.04   0
   8   4 -10   -3.72   16.54   0
   8   5 -12    8.79   20.60   0
   9   3  -7   -9.77   13.35   0
   9   5 -11    6.73   20.53   0
  10   1   1   13.06   13.73   0
  10   2  -3   -2.07   15.12   0
  10   3  -6   18.29   19.12   0
  10   4  -8   26.42   18.85   0
  10   5 -10  -12.40   17.53   0
  11   3  -4    4.96   15.00   0
  -4   7 -11   34.27   15.38   0
  -4   8 -12    1.34   14.51   0
  -3   7 -12   88.35   19.68   0
  -2   7 -13   17.48   16.79   0
  -2   8 -14  -13.47   14.56   0
  -1   7 -14    4.16   17.65   0
  -1   8 -15   15.50   19.92   0
   0   5 -12    4.84   13.39   0
   1   3  -9   73.90   15.97   0
   1   4 -11   44.09   15.84   0
   1   6 -14   38.99   18.49   0
   1   7 -15    1.77   15.81   0
   1   8 -16    4.00   18.69   0
   2   5 -13   20.54   17.81   0
   3   1  -5 1909.46   48.64   0
   3   7 -16   -7.26   22.13   0
   3   8 -17   29.91   23.77   0
   4   1  -5   18.66   11.29   0
   4   7 -16    4.51   21.49   0
   4   8 -17   26.05   22.97   0
   5   3 -10   85.55   24.17   0
   5   6 -15    3.20   23.13   0
   5   7 -16   24.20   23.79   0
   6   7 -16   16.65   22.69   0
   7   3  -9    0.48   16.59   0
   7   4 -11   34.00   19.98   0
   7   5 -13    3.57   20.66   0
   8   2  -6   23.55   16.28   0
   8   6 -14    0.85   20.74   0
   9   0   4   36.87    9.94   0
   9   2  -5   11.16   17.56   0
   9   4 -10   57.63   24.34   0
  10   4  -9    7.70   20.47   0
  11   1   4    1.18   10.08   0
  11   3  -5   -1.45   16.56   0
  -5   8 -11    1.65   12.92   0
  -3   6 -11   11.76   13.06   0
  -2   6 -12    0.93   15.03   0
  -1   6 -13  126.79   23.78   0
   0   7 -15   38.54   20.43   0
   0   8 -16   -1.21   19.14   0
   1   2  -7  380.69   23.90   0
   2   7 -16   16.47   23.30   0
   2   8 -17    1.52   18.52   0
   3   3 -10   36.56   16.31   0
   3   4 -12  509.89   39.76   0
   3   6 -15    4.86   19.17   0
   4   4 -12  143.41   25.81   0
   4   6 -15   99.16   27.24   0
   5   1  -5  302.85   23.74   0
   5   2  -8   -2.85   12.97   0
   5   4 -12  -10.28   16.89   0
   6   3 -10   88.64   22.26   0
   6   4 -12   -4.36   16.71   0
   6   6 -15    6.67   21.81   0
   7   1  -4  188.65   20.82   0
   7   2  -7  201.71   25.03   0
   7   6 -15   18.47   25.58   0
   8   1  -3    8.68   11.08   0
   8   3  -9    7.69   16.00   0
   8   4 -11    2.91   18.90   0
   8   5 -13   11.96   21.21   0
   9   3  -8   -4.04   15.93   0
   9   5 -12   -3.25   19.33   0
  10   2  -4   11.39   16.49   0
  10   3  -7   -0.31   19.38   0
  11   2  -2   25.61   18.41   0
  -5   7 -10   18.22   12.59   0
  -4   6 -10  231.88   21.02   0
  -2   3  -7   26.37    9.20   0
  -2   4  -9    4.12    9.79   0
  -1   3  -8   32.10   10.42   0
  -1   4 -10  633.84   32.73   0
   0   6 -14   12.60   18.36   0
   1   5 -13   22.73   17.62   0
   1   8 -17   54.16   25.04   0
   2   1  -5  567.02   26.03   0
   2   3 -10  101.85   18.88   0
   2   4 -12   14.41   17.63   0
   2   6 -15   55.36   22.07   0
   3   2  -8   45.66   15.22   0
   3   5 -14   -2.11   16.19   0
   4   0  -2   46.55   10.40   0
   4   5 -14   31.06   19.82   0
   4   7 -17   15.05   23.91   0
   5   5 -14    8.19   18.90   0
   5   7 -17    4.79   21.21   0
   6   1  -5   16.57   12.17   0
   6   2  -8    3.65   14.28   0
   6   5 -14    6.57   20.71   0
   7   3 -10    2.84   15.89   0
   7   4 -12   47.43   21.10   0
   7   5 -14   14.61   23.48   0
   8   0   1  193.68   17.00   0
   8   2  -7   38.01   19.65   0
   8   6 -15  -13.14   20.30   0
   9   0   3   21.89   10.34   0
   9   2  -6   14.70   17.71   0
   9   4 -11   44.01   24.34   0
  10   4 -10   14.36   21.46   0
  11   1   3   36.94   13.01   0
  11   3  -6   12.44   17.92   0
  -3   4  -8  147.69   14.48   0
  -3   8 -14    2.64   16.36   0
  -2   5 -11   20.48   14.20   0
  -2   8 -15   27.71   20.50   0
  -1   5 -12   36.32   16.73   0
   0   3  -9   47.59   13.15   0
   0   4 -11   -0.13   11.58   0
   1   6 -15  335.98   36.01   0
   1   7 -16    5.84   18.03   0
   2   2  -8   53.15   14.62   0
   2   5 -14   -6.91   16.68   0
   3   0  -2    7.62    6.50   0
   3   7 -17   96.43   27.70   0
   4   3 -11  449.32   36.12   0
   4   4 -13  -17.37   15.91   0
   4   6 -16   72.57   25.39   0
   5   3 -11  599.45   43.01   0
   5   4 -13   24.85   18.88   0
   5   6 -16   12.25   22.03   0
   6   4 -13   -3.91   20.60   0
   6   6 -16   26.17   24.06   0
   7   1  -5  325.27   27.98   0
   7   2  -8   16.76   15.14   0
   8   1  -4  201.37   23.56   0
   8   3 -10   53.59   20.18   0
   8   4 -12   20.62   20.79   0
   8   5 -14   59.54   24.51   0
   9   3  -9    5.19   17.33   0
   9   5 -13    7.42   20.31   0
  10   2  -5   -1.17   16.36   0
  10   3  -8   24.16   19.42   0
  11   1   2   16.89   12.97   0
  11   2  -3    8.33   16.33   0
  -4   8 -13   -6.73   15.11   0
  -3   5 -10   29.52   12.30   0
  -3   7 -13   34.95   18.16   0
  -2   7 -14   31.89   17.00   0
  -1   7 -15   43.92   18.46   0
  -1   8 -16    7.00   16.12   0
   0   5 -13   56.02   17.14   0
   0   8 -17   28.20   21.41   0
   1   4 -12  347.42   30.46   0
   2   7 -17   30.33   21.86   0
   3   3 -11   13.81   15.71   0
   3   4 -13   73.27   21.50   0
   3   6 -16    0.68   19.36   0
   4   1  -6   48.69   13.95   0
   4   2  -9  148.23   21.68   0
   4   5 -15   -4.17   17.37   0
   5   2  -9   80.51   19.08   0
   5   5 -15   79.48   25.78   0
   6   3 -11   76.99   22.54   0
   6   5 -15   87.77   27.19   0
   7   3 -11   75.21   21.92   0
   7   4 -13   -4.66   19.12   0
   7   6 -16    2.83   20.37   0
   9   1  -3    1.39   11.96   0
   9   2  -7    2.35   17.37   0
   9   4 -12   11.40   23.80   0
  10   4 -11  -10.20   17.41   0
  11   3  -7    4.14   15.92   0
  -6   8 -10    9.66   10.89   0
  -4   7 -12   20.82   15.35   0
  -2   6 -13    5.57   15.63   0
  -1   2  -6   42.75    8.57   0
  -1   6 -14    0.81   14.05   0
   0   2  -7  674.31   28.40   0
   0   6 -15   32.41   19.72   0
   0   7 -16   19.62   18.76   0
   1   1  -5 1520.14   37.55   0
   1   2  -8  193.65   19.41   0
   1   5 -14   24.28   17.62   0
   1   7 -17   26.72   23.73   0
   2   3 -11  212.40   24.72   0
   2   4 -13  -12.44   14.29   0
   2   6 -16  121.48   25.92   0
   3   1  -6  322.93   23.22   0
   3   2  -9   49.84   15.94   0
   3   5 -15   18.39   18.14   0
   4   7 -18    7.21   21.32   0
   5   6 -17   18.03   23.18   0
   5   7 -18  -16.94   19.48   0
   6   1  -6   19.53   12.96   0
   6   2  -9   12.62   15.97   0
   6   6 -17   -2.60   22.00   0
   7   2  -9   69.09   22.65   0
   7   5 -15   24.35   23.24   0
   8   0   0   19.82   10.23   0
   8   1  -5   13.11   15.60   0
   8   2  -8   31.18   17.56   0
   8   3 -11    2.16   20.08   0
   8   4 -13   22.20   21.74   0
   8   5 -15   66.57   28.68   0
   9   0   2   45.50   11.99   0
   9   3 -10   -1.14   17.31   0
   9   5 -14   25.46   22.97   0
  10   2  -6    2.67   14.38   0
  10   3  -9   24.62   19.28   0
  11   1   1   -0.77   11.73   0
  11   2  -4   35.00   17.41   0
  11   3  -8   -5.87   18.06   0
  -5   6  -9   12.31   10.03   0
  -4   5  -9  112.99   14.41   0
  -3   6 -12   16.31   13.95   0
  -1   4 -11   70.96   16.83   0
   0   4 -12   19.30   16.05   0
   1   6 -16   34.05   21.41   0
   2   5 -15  118.36   24.30   0
   3   6 -17   70.32   24.79   0
   3   7 -18   -0.50   19.60   0
   4   3 -12    6.41   19.04   0
   4   4 -14  106.80   24.26   0
   4   6 -17    3.49   21.43   0
   5   0  -3   11.00   10.48   0
   5   3 -12   -1.66   17.47   0
   5   4 -14    7.08   18.28   0
   5   5 -16    2.01   20.92   0
   6   3 -12   52.97   23.28   0
   6   4 -14   -1.28   18.19   0
   6   5 -16   72.62   25.58   0
   7   1  -6   18.26   13.85   0
   7   4 -14    5.77   20.61   0
   7   6 -17   -4.12   19.94   0
   9   1  -4   45.41   14.76   0
   9   2  -8   77.21   22.04   0
   9   4 -13   18.34   21.64   0
  10   4 -12   35.88   21.74   0
  11   1   0   40.85   15.43   0
  11   2  -5    3.13   16.84   0
  -6   7  -9   25.01   10.05   0
  -5   8 -12   -0.24   12.87   0
  -3   8 -15   -5.95   15.40   0
  -2   4 -10   17.09   11.41   0
  -2   5 -12   47.67   16.41   0
  -2   7 -15   -5.92   16.19   0
  -2   8 -16   -1.40   15.03   0
  -1   3  -9  131.72   17.05   0
  -1   5 -13   96.44   18.59   0
  -1   7 -16   33.93   19.64   0
  -1   8 -17   11.31   17.04   0
   0   3 -10  664.89   34.11   0
   0   5 -14   12.21   18.94   0
   1   3 -11   -7.97   14.96   0
   1   4 -13  477.66   35.87   0
   2   2  -9  466.19   30.25   0
   2   6 -17   31.76   24.29   0
   2   7 -18    0.67   18.91   0
   3   3 -12   42.31   18.31   0
   3   4 -14    5.51   17.42   0
   4   1  -7  210.92   21.82   0
   4   2 -10   22.64   15.66   0
   4   5 -16   30.36   22.37   0
   5   1  -7   52.28   15.35   0
   5   2 -10   52.12   18.40   0
   6   0  -3  468.14   26.64   0
   6   1  -7   77.63   17.28   0
   6   2 -10  430.62   36.61   0
   6   6 -18    9.63   24.27   0
   7   3 -12    7.28   17.55   0
   7   5 -16   15.77   23.53   0
   8   2  -9   76.45   20.51   0
   8   3 -12   54.40   24.27   0
   8   4 -14    0.96   20.68   0
   8   5 -16    2.69   20.37   0
   9   0   1   10.77   10.96   0
   9   3 -11    3.82   18.49   0
  10   0   5    3.92    7.54   0
  10   1  -3   16.91   14.62   0
  10   2  -7    2.66   14.96   0
  10   3 -10   18.69   19.37   0
  11   3  -9   20.78   21.18   0
  -5   7 -11    2.99   11.99   0
  -4   6 -11   38.64   14.40   0
  -3   7 -14   -6.38   15.84   0
  -1   6 -15    2.46   17.10   0
   0   7 -17    9.59   18.18   0
   1   5 -15   10.83   17.08   0
   1   7 -18   10.27   21.78   0
   2   4 -14   17.28   17.26   0
   3   0  -3  110.22   11.88   0
   3   1  -7 1183.10   42.88   0
   3   2 -10   47.29   16.27   0
   3   5 -16    2.76   17.70   0
   3   7 -19   17.48   21.42   0
   4   6 -18   -4.93   20.80   0
   5   3 -13   63.05   22.28   0
   5   4 -15   25.31   20.20   0
   5   6 -18    3.59   20.22   0
   6   3 -13  177.32   28.60   0
   6   4 -15   -1.30   19.66   0
   7   1  -7   35.21   15.48   0
   7   2 -10   54.52   20.13   0
   7   4 -15   50.64   23.38   0
   8   1  -6    0.89   12.60   0
   9   1  -5   68.03   17.48   0
   9   2  -9   15.20   18.80   0
   9   4 -14   56.47   25.29   0
  10   0   4   -3.50    7.92   0
  10   2  -8   27.93   19.57   0
  10   3 -11   10.05   21.60   0
  10   4 -13   18.86   21.50   0
  11   2  -6   -8.69   13.83   0
  -4   8 -14    2.26   15.14   0
  -3   4  -9   67.72   12.40   0
  -3   5 -11   46.92   13.98   0
  -2   3  -8  105.42   13.13   0
  -2   6 -14   -4.98   14.66   0
   0   6 -16    4.35   16.25   0
   1   2  -9   91.82   16.30   0
   1   6 -17   23.79   19.39   0
   2   5 -16   53.11   20.79   0
   2   7 -19   44.98   25.45   0
   3   4 -15   31.17   21.96   0
   3   6 -18   13.22   21.08   0
   4   3 -13    9.50   17.64   0
   4   4 -15   10.75   18.06   0
   4   5 -17    9.52   20.58   0
   5   2 -11  254.75   29.34   0
   5   5 -17   43.93   24.73   0
   6   2 -11   96.95   23.28   0
   6   5 -17    7.40   22.63   0
   7   0  -3   52.10   13.82   0
   7   3 -13    8.01   18.26   0
   7   5 -17   -8.63   21.95   0
   8   2 -10   14.04   16.31   0
   8   3 -13   21.38   22.79   0
   8   4 -15    1.85   21.57   0
   9   0   0    4.90   10.68   0
   9   1  -6    9.52   17.16   0
   9   3 -12    4.83   19.17   0
  10   0   3   -8.08    8.77   0
  10   1  -4   -2.13   13.35   0
  11   2  -7    9.32   18.20   0
  -4   7 -13   -4.89   14.48   0
  -3   6 -13   99.70   19.31   0
  -1   4 -12    2.71   13.82   0
  -1   7 -17    6.70   18.46   0
   0   4 -13   81.06   18.55   0
   0   5 -15    0.97   17.81   0
   0   7 -18    5.95   19.64   0
   1   1  -6  202.47   16.91   0
   1   4 -14  303.24   30.27   0
   2   1  -7 4200.95   74.58   0
   2   2 -10  612.22   35.45   0
   2   6 -18    8.72   19.45   0
   3   3 -13  226.61   28.41   0
   3   5 -17    9.53   20.03   0
   4   0  -4    9.09    9.38   0
   4   1  -8 1504.98   52.41   0
   4   2 -11  130.78   22.61   0
   4   6 -19    7.32   21.19   0
   5   0  -4   65.47   12.86   0
   5   1  -8    4.46   12.95   0
   5   4 -16   33.30   20.64   0
   5   6 -19    2.37   21.60   0
   6   0  -4 1145.65   41.74   0
   6   1  -8   -3.95   13.07   0
   6   3 -14   54.91   24.78   0
   6   4 -16   22.02   22.20   0
   7   1  -8  141.18   24.15   0
   7   2 -11   37.62   19.47   0
   7   4 -16    8.01   24.49   0
   8   1  -7    7.07   13.49   0
   9   2 -10   13.14   16.31   0
   9   3 -13    7.32   21.98   0
   9   4 -15   24.38   22.79   0
  10   0   2   12.10   10.94   0
  10   1  -5    5.48   15.96   0
  10   2  -9   -3.93   19.56   0
  10   3 -12    9.01   18.84   0
  -2   5 -13   45.33   17.05   0
  -2   7 -16    2.97   17.89   0
  -1   2  -7  429.08   21.26   0
  -1   3 -10  621.66   31.79   0
  -1   5 -14    1.51   13.76   0
   1   3 -12  268.37   26.47   0
   1   5 -16   37.93   18.54   0
   1   7 -19    1.27   18.59   0
   2   3 -13   37.56   17.69   0
   2   4 -15   80.11   22.35   0
   2   5 -17  141.23   28.83   0
   3   1  -8   45.57   14.83   0
   3   2 -11   41.55   16.83   0
   3   6 -19   11.05   21.49   0
   4   3 -14   31.87   19.79   0
   4   4 -16   -4.10   18.85   0
   4   5 -18   19.71   24.01   0
   5   3 -14   15.18   18.33   0
   5   5 -18  -14.43   20.36   0
   6   5 -18   13.93   23.55   0
   7   0  -4    3.68   12.23   0
   7   3 -14    4.00   19.93   0
   7   5 -18   13.15   22.31   0
   8   1  -8  198.83   27.19   0
   8   2 -11   27.52   18.33   0
   8   3 -14   23.35   22.09   0
   8   4 -16   13.08   22.99   0
   9   1  -7   57.06   20.53   0
  11   2  -8   -0.53   16.21   0
  -3   7 -15    1.58   16.51   0
  -2   4 -11    8.58    9.72   0
  -2   6 -15   -9.23   15.22   0
  -1   6 -16   16.95   16.42   0
   0   6 -17   13.95   17.21   0
   1   6 -18    2.76   17.97   0
   3   0  -4  164.99   15.00   0
   3   3 -14   15.93   17.99   0
   3   4 -16   89.08   23.61   0
   3   5 -18    8.66   23.56   0
   4   2 -12  228.43   28.08   0
   5   1  -9   39.00   16.00   0
   5   2 -12  348.69   34.65   0
   6   0  -5  585.34   32.77   0
   6   1  -9  231.96   26.36   0
   6   2 -12  123.44   25.31   0
   6   4 -17   14.35   22.32   0
   7   1  -9   60.37   22.15   0
   7   2 -12    7.34   18.52   0
   7   4 -17   75.45   26.62   0
   9   2 -11   26.30   19.93   0
   9   3 -14   13.50   21.58   0
   9   4 -16   -3.09   21.07   0
  10   0   1  135.37   16.97   0
  10   1  -6   20.75   15.59   0
  10   2 -10    2.17   16.86   0
  10   3 -13    1.79   18.68   0
  11   1  -4   10.77   16.31   0
  11   2  -9    7.31   18.90   0
  -5   6 -10   20.76   10.16   0
  -4   5 -10    7.24   10.76   0
  -4   6 -12    2.29   13.20   0
  -1   7 -18   21.02   19.46   0
   0   2  -9  111.37   17.43   0
   0   4 -14   67.58   20.54   0
   0   5 -16   72.15   22.33   0
   0   7 -19   -8.05   20.30   0
   1   2 -10   22.63   13.44   0
   1   4 -15   -0.43   15.97   0
   1   5 -17    1.10   18.95   0
   2   2 -11  245.08   25.44   0
   2   6 -19   14.21   19.92   0
   4   0  -5  674.73   30.52   0
   4   1  -9   -6.14   13.41   0
   4   4 -17    7.56   19.66   0
   4   6 -20    2.23   21.80   0
   5   3 -15   28.02   19.99   0
   5   4 -17    0.07   20.81   0
   5   5 -19   43.94   25.52   0
   6   3 -15   44.53   21.92   0
   6   5 -19   -8.93   21.21   0
   7   0  -5    7.03   13.24   0
   7   3 -15   49.27   24.17   0
   8   0  -4   24.69   14.78   0
   8   1  -9   55.22   21.50   0
   8   2 -12   32.24   19.65   0
   8   3 -15    1.13   20.77   0
   8   4 -17    5.92   21.51   0
   9   1  -8   33.58   16.79   0
  10   0   0  263.09   22.69   0
  10   1  -7    5.97   17.44   0
  10   2 -11   20.47   22.06   0
  10   3 -14   23.18   23.25   0
  11   1  -5   17.37   18.58   0
  -5   7 -12   -3.63   11.37   0
  -4   7 -14    7.41   15.78   0
  -3   5 -12   35.44   14.00   0
  -3   6 -14   -1.71   15.50   0
  -2   3  -9  112.45   14.26   0
  -2   7 -17    7.74   18.90   0
  -1   4 -13   74.48   16.87   0
  -1   5 -15   58.96   16.98   0
   0   3 -12  441.77   30.87   0
   0   6 -18   -6.07   19.86   0
   1   1  -7 3303.64   62.55   0
   1   3 -13    5.77   14.48   0
   2   1  -8 1528.92   48.40   0
   2   3 -14   46.70   18.70   0
   2   4 -16  146.52   26.07   0
   2   5 -18   10.27   19.63   0
   3   1  -9   18.45   13.97   0
   3   2 -12   56.90   18.25   0
   3   4 -17   31.69   22.82   0
   3   6 -20    8.64   21.13   0
   4   3 -15   -3.76   16.16   0
   4   5 -19   17.57   22.48   0
   5   1 -10   46.83   17.76   0
   5   2 -13   35.84   20.29   0
   6   1 -10   48.53   18.46   0
   6   2 -13   27.32   18.98   0
   6   4 -18   36.99   25.07   0
   7   1 -10   13.50   18.31   0
   7   2 -13   81.38   22.93   0
   7   4 -18   44.44   26.61   0
   8   2 -13   72.69   25.88   0
   9   2 -12   87.90   24.67   0
   9   3 -15   -1.76   20.51   0
  10   0  -1  163.38   19.96   0
  11   1  -6   80.38   22.27   0
  11   2 -10    6.94   17.27   0
  -6   7 -10    6.24    8.98   0
  -4   4  -8   -4.53    7.01   0
  -3   4 -10   67.90   12.91   0
  -2   5 -14   43.14   17.84   0
  -1   3 -11  155.35   19.99   0
  -1   6 -17   -5.99   15.94   0
   1   6 -19    9.99   18.52   0
   2   6 -20   -3.70   18.22   0
   3   0  -5   68.61   12.58   0
   3   3 -15    2.86   17.85   0
   3   5 -19   29.90   22.67   0
   4   1 -10 1065.88   48.32   0
   4   2 -13   68.99   23.15   0
   5   0  -6   43.14   13.39   0
   5   3 -16   -5.50   19.01   0
   5   4 -18   76.43   27.06   0
   5   5 -20    2.96   21.70   0
   6   0  -6  208.28   21.76   0
   6   3 -16   42.41   23.79   0
   7   0  -6   35.17   15.89   0
   7   3 -16    4.12   21.53   0
   8   0  -5   -2.66   12.08   0
   8   1 -10   28.12   18.41   0
   8   3 -16   65.27   26.54   0
   8   4 -18   14.21   23.09   0
   9   0  -4    1.74   13.72   0
   9   1  -9   -6.24   13.68   0
   9   2 -13   32.69   21.91   0
  10   1  -8    0.67   15.04   0
  10   2 -12   48.05   22.24   0
  11   2 -11   -9.99   16.78   0
  -3   7 -16   -5.63   15.69   0
  -2   4 -12    6.57   10.29   0
  -2   6 -16   12.39   17.29   0
   0   1  -6   98.56   13.14   0
   0   4 -15   38.86   20.75   0
   0   5 -17   47.82   21.79   0
   1   2 -11  280.06   25.50   0
   1   4 -16   48.28   19.67   0
   1   5 -18   18.42   17.90   0
   2   0  -4   -0.54    8.06   0
   2   2 -12   14.15   14.66   0
   2   4 -17    2.83   17.22   0
   2   5 -19    0.69   22.30   0
   3   2 -13   69.68   20.20   0
   4   0  -6 3283.64   68.27   0
   4   3 -16   14.08   18.29   0
   4   4 -18    4.05   19.15   0
   4   5 -20   -3.42   20.46   0
   5   2 -14   56.03   21.98   0
   6   1 -11   72.13   20.21   0
   6   2 -14    7.64   17.96   0
   6   4 -19   -3.58   22.14   0
   7   1 -11  171.79   27.03   0
   7   2 -14   17.71   19.43   0
   7   3 -17   23.99   25.88   0
   7   4 -19   -1.87   22.73   0
   8   0  -6   26.27   16.08   0
   8   2 -14   40.81   22.48   0
   9   0  -5    5.05   15.00   0
   9   1 -10    7.53   15.34   0
   9   3 -16  -11.10   20.10   0
  10   1  -9   -1.56   17.49   0
  10   2 -13   -7.94   20.41   0
  11   0   2   -6.04    9.40   0
  11   0   3    1.05    8.68   0
  11   1  -7   -1.26   14.35   0
  -4   6 -13    1.22   13.84   0
  -2   7 -18    7.15   19.09   0
  -1   4 -14  126.69   22.37   0
  -1   5 -16   31.71   17.52   0
   0   2 -10    5.95   10.85   0
   0   3 -13   19.41   17.34   0
   0   6 -19   14.04   20.44   0
   1   3 -14   78.67   19.84   0
   1   6 -20    6.45   18.98   0
   2   3 -15    7.33   16.90   0
   3   1 -10  301.26   27.37   0
   3   3 -16  142.05   26.17   0
   3   4 -18   -4.98   19.01   0
   3   5 -20    2.42   21.42   0
   4   2 -14   92.23   23.51   0
   5   0  -7  -10.50   10.81   0
   5   3 -17    2.21   20.54   0
   5   4 -19   26.92   24.05   0
   6   0  -7  169.55   21.47   0
   6   3 -17   10.72   22.13   0
   7   0  -7    5.66   12.89   0
   8   1 -11   20.81   17.64   0
   8   3 -17    7.01   22.87   0
   9   2 -14   24.63   21.73   0
   9   3 -17    4.75   21.60   0
  11   0   0   -2.59   11.51   0
  11   0   1   17.63   11.30   0
  11   1  -8    2.91   14.90   0
  -4   5 -11  167.19   17.96   0
  -4   7 -15   32.72   17.15   0
  -3   5 -13  289.03   25.04   0
  -3   6 -15   13.16   16.93   0
  -2   3 -10   23.85   11.19   0
  -2   5 -15   41.73   17.88   0
  -1   6 -18   50.96   20.96   0
   1   1  -8   -2.13   10.49   0
   1   4 -17   14.69   19.55   0
   2   2 -13   59.96   18.80   0
   3   0  -6   79.63   14.24   0
   4   0  -7  112.12   18.17   0
   4   1 -11   -3.75   15.66   0
   4   3 -17  -14.43   18.70   0
   4   4 -19   15.10   22.37   0
   4   5 -21   21.81   22.86   0
   5   2 -15   74.42   23.01   0
   6  -1   0  108.69   11.15   0
   6   1 -12   63.03   21.56   0
   6   2 -15   37.83   20.88   0
   6   3 -18   -0.33   24.35   0
   6   4 -20    0.08   22.24   0
   7  -1   1  112.71   11.42   0
   7   1 -12  233.46   30.21   0
   7   2 -15   17.02   21.63   0
   7   3 -18    7.46   22.41   0
   8   0  -7   -3.27   12.82   0
   8   1 -12   53.06   23.40   0
   8   2 -15   17.41   21.43   0
   8   3 -18  -16.40   22.28   0
   9   0  -6    9.92   13.69   0
   9   1 -11    7.19   16.37   0
   9   2 -15   10.40   23.41   0
  10   1 -10   28.39   19.47   0
  10   2 -14   -8.95   17.83   0
  11   0  -1  -11.04   12.24   0
  11   1  -9   11.66   18.63   0
  -5   6 -11    6.54    9.92   0
  -5   7 -13   28.38   13.62   0
  -3   4 -11  315.59   22.50   0
  -3   7 -17   18.35   17.86   0
  -2   4 -13   59.43   16.46   0
  -2   6 -17    5.43   17.37   0
  -1   3 -12  121.81   17.93   0
   0   4 -16   33.92   17.35   0
   0   5 -18   52.49   19.38   0
   1   2 -12   33.36   15.29   0
   1   3 -15   37.96   17.57   0
   1   5 -19   13.68   18.89   0
   2   1 -10  194.05   24.66   0
   2   3 -16   67.52   21.87   0
   2   4 -18   36.37   20.12   0
   2   5 -20   60.08   24.31   0
   3   3 -17   29.22   22.63   0
   3   4 -19   30.43   22.47   0
   4   2 -15   52.44   21.61   0
   5   0  -8   74.69   16.85   0
   5   1 -12  118.90   24.06   0
   5   3 -18   45.67   24.38   0
   5   4 -20   -8.90   21.80   0
   6   0  -8  573.47   35.78   0
   7  -1   0   11.87    8.25   0
   7   0  -8   40.02   17.59   0
   7   2 -16   14.19   21.73   0
   8   0  -8  176.78   25.28   0
   9   0  -7   -8.93   15.95   0
   9   1 -12   30.38   18.72   0
  10   0  -5   85.08   18.96   0
  10   1 -11   20.05   19.55   0
  10   2 -15   -0.37   21.15   0
  11   0  -2   36.04   15.08   0
  11   1 -10   10.73   19.35   0
  -1   2  -9   56.39   12.07   0
  -1   4 -15  225.03   27.03   0
  -1   5 -17    5.09   15.38   0
  -1   6 -19    8.80   18.75   0
   0   1  -7  510.61   24.36   0
   0   2 -11   25.77   12.75   0
   0   3 -14  365.68   31.15   0
   0   6 -20    7.34   17.80   0
   4   0  -8   84.21   19.37   0
   4   1 -12  508.94   37.89   0
   4   3 -18    5.55   20.92   0
   4   4 -20   22.59   23.52   0
   5   1 -13  275.96   34.50   0
   5   2 -16   43.66   21.72   0
   6  -1  -1  320.97   18.08   0
   6   0  -9   -9.44   16.56   0
   6   1 -13   19.70   19.67   0
   6   2 -16   79.67   24.68   0
   6   3 -19    3.95   22.50   0
   7   0  -9   16.24   18.16   0
   7   1 -13   87.61   23.29   0
   7   3 -19   20.26   24.10   0
   8   1 -13   -0.65   17.28   0
   8   2 -16    5.28   21.33   0
   8   3 -19   -5.78   21.96   0
   9   0  -8    1.03   16.71   0
   9   2 -16    0.06   20.20   0
  10   0  -6   53.19   18.25   0
  10   1 -12   14.81   21.52   0
  -4   6 -14   10.19   14.97   0
  -3   5 -14   78.77   17.81   0
  -3   6 -16    5.94   16.97   0
  -2   2  -7  462.53   20.23   0
   0   5 -19    4.74   21.18   0
   1   2 -13  331.91   31.17   0
   1   4 -18   27.91   18.28   0
   1   5 -20   36.90   22.68   0
   2   2 -14  436.94   35.75   0
   2   3 -17   42.15   22.76   0
   2   4 -19   17.04   20.45   0
   2   5 -21   18.36   21.09   0
   3   0  -7   45.24   13.71   0
   3   1 -12   46.18   21.02   0
   3   2 -15    4.41   17.78   0
   3   4 -20   43.58   24.32   0
   4   2 -16   19.55   19.48   0
   5   0  -9    1.65   13.36   0
   5   3 -19   22.05   23.37   0
   5   4 -21    6.74   22.32   0
   6   2 -17    5.05   21.11   0
   7  -1  -1   22.35    9.00   0
   7   1 -14   31.06   23.00   0
   7   2 -17   -6.27   20.64   0
   8   0  -9   66.63   19.62   0
   8   2 -17   10.85   22.64   0
   9   1 -13   -1.95   18.17   0
  10   0  -7   29.81   16.33   0
  11   0  -5   -4.79   16.10   0
  11   1 -11   15.46   18.16   0
  -2   3 -11    2.20   10.97   0
  -2   4 -14   54.50   18.24   0
  -2   5 -16   46.11   17.91   0
  -2   6 -18    6.51   18.37   0
  -1   3 -13  121.88   19.12   0
   0   4 -17    8.68   16.17   0
   1   3 -16   71.05   20.95   0
   2   0  -6 9545.59  104.16   0
   2   1 -11   -2.25   13.34   0
   3   3 -18   25.19   20.18   0
[truncated: 1,338,167 more chars]
