# Supplementary material for: Crystal structure of a new hydrate form of the NSAID sodium diclofenac
Source: Acta Crystallogr E Crystallogr Commun. 2020 Nov 20;76(Pt 12):1846–50. doi: 10.1107/S2056989020015108 (PMC7784647; doi:10.1107/S2056989020015108)
Supplement: Supplementary file 2 [file e-76-01846-Isup2.hkl]

data_I                                                                          
_shelx_title ' diclofep32_a.res in P-1'                                         
_shelx_refln_list_code          4                                               
_shelx_F_calc_maximum      171.78                                               
_exptl_crystal_F_000       788.00                                               
_reflns_d_resolution_high  0.8006                                               
                                                                                
loop_                                                                           
 _space_group_symop_operation_xyz                                               
 'x, y, z'                                                                      
 '-x, -y, -z'                                                                   
                                                                                
_cell_length_a     9.4370                                                       
_cell_length_b     9.5675                                                       
_cell_length_c    19.1526                                                       
_cell_angle_alpha  90.331                                                       
_cell_angle_beta   99.828                                                       
_cell_angle_gamma  90.436                                                       
                                                                                
_shelx_F_squared_multiplier     1.000                                           
                                                                                
loop_                                                                           
 _refln_index_h                                                                 
 _refln_index_k                                                                 
 _refln_index_l                                                                 
 _refln_F_squared_calc                                                          
 _refln_F_squared_meas                                                          
 _refln_F_squared_sigma                                                         
 _refln_observed_status                                                         
   2   0   0       2091.84       1905.62        26.60 o                         
   3   0   0        102.15         92.90         8.58 o                         
   4   0   0        855.10        764.46        24.81 o                         
   5   0   0        406.04        400.20        15.79 o                         
   6   0   0         35.36         47.72        11.56 o                         
   7   0   0         47.67         35.81        11.39 o                         
   8   0   0         52.39         42.98        12.68 o                         
   9   0   0          2.38         -7.09        13.18 o                         
  10   0   0        833.60        845.90        28.05 o                         
  11   0   0          3.40         -3.71        15.22 o                         
 -11   1   0         63.45         52.94        19.85 o                         
 -10   1   0         59.41         64.09        19.32 o                         
  -9   1   0         81.62         87.33        17.11 o                         
  -8   1   0        134.96        128.32        16.01 o                         
  -7   1   0         60.67         42.71        11.33 o                         
  -6   1   0        375.71        367.48        12.80 o                         
  -5   1   0       1724.72       1755.46        37.98 o                         
  -4   1   0       1315.83       1305.99        22.19 o                         
  -3   1   0       1077.20       1050.18        16.13 o                         
  -2   1   0      12897.76      12188.14       290.77 o                         
   1   1   0       1022.99        960.72        45.04 o                         
   2   1   0      18621.40      19388.89       678.05 o                         
   3   1   0       1348.23       1448.08        20.76 o                         
   4   1   0       1072.70       1003.60        22.17 o                         
   5   1   0       2826.00       2893.83        35.88 o                         
   6   1   0        422.03        401.19        13.45 o                         
   7   1   0        126.10        129.11        11.77 o                         
   8   1   0        234.06        248.85        17.84 o                         
   9   1   0        142.81        141.44        19.85 o                         
  10   1   0         13.25         19.27        15.41 o                         
  11   1   0         80.83         85.64        20.09 o                         
 -11   2   0         11.85         -7.82        23.61 o                         
 -10   2   0         15.08          4.60        17.09 o                         
  -9   2   0         18.49         12.91        16.39 o                         
  -8   2   0       1159.14       1226.27        27.95 o                         
  -7   2   0        327.46        360.65        17.25 o                         
  -6   2   0        842.82        804.53        29.57 o                         
  -5   2   0        110.90        128.51        13.97 o                         
  -4   2   0        306.24        312.14        13.98 o                         
  -3   2   0       2893.22       3071.21        44.12 o                         
  -2   2   0       9830.93      10029.96        86.22 o                         
  -1   2   0       2168.40       2056.57        63.05 o                         
   0   2   0         45.26         56.43        19.48 o                         
   1   2   0       1642.94       1609.46        42.16 o                         
   2   2   0       9969.65       9787.12        97.20 o                         
   3   2   0       3365.72       3588.18        41.85 o                         
   4   2   0         75.83         80.69         9.96 o                         
   5   2   0        302.19        267.27        13.44 o                         
   6   2   0       2846.25       2773.22        37.90 o                         
   7   2   0        106.98        103.43        10.33 o                         
   8   2   0        585.48        581.42        15.92 o                         
   9   2   0          6.04        -12.29        16.59 o                         
  10   2   0         61.72         76.77        21.22 o                         
  11   2   0         36.12         38.61        21.04 o                         
 -11   3   0          3.69          1.08        23.92 o                         
 -10   3   0         87.30         62.91        24.82 o                         
  -9   3   0         11.59         15.27        17.26 o                         
  -8   3   0        294.05        338.67        26.92 o                         
  -7   3   0        206.43        220.33        25.93 o                         
  -6   3   0        964.60       1001.60        34.11 o                         
  -5   3   0        798.22        885.91        32.14 o                         
  -4   3   0       5211.06       5184.80        62.61 o                         
  -3   3   0        777.40        799.17        25.97 o                         
  -2   3   0       3282.20       3192.86        41.89 o                         
  -1   3   0       1129.06       1079.55        24.81 o                         
   0   3   0         30.01         54.90         9.92 o                         
   1   3   0        725.76        668.09        28.25 o                         
   2   3   0       1016.83       1073.14        42.05 o                         
   3   3   0       1038.87        977.97        27.38 o                         
   4   3   0       6272.57       6252.53        58.83 o                         
   5   3   0        894.57        917.50        23.49 o                         
   6   3   0        353.48        294.39        17.32 o                         
   7   3   0         41.47         24.58         9.54 o                         
   8   3   0         83.89         63.68        13.39 o                         
   9   3   0          2.56         -0.16        11.91 o                         
  10   3   0         98.56        105.46        17.22 o                         
  11   3   0         14.26         18.10        19.67 o                         
 -10   4   0          1.66          7.75        25.37 o                         
  -9   4   0          6.47         -6.79        23.12 o                         
  -8   4   0         38.85         38.53        16.13 o                         
  -7   4   0        367.72        420.50        31.72 o                         
  -6   4   0        237.35        228.52        23.10 o                         
  -5   4   0         15.35         34.75        15.26 o                         
  -4   4   0        252.61        228.60        21.09 o                         
  -3   4   0        330.94        315.61        20.54 o                         
  -2   4   0        409.34        398.63        19.60 o                         
  -1   4   0        344.14        259.92        15.01 o                         
   0   4   0       1361.33       1407.44        36.24 o                         
   1   4   0        616.75        546.28        25.75 o                         
   2   4   0        992.15        959.28        37.90 o                         
   3   4   0        104.41         98.93        18.93 o                         
   4   4   0         51.63         61.74        24.15 o                         
   5   4   0          3.11          9.58        14.83 o                         
   6   4   0         53.41         34.28        12.92 o                         
   7   4   0        103.37         86.20        14.14 o                         
   8   4   0         47.23         52.27        15.46 o                         
   9   4   0          1.53          6.17        12.51 o                         
  10   4   0          7.16          7.02        12.74 o                         
 -10   5   0          1.34         -7.48        24.91 o                         
  -9   5   0         36.80         36.71        18.08 o                         
  -8   5   0         99.40        100.49        22.87 o                         
  -7   5   0        211.28        214.48        26.14 o                         
  -6   5   0        995.39        944.57        34.64 o                         
  -5   5   0        370.82        372.86        26.71 o                         
  -4   5   0       1484.91       1381.09        41.60 o                         
  -3   5   0        504.99        527.82        24.28 o                         
  -2   5   0       1513.02       1593.21        37.40 o                         
  -1   5   0       1841.95       1806.61        37.85 o                         
   0   5   0        543.92        437.23        21.56 o                         
   1   5   0        467.56        364.81        24.61 o                         
   2   5   0       1069.20       1045.12        55.33 o                         
   3   5   0        264.26        229.02        24.04 o                         
   4   5   0       1409.71       1431.76        44.02 o                         
   5   5   0        183.14        172.32        24.51 o                         
   6   5   0        624.49        584.51        30.33 o                         
   7   5   0         62.56         46.33        16.24 o                         
   8   5   0         51.50         31.32        14.42 o                         
   9   5   0          8.35          0.36        15.80 o                         
  10   5   0          0.91          5.24        20.16 o                         
 -10   6   0          7.00         -7.95        25.00 o                         
  -9   6   0          6.46         -5.40        19.98 o                         
  -8   6   0        115.81        127.19        26.28 o                         
  -7   6   0        177.27        173.65        23.29 o                         
  -6   6   0        689.00        697.41        38.64 o                         
  -5   6   0         80.26        117.33        23.66 o                         
  -4   6   0         39.87         45.00        22.28 o                         
  -3   6   0        589.86        609.00        39.72 o                         
  -2   6   0         79.56         74.34        16.71 o                         
  -1   6   0        203.04        230.61        17.77 o                         
   0   6   0        481.46        458.03        24.07 o                         
   1   6   0         61.12         73.74        21.52 o                         
   2   6   0         41.17         44.40        21.35 o                         
   3   6   0        117.93        116.68        22.47 o                         
   4   6   0        105.92        115.18        24.59 o                         
   5   6   0         94.33        119.45        24.58 o                         
   6   6   0        253.15        246.26        27.58 o                         
   7   6   0        214.53        236.78        21.49 o                         
   8   6   0         40.46         33.05        14.30 o                         
   9   6   0         30.72         12.63        18.04 o                         
  -9   7   0         18.36         10.67        22.91 o                         
  -8   7   0        164.74        179.82        32.78 o                         
  -7   7   0         65.31         50.51        25.40 o                         
  -6   7   0        364.69        352.35        31.64 o                         
  -5   7   0          6.35          2.97        21.40 o                         
  -4   7   0        594.68        627.39        41.06 o                         
  -3   7   0        159.86        164.32        25.03 o                         
  -2   7   0        621.66        624.20        28.35 o                         
  -1   7   0        113.88        130.07        20.87 o                         
   0   7   0          5.62          7.63        18.14 o                         
   1   7   0         24.40         24.59        22.32 o                         
   2   7   0        423.44        412.86        31.91 o                         
   3   7   0        598.01        612.92        35.07 o                         
   4   7   0        260.20        288.22        33.33 o                         
   5   7   0          4.66         14.80        23.95 o                         
   6   7   0        160.90        127.48        25.81 o                         
   7   7   0         18.83         24.94        22.64 o                         
   8   7   0         44.18         27.48        19.19 o                         
   9   7   0         83.30         86.30        19.77 o                         
  -8   8   0        108.58        107.58        26.44 o                         
  -7   8   0          4.75        -12.93        24.58 o                         
  -6   8   0         59.07         78.58        30.97 o                         
  -5   8   0          4.94          8.45        26.18 o                         
  -4   8   0          3.93         -7.05        21.76 o                         
  -3   8   0         69.04         49.17        23.08 o                         
  -2   8   0        200.32        170.59        29.09 o                         
  -1   8   0        435.17        459.55        34.44 o                         
   0   8   0        356.71        346.70        26.31 o                         
   1   8   0        254.28        231.14        22.99 o                         
   2   8   0        224.13        262.43        30.60 o                         
   3   8   0         14.09          3.40        23.61 o                         
   4   8   0          9.27         32.47        23.70 o                         
   5   8   0          2.73         17.40        22.22 o                         
   6   8   0         36.96         25.09        30.17 o                         
   7   8   0         22.12         36.76        25.59 o                         
   8   8   0        114.81        115.84        29.26 o                         
  -7   9   0          4.06         -2.41        25.38 o                         
  -6   9   0          2.63         -2.87        29.70 o                         
  -5   9   0          1.74         19.44        29.57 o                         
  -4   9   0          2.21         -0.06        26.58 o                         
  -3   9   0         29.84         14.25        23.98 o                         
  -2   9   0         54.10         34.46        25.58 o                         
  -1   9   0         45.41         36.04        23.26 o                         
   0   9   0        144.24        133.66        24.24 o                         
   1   9   0        203.79        252.15        26.35 o                         
   2   9   0         10.92         -2.05        20.03 o                         
   3   9   0         36.20         43.67        28.18 o                         
   4   9   0          7.57         32.39        27.14 o                         
   5   9   0          0.53          9.02        26.38 o                         
   6   9   0          0.56         15.82        25.20 o                         
   7   9   0          1.74        -17.12        25.17 o                         
  -6  10   0        122.64        169.59        35.57 o                         
  -5  10   0          0.20          1.52        28.22 o                         
  -4  10   0          4.94         23.06        31.20 o                         
  -3  10   0         10.44         13.32        26.60 o                         
  -2  10   0         36.78         35.31        26.15 o                         
  -1  10   0         20.93         21.06        24.58 o                         
   0  10   0        357.65        296.92        30.78 o                         
   1  10   0          7.37         -7.02        21.92 o                         
   2  10   0          8.00         -0.01        22.85 o                         
   3  10   0         19.29         12.57        24.52 o                         
   4  10   0         14.18          2.20        28.21 o                         
   5  10   0          0.62          4.51        27.16 o                         
   6  10   0        127.32        181.68        42.72 o                         
  -4  11   0        139.26        151.56        32.37 o                         
  -3  11   0          0.45          4.51        31.02 o                         
  -2  11   0         34.29         23.77        30.19 o                         
  -1  11   0          0.07          9.54        25.09 o                         
   0  11   0          5.42          6.40        24.67 o                         
   1  11   0          0.04          7.35        26.11 o                         
   2  11   0         14.69         21.96        23.87 o                         
   3  11   0          0.95          4.56        22.96 o                         
   4  11   0        114.68        123.57        23.42 o                         
  -4 -11   1         85.24        104.45        24.28 o                         
  -3 -11   1          4.51          7.26        22.29 o                         
  -2 -11   1         57.02         53.83        26.33 o                         
  -1 -11   1         12.50         11.35        25.92 o                         
   0 -11   1          8.50          9.89        25.49 o                         
   1 -11   1          5.26         22.37        26.78 o                         
   2 -11   1         13.11         11.41        27.29 o                         
   3 -11   1          1.53          4.47        25.35 o                         
   4 -11   1          8.15         -1.61        27.87 o                         
  -6 -10   1         66.76         53.49        38.25 o                         
  -5 -10   1         21.23         32.37        25.53 o                         
  -4 -10   1         23.27          4.94        24.28 o                         
  -3 -10   1          1.46         -3.04        20.29 o                         
  -2 -10   1        260.74        222.52        27.96 o                         
  -1 -10   1         20.96         22.72        22.39 o                         
   0 -10   1        322.07        303.12        31.80 o                         
   1 -10   1         12.65         24.01        24.92 o                         
   2 -10   1         36.06         43.30        24.72 o                         
   3 -10   1          1.45         -6.26        23.94 o                         
   4 -10   1        207.80        223.97        36.64 o                         
   5 -10   1         17.97          2.97        29.18 o                         
   6 -10   1         41.68         46.60        27.20 o                         
  -7  -9   1         32.43         34.06        28.97 o                         
  -6  -9   1          8.57         -1.09        34.48 o                         
  -5  -9   1          2.99        -15.94        23.37 o                         
  -4  -9   1         10.38         -5.59        25.24 o                         
  -3  -9   1          8.22          1.16        26.62 o                         
  -2  -9   1         69.78        113.87        20.55 o                         
  -1  -9   1         31.59         33.70        19.50 o                         
   0  -9   1        283.22        272.73        28.32 o                         
   1  -9   1          6.70         23.84        21.12 o                         
   2  -9   1         21.76         15.34        21.86 o                         
   3  -9   1         93.18         94.69        26.42 o                         
   4  -9   1         90.70         82.41        26.98 o                         
   5  -9   1         63.94         49.95        27.65 o                         
   6  -9   1         28.22         25.87        28.51 o                         
   7  -9   1         13.52          5.82        24.99 o                         
  -8  -8   1        257.26        237.09        33.80 o                         
  -7  -8   1         18.80         19.29        25.94 o                         
  -6  -8   1         18.33         21.95        29.73 o                         
  -5  -8   1         83.14         59.41        23.97 o                         
  -4  -8   1         19.76         27.91        23.17 o                         
  -3  -8   1         41.02         15.39        23.23 o                         
  -2  -8   1        138.36        130.45        21.01 o                         
  -1  -8   1        113.82        111.20        20.76 o                         
   0  -8   1         33.17         45.52        21.16 o                         
   1  -8   1         83.98         94.02        19.24 o                         
   2  -8   1       1058.34       1052.26        43.20 o                         
   3  -8   1        219.83        180.23        29.74 o                         
   4  -8   1        323.84        326.40        33.49 o                         
   5  -8   1        135.59        104.77        28.72 o                         
   6  -8   1        235.10        254.93        35.87 o                         
   7  -8   1         21.45          6.69        24.52 o                         
   8  -8   1         11.10         -3.14        28.26 o                         
  -9  -7   1        109.55        109.37        16.67 o                         
  -8  -7   1         22.41         14.20        23.40 o                         
  -7  -7   1         20.85         13.65        22.77 o                         
  -6  -7   1        238.03        273.10        29.23 o                         
  -5  -7   1         43.08         14.38        26.09 o                         
  -4  -7   1        752.24        791.28        36.83 o                         
  -3  -7   1        961.55       1030.22        40.81 o                         
  -2  -7   1        143.82        150.91        25.49 o                         
  -1  -7   1         22.95         15.85        15.75 o                         
   0  -7   1         77.69         79.77        15.20 o                         
   1  -7   1        181.29        166.79        18.01 o                         
   2  -7   1        285.74        272.09        26.14 o                         
   3  -7   1        319.69        357.62        37.50 o                         
   4  -7   1       1227.79       1270.72        51.49 o                         
   5  -7   1        254.62        207.28        30.79 o                         
   6  -7   1          2.54          0.25        21.25 o                         
   7  -7   1         22.69         23.64        22.80 o                         
   8  -7   1         73.20         49.57        26.82 o                         
   9  -7   1          0.05         -6.18        22.67 o                         
 -10  -6   1         53.13         64.44        19.48 o                         
  -9  -6   1          2.82         -0.90        17.18 o                         
  -8  -6   1         86.10         73.17        18.46 o                         
  -7  -6   1        108.01         61.91        22.41 o                         
  -6  -6   1        803.56        769.51        39.01 o                         
  -5  -6   1        710.42        789.73        43.38 o                         
  -4  -6   1         69.23         76.05        23.12 o                         
  -3  -6   1        473.25        406.49        27.95 o                         
  -2  -6   1         95.73         79.10        19.48 o                         
  -1  -6   1       2178.99       2113.89        42.20 o                         
   0  -6   1        635.62        602.33        21.10 o                         
   1  -6   1         24.94         12.72        14.45 o                         
   2  -6   1        353.37        374.34        29.10 o                         
   3  -6   1         98.74         92.56        22.75 o                         
   4  -6   1       1134.62       1126.59        46.25 o                         
   5  -6   1       1003.14       1000.20        45.11 o                         
   6  -6   1          9.04          3.44        19.55 o                         
   7  -6   1          1.24         12.70        23.04 o                         
   8  -6   1         53.12         44.14        22.82 o                         
   9  -6   1         63.11         73.33        24.39 o                         
  10  -6   1          5.18         10.29        28.13 o                         
 -10  -5   1         38.53         45.37        16.34 o                         
  -9  -5   1          7.59         11.26        17.42 o                         
  -8  -5   1         14.23         34.85        15.13 o                         
  -7  -5   1        314.87        308.64        21.11 o                         
  -6  -5   1        384.46        408.51        28.23 o                         
  -5  -5   1        196.37        182.80        21.62 o                         
  -4  -5   1        913.53        985.05        48.46 o                         
  -3  -5   1       1130.32       1169.26        40.60 o                         
  -2  -5   1        770.55        879.99        49.44 o                         
  -1  -5   1       2971.76       2760.41       109.91 o                         
   0  -5   1        284.61        277.21        19.43 o                         
   1  -5   1       3948.97       4100.92        83.05 o                         
   2  -5   1       5233.98       5079.63       136.99 o                         
   3  -5   1       1856.23       1807.52        54.37 o                         
   4  -5   1        408.20        426.23        27.17 o                         
   5  -5   1        102.58         96.21        20.61 o                         
   6  -5   1        892.19        966.53        53.30 o                         
   7  -5   1        637.81        689.20        34.73 o                         
   8  -5   1         32.12         19.25        20.46 o                         
   9  -5   1         21.59         27.94        18.87 o                         
  10  -5   1          4.28          2.91        23.10 o                         
 -10  -4   1          5.47          5.69        13.44 o                         
  -9  -4   1        331.25        349.19        20.02 o                         
  -8  -4   1         12.58         10.58        15.35 o                         
  -7  -4   1          4.72          8.68        12.21 o                         
  -6  -4   1        115.77        121.68        19.87 o                         
  -5  -4   1       1078.35       1130.63        37.75 o                         
  -4  -4   1        654.33        637.95        26.74 o                         
  -3  -4   1       2991.43       2818.39        68.35 o                         
  -2  -4   1       1421.14       1218.12        36.13 o                         
  -1  -4   1        125.95        125.24        20.02 o                         
   0  -4   1        408.63        389.10        18.37 o                         
   1  -4   1       1893.58       1743.62        62.47 o                         
   2  -4   1        267.09        268.43        19.68 o                         
   3  -4   1         31.78         23.09        15.53 o                         
   4  -4   1          7.20        -15.91        15.91 o                         
   5  -4   1        834.36        814.41        29.12 o                         
   6  -4   1        232.93        224.45        23.07 o                         
   7  -4   1         21.64         24.91        18.75 o                         
   8  -4   1          7.27          1.09        16.07 o                         
   9  -4   1         53.46         51.22        21.26 o                         
  10  -4   1          5.68         14.22        18.93 o                         
 -11  -3   1          8.74          2.32        20.76 o                         
 -10  -3   1         37.58         25.72        12.80 o                         
  -9  -3   1          3.23         -3.94        12.09 o                         
  -8  -3   1         37.05         43.36        12.81 o                         
  -7  -3   1        450.23        427.96        20.10 o                         
  -6  -3   1        685.34        729.07        18.70 o                         
  -5  -3   1         53.12         50.92        13.38 o                         
  -4  -3   1       1430.90       1484.81        36.80 o                         
  -3  -3   1        511.21        562.71        28.47 o                         
  -2  -3   1       6001.92       5706.67        78.46 o                         
  -1  -3   1       1015.00       1028.75        29.09 o                         
   0  -3   1      11307.58      11542.51       302.31 o                         
   1  -3   1       1967.83       1734.32        40.53 o                         
   2  -3   1        279.22        267.84        19.81 o                         
   3  -3   1       2570.54       2588.65        56.92 o                         
   4  -3   1       1555.83       1771.04        34.31 o                         
   5  -3   1        216.54        277.57        23.01 o                         
   6  -3   1        279.98        303.13        28.80 o                         
   7  -3   1        365.17        397.85        28.89 o                         
   8  -3   1         79.98         42.88        20.35 o                         
   9  -3   1        241.06        261.88        23.51 o                         
  10  -3   1         75.58         50.32        20.18 o                         
  11  -3   1          0.46          2.48        23.11 o                         
 -11  -2   1         11.51         17.31        21.23 o                         
 -10  -2   1          0.53         -7.48        13.58 o                         
  -9  -2   1         52.33         37.19        11.30 o                         
  -8  -2   1        157.69        163.27        11.47 o                         
  -7  -2   1         55.12         44.00         8.99 o                         
  -6  -2   1        378.26        394.09        13.71 o                         
  -5  -2   1       1620.65       1715.15        26.49 o                         
  -4  -2   1        434.74        427.30        15.08 o                         
  -3  -2   1       1968.52       2011.62        47.30 o                         
  -2  -2   1      23235.01      20358.36       153.38 o                         
  -1  -2   1       2628.47       2341.57        56.65 o                         
   1  -2   1       4376.38       4178.84       316.94 o                         
   2  -2   1       2241.43       2049.48        46.87 o                         
   3  -2   1       2303.23       1987.89        34.68 o                         
   4  -2   1         39.06         49.47        12.81 o                         
   5  -2   1         65.93         64.70        17.00 o                         
   6  -2   1        292.23        239.56        27.27 o                         
   7  -2   1        266.33        272.07        19.61 o                         
   8  -2   1         50.13         33.61        15.89 o                         
   9  -2   1         74.19         92.07        20.54 o                         
  10  -2   1         54.47         46.59        20.58 o                         
  11  -2   1         33.65         30.05        19.72 o                         
 -11  -1   1          4.87         10.16        19.02 o                         
 -10  -1   1          1.40          0.59        14.44 o                         
  -9  -1   1         27.52         14.95        13.97 o                         
  -8  -1   1        302.65        308.04        15.77 o                         
  -7  -1   1        200.85        196.96        12.73 o                         
  -6  -1   1        763.47        718.88        13.85 o                         
  -5  -1   1        811.14        781.92        69.24 o                         
  -4  -1   1       1050.26       1067.33        21.88 o                         
  -3  -1   1        781.14        772.90        22.31 o                         
   1  -1   1       1284.42       1301.68        37.75 o                         
   2  -1   1       6845.13       6794.38        99.01 o                         
   3  -1   1       4706.00       4373.99        54.61 o                         
   4  -1   1        856.54        813.88        26.50 o                         
   5  -1   1        750.75        761.25        23.73 o                         
   6  -1   1         27.88         26.59        12.59 o                         
   7  -1   1        333.18        346.14        16.65 o                         
   8  -1   1         55.16         61.32        18.84 o                         
   9  -1   1         18.87         18.00        17.64 o                         
  10  -1   1          3.57          6.42        19.37 o                         
  11  -1   1         17.44         15.19        19.72 o                         
 -11   0   1          0.47         -1.03        15.28 o                         
 -10   0   1        442.78        467.42        23.22 o                         
  -9   0   1         29.43         37.45        15.92 o                         
  -8   0   1        548.76        603.29        20.39 o                         
  -7   0   1        157.21        140.99        12.80 o                         
  -6   0   1        196.79        187.66        12.06 o                         
  -5   0   1        703.88        719.80        16.10 o                         
  -4   0   1       5082.86       4963.49        60.23 o                         
  -3   0   1        122.42        123.24         8.26 o                         
  -2   0   1       1703.38       1650.83        26.15 o                         
   3   0   1        220.08        207.57        12.86 o                         
   4   0   1          5.77         -0.90        10.06 o                         
   5   0   1        126.12        127.76         9.78 o                         
   6   0   1        878.13        858.98        20.44 o                         
   7   0   1         62.98         62.86        11.44 o                         
   8   0   1        629.40        635.81        23.09 o                         
   9   0   1         25.92         19.50        13.48 o                         
  10   0   1        415.74        449.35        23.70 o                         
  11   0   1         41.88         42.24        18.88 o                         
 -11   1   1         19.67         21.99        17.71 o                         
 -10   1   1          0.45          6.46        14.79 o                         
  -9   1   1        113.07        147.06        16.78 o                         
  -8   1   1        337.75        332.67        18.25 o                         
  -7   1   1         82.33         74.75        10.99 o                         
  -6   1   1       1071.17       1035.64        20.33 o                         
  -5   1   1       3692.50       3673.12        40.42 o                         
  -4   1   1        396.82        418.97        12.47 o                         
  -3   1   1       1795.94       1589.21        23.97 o                         
  -2   1   1        109.13        192.30        16.85 o                         
  -1   1   1       9777.54       9272.26        84.95 o                         
   1   1   1        590.90        553.05        44.10 o                         
   2   1   1       2208.48       2048.62        47.44 o                         
   3   1   1       6751.67       6651.73        79.11 o                         
   4   1   1       1203.68       1183.95        23.55 o                         
   5   1   1        213.97        206.96        14.79 o                         
   6   1   1         38.32         29.63        12.30 o                         
   7   1   1         68.32         32.15        13.88 o                         
   8   1   1         96.44         97.24        17.34 o                         
   9   1   1         15.73         14.37        16.00 o                         
  10   1   1         17.65         25.16        15.66 o                         
  11   1   1          6.39         -3.55        16.11 o                         
 -11   2   1         11.25          4.05        23.16 o                         
 -10   2   1          0.68          5.40        21.21 o                         
  -9   2   1        261.01        297.92        22.81 o                         
  -8   2   1         84.85         88.66        15.37 o                         
  -7   2   1        190.16        220.55        17.64 o                         
  -6   2   1        111.82         95.92        13.13 o                         
  -5   2   1        456.10        546.67        17.29 o                         
  -4   2   1        239.80        251.71        12.74 o                         
  -3   2   1       2951.69       2907.40        36.39 o                         
  -2   2   1      20515.14      20225.10       115.67 o                         
  -1   2   1       3823.02       3356.38        85.93 o                         
   1   2   1       5072.93       5019.64        86.54 o                         
   2   2   1        449.55        483.88        23.56 o                         
   3   2   1        483.79        520.12        29.63 o                         
   4   2   1         93.98         69.79        13.33 o                         
   5   2   1        192.98        173.81        14.60 o                         
   6   2   1       1035.66       1028.47        29.72 o                         
   7   2   1        343.79        335.22        16.72 o                         
   8   2   1        233.91        268.22        20.32 o                         
   9   2   1         23.24         11.73        17.08 o                         
  10   2   1         92.72         83.35        22.60 o                         
  11   2   1         18.25         21.41        20.44 o                         
 -11   3   1         42.71         17.58        25.93 o                         
 -10   3   1         63.30         59.45        16.84 o                         
  -9   3   1         16.27         12.74        17.47 o                         
  -8   3   1         48.76         44.02        19.98 o                         
  -7   3   1        449.73        471.38        28.66 o                         
  -6   3   1        269.38        291.66        19.88 o                         
  -5   3   1        124.40        117.58        15.22 o                         
  -4   3   1        982.00       1078.84        26.67 o                         
  -3   3   1       1727.39       1685.09        37.35 o                         
  -2   3   1       2296.32       2337.54        39.44 o                         
  -1   3   1        229.76        215.23        12.58 o                         
   0   3   1      13706.07      12819.80       122.21 o                         
   1   3   1       2396.86       2285.46        58.37 o                         
   2   3   1         58.25         78.71        23.09 o                         
   3   3   1       1457.13       1467.21        45.28 o                         
   4   3   1        885.65        958.63        28.00 o                         
   5   3   1         59.19         61.74        11.33 o                         
   6   3   1       1358.42       1351.07        34.89 o                         
   7   3   1         78.92         57.08        12.78 o                         
   8   3   1        384.57        400.33        23.33 o                         
   9   3   1        141.66        133.96        18.41 o                         
  10   3   1        194.93        205.73        18.91 o                         
  11   3   1          0.19         -1.76        19.04 o                         
 -11   4   1          3.56         14.78        25.44 o                         
 -10   4   1          1.82         -7.81        25.39 o                         
  -9   4   1        426.38        418.34        31.12 o                         
  -8   4   1         49.72         51.05        19.92 o                         
  -7   4   1         21.91         45.47        18.56 o                         
  -6   4   1        150.52        177.94        21.55 o                         
  -5   4   1       2376.06       2175.34        45.91 o                         
  -4   4   1        730.49        738.34        31.88 o                         
  -3   4   1        667.13        892.29        29.70 o                         
  -2   4   1        538.20        498.46        18.61 o                         
  -1   4   1        114.76        147.31        14.37 o                         
   0   4   1        205.63        178.61        15.37 o                         
   1   4   1        720.21        748.96        29.89 o                         
   2   4   1        723.15        771.75        40.06 o                         
   3   4   1        150.41        142.38        19.31 o                         
   4   4   1         10.93         32.19        23.18 o                         
   5   4   1       1050.33       1018.90        36.88 o                         
   6   4   1        626.11        620.01        17.47 o                         
   7   4   1          6.11         -0.20        12.29 o                         
   8   4   1         34.41         47.17        12.07 o                         
   9   4   1         28.30         12.78        17.71 o                         
  10   4   1          1.41        -10.55        18.29 o                         
 -10   5   1         11.72          7.38        16.43 o                         
  -9   5   1         37.52         16.72        18.16 o                         
  -8   5   1         28.99         20.68        16.00 o                         
  -7   5   1         96.59         78.39        20.78 o                         
  -6   5   1        188.02        195.10        21.96 o                         
  -5   5   1        117.50        111.91        18.97 o                         
  -4   5   1       1436.28       1524.53        38.06 o                         
  -3   5   1        272.59        282.09        21.95 o                         
  -2   5   1       2528.89       2717.79        35.92 o                         
  -1   5   1       1242.98       1319.29        31.77 o                         
   0   5   1        213.52        211.45        17.08 o                         
   1   5   1       1507.54       1574.06        48.27 o                         
   2   5   1       1508.85       1557.96        81.33 o                         
   3   5   1       1030.59        972.87        43.08 o                         
   4   5   1        189.79        215.28        24.29 o                         
   5   5   1        185.53        180.09        20.21 o                         
   6   5   1        303.17        235.83        27.50 o                         
   7   5   1        221.05        222.83        15.95 o                         
   8   5   1         37.90         33.13        15.85 o                         
   9   5   1         47.62         43.33        15.05 o                         
  10   5   1          5.59         10.31        19.74 o                         
 -10   6   1         21.19          6.42        20.42 o                         
  -9   6   1          2.11         13.07        21.03 o                         
  -8   6   1         28.37          7.09        20.97 o                         
  -7   6   1        450.46        442.16        29.67 o                         
  -6   6   1        927.94        901.78        37.26 o                         
  -5   6   1        147.92        129.16        24.94 o                         
  -4   6   1         71.67        113.67        20.40 o                         
  -3   6   1        258.88        245.23        21.48 o                         
  -2   6   1        294.85        248.27        20.31 o                         
  -1   6   1       2511.70       2643.83        50.32 o                         
   0   6   1        855.40        820.39        32.01 o                         
   1   6   1        118.51        128.40        18.45 o                         
   2   6   1        432.54        472.85        28.18 o                         
   3   6   1         44.84         25.94        22.46 o                         
   4   6   1        542.45        494.14        37.34 o                         
   5   6   1        564.95        514.31        38.02 o                         
   6   6   1         40.77         57.01        19.07 o                         
   7   6   1          2.40         10.83        20.64 o                         
   8   6   1         29.18          0.99        15.83 o                         
   9   6   1         40.48         54.30        17.81 o                         
  -9   7   1         84.19         85.38        27.59 o                         
  -8   7   1         32.79         41.42        22.02 o                         
  -7   7   1         15.92          3.69        21.61 o                         
  -6   7   1        157.71        171.08        27.67 o                         
  -5   7   1         35.99         49.87        23.17 o                         
  -4   7   1        163.88        147.69        25.73 o                         
  -3   7   1        965.61       1007.89        41.64 o                         
  -2   7   1         34.00         32.62        21.12 o                         
  -1   7   1         31.39         12.82        18.64 o                         
   0   7   1         17.49         14.91        18.42 o                         
   1   7   1        489.12        554.22        34.13 o                         
   2   7   1        325.62        363.64        34.22 o                         
   3   7   1         82.05         87.66        27.26 o                         
   4   7   1       1314.64       1448.17        54.93 o                         
   5   7   1        149.45        170.22        29.51 o                         
   6   7   1          0.51        -11.64        20.42 o                         
   7   7   1          6.09          6.53        21.46 o                         
   8   7   1         56.92         43.56        19.20 o                         
   9   7   1          0.16         -6.62        16.73 o                         
  -8   8   1        294.09        336.29        37.70 o                         
  -7   8   1         30.62         35.03        24.54 o                         
  -6   8   1         50.19         46.89        26.56 o                         
  -5   8   1        226.07        206.21        29.60 o                         
  -4   8   1         34.01         40.17        23.03 o                         
  -3   8   1         30.45         17.49        23.31 o                         
  -2   8   1         85.96         92.83        23.76 o                         
  -1   8   1        557.91        564.76        33.97 o                         
   0   8   1         32.35         32.10        20.28 o                         
   1   8   1         30.17          9.32        27.02 o                         
   2   8   1        837.75        884.72        46.13 o                         
   3   8   1        190.09        166.48        28.05 o                         
   4   8   1        368.43        421.82        37.84 o                         
   5   8   1        243.37        290.85        34.91 o                         
   6   8   1        221.99        238.41        34.57 o                         
   7   8   1         30.49         18.48        25.02 o                         
   8   8   1          2.20          9.04        24.30 o                         
  -7   9   1         60.21         67.74        31.81 o                         
  -6   9   1         19.42         45.96        31.21 o                         
  -5   9   1         14.86         24.85        26.38 o                         
  -4   9   1          2.14         -4.57        25.13 o                         
  -3   9   1         10.25          1.28        22.49 o                         
  -2   9   1         16.65         -4.20        20.78 o                         
  -1   9   1         15.66          6.80        19.91 o                         
   0   9   1        186.07        173.63        27.58 o                         
   1   9   1         19.38         22.51        24.00 o                         
   2   9   1         66.98         62.47        28.03 o                         
   3   9   1        202.37        310.15        36.40 o                         
   4   9   1        174.78        170.39        31.96 o                         
   5   9   1         60.16         74.33        28.12 o                         
   6   9   1          6.14         -2.67        29.90 o                         
   7   9   1         29.53         20.80        25.54 o                         
  -6  10   1         34.75         33.56        29.54 o                         
  -5  10   1         13.85         16.07        31.27 o                         
  -4  10   1         29.89         31.01        30.97 o                         
  -3  10   1          2.61          7.96        28.07 o                         
  -2  10   1        285.47        324.99        37.05 o                         
  -1  10   1          4.39          3.14        24.68 o                         
   0  10   1        345.02        382.53        32.93 o                         
   1  10   1          5.57         -7.23        21.84 o                         
   2  10   1          8.53         -3.56        22.76 o                         
   3  10   1          5.95         15.26        28.84 o                         
   4  10   1         41.59         39.49        30.24 o                         
   5  10   1         58.14         65.98        30.22 o                         
   6  10   1         13.82          4.01        35.00 o                         
  -4  11   1         56.78          9.46        30.32 o                         
  -3  11   1          2.59         13.90        27.00 o                         
  -2  11   1         48.08         56.54        28.44 o                         
  -1  11   1          3.79         12.36        27.54 o                         
   0  11   1          8.45         -3.19        28.34 o                         
   1  11   1          2.98         34.93        25.46 o                         
   2  11   1         64.61         73.13        25.21 o                         
   3  11   1          7.31         17.81        26.73 o                         
   4  11   1          2.67         -4.61        27.97 o                         
  -4 -11   2         21.35          9.09        21.52 o                         
  -3 -11   2         27.78         34.26        24.69 o                         
  -2 -11   2         43.26         47.11        25.61 o                         
  -1 -11   2          6.16         19.60        26.29 o                         
   0 -11   2         34.90         36.98        26.21 o                         
   1 -11   2          3.82        -10.33        24.83 o                         
   2 -11   2        166.54        189.45        31.41 o                         
   3 -11   2        114.95        134.00        28.80 o                         
   4 -11   2          2.97          1.05        25.21 o                         
  -6 -10   2         10.25         25.19        36.82 o                         
  -5 -10   2          6.01          3.79        21.59 o                         
  -4 -10   2          9.90         22.82        21.13 o                         
  -3 -10   2         42.12         72.90        23.39 o                         
  -2 -10   2         20.83         37.26        23.43 o                         
  -1 -10   2         16.28          3.98        21.21 o                         
   0 -10   2        444.21        486.21        35.52 o                         
   1 -10   2          4.07        -22.84        22.84 o                         
   2 -10   2          4.08         -5.98        23.09 o                         
   3 -10   2          7.74         -2.37        25.94 o                         
   4 -10   2        130.64        114.24        28.33 o                         
   5 -10   2          9.87         19.22        24.32 o                         
   6 -10   2          8.28         10.62        24.14 o                         
  -7  -9   2         53.60         52.07        28.05 o                         
  -6  -9   2         17.27         25.25        35.47 o                         
  -5  -9   2        137.44        142.99        38.00 o                         
  -4  -9   2          3.26          2.30        21.05 o                         
  -3  -9   2         23.95         31.89        19.07 o                         
  -2  -9   2         23.39         46.50        19.48 o                         
  -1  -9   2         76.19         67.92        21.85 o                         
   0  -9   2        164.89        145.56        25.50 o                         
   1  -9   2        222.04        225.73        28.93 o                         
   2  -9   2        361.87        371.64        30.84 o                         
   3  -9   2         89.05        109.46        24.89 o                         
   4  -9   2        227.49        234.74        33.18 o                         
   5  -9   2         68.13         72.73        25.13 o                         
   6  -9   2          1.07          2.56        23.80 o                         
   7  -9   2          0.21          6.23        20.87 o                         
  -8  -8   2         71.42        100.23        28.44 o                         
  -7  -8   2         12.67         20.53        28.56 o                         
  -6  -8   2         16.59         20.36        25.56 o                         
  -5  -8   2        168.03        192.90        35.38 o                         
  -4  -8   2        207.37        210.53        26.69 o                         
  -3  -8   2         17.77         19.85        16.43 o                         
  -2  -8   2        390.88        397.06        27.61 o                         
  -1  -8   2         92.93         51.34        19.71 o                         
   0  -8   2        165.63        175.30        18.60 o                         
   1  -8   2         29.01         17.05        17.22 o                         
   2  -8   2        318.03        377.07        34.37 o                         
   3  -8   2          4.83         17.74        19.91 o                         
   4  -8   2         63.53         59.20        27.30 o                         
   5  -8   2          2.05         -5.98        25.68 o                         
   6  -8   2        129.44        130.86        25.56 o                         
   7  -8   2         47.20         55.30        21.54 o                         
   8  -8   2          8.06          6.18        21.45 o                         
  -9  -7   2        119.21        112.66        21.64 o                         
  -8  -7   2         27.31         20.18        23.78 o                         
  -7  -7   2        164.30        141.81        27.29 o                         
  -6  -7   2         58.08         45.97        23.30 o                         
  -5  -7   2        288.36        276.94        37.43 o                         
  -4  -7   2        176.86        205.92        34.83 o                         
  -3  -7   2        270.06        279.42        27.01 o                         
  -2  -7   2         97.38        110.89        17.89 o                         
  -1  -7   2          2.47          2.93        12.10 o                         
   0  -7   2          5.38          9.13        13.62 o                         
   1  -7   2        910.41        865.35        40.49 o                         
   2  -7   2         84.21         83.37        25.89 o                         
   3  -7   2        455.54        473.14        32.20 o                         
   4  -7   2        805.89        852.88        39.25 o                         
   5  -7   2        154.33        181.61        24.99 o                         
   6  -7   2         11.36         15.16        20.26 o                         
   7  -7   2          0.85         -8.73        20.35 o                         
   8  -7   2          7.17          1.60        17.98 o                         
   9  -7   2          8.59         -3.96        22.28 o                         
 -10  -6   2         24.50         27.42        19.01 o                         
  -9  -6   2         80.39         84.71        17.17 o                         
  -8  -6   2          8.03          2.51        20.31 o                         
  -7  -6   2         17.79         30.77        21.32 o                         
  -6  -6   2        336.75        346.31        28.34 o                         
  -5  -6   2        108.45        121.89        26.50 o                         
  -4  -6   2         17.35         29.36        26.05 o                         
  -3  -6   2         57.15         57.48        25.98 o                         
  -2  -6   2         14.86          2.09        14.31 o                         
  -1  -6   2        650.84        688.81        25.75 o                         
   0  -6   2        416.16        436.77        24.93 o                         
   1  -6   2        366.30        361.10        31.04 o                         
   2  -6   2        144.42        122.01        20.49 o                         
   3  -6   2        152.31        166.17        21.92 o                         
   4  -6   2        345.63        304.26        31.71 o                         
   5  -6   2        265.26        294.70        29.80 o                         
   6  -6   2        141.82        144.45        22.18 o                         
   7  -6   2         13.50          3.16        21.03 o                         
   8  -6   2          8.73         16.57        22.32 o                         
   9  -6   2        103.28        142.82        25.43 o                         
 -10  -5   2         11.64          5.17        16.30 o                         
  -9  -5   2         28.74         32.55        17.89 o                         
  -8  -5   2         23.71         24.73        13.60 o                         
  -7  -5   2         70.74         68.43        20.64 o                         
  -6  -5   2        445.32        485.70        29.90 o                         
  -5  -5   2       1093.60       1155.14        38.57 o                         
  -4  -5   2       2010.44       2031.39        57.12 o                         
  -3  -5   2        535.24        464.64        34.02 o                         
  -2  -5   2        916.38        896.14        41.89 o                         
  -1  -5   2         78.76         43.63        11.75 o                         
   0  -5   2        618.32        625.70        25.13 o                         
   1  -5   2        286.72        305.96        24.34 o                         
   2  -5   2        245.00        229.52        20.61 o                         
   3  -5   2        137.99        146.61        22.67 o                         
   4  -5   2         81.90         62.90        21.41 o                         
   5  -5   2         59.78         64.87        18.24 o                         
   6  -5   2        474.74        381.58        39.46 o                         
   7  -5   2         10.02         -1.81        19.50 o                         
   8  -5   2         40.23         28.12        19.04 o                         
   9  -5   2          2.73         -1.72        18.02 o                         
  10  -5   2         63.31         72.74        24.75 o                         
 -11  -4   2         15.94          0.27        15.09 o                         
 -10  -4   2         11.68          3.75        14.13 o                         
  -9  -4   2         35.61         49.08        16.17 o                         
  -8  -4   2         10.68          0.27        16.08 o                         
  -7  -4   2        135.71        150.51        23.06 o                         
  -6  -4   2        158.59        126.69        16.76 o                         
  -5  -4   2        388.12        375.83        23.38 o                         
  -4  -4   2       3233.98       2992.31        58.86 o                         
  -3  -4   2      12804.70      12358.07       152.80 o                         
  -2  -4   2         40.19         58.79        18.87 o                         
  -1  -4   2        572.35        566.40        29.64 o                         
   0  -4   2        268.23        247.69        16.59 o                         
   1  -4   2        461.17        398.51        19.87 o                         
   2  -4   2         46.78         65.99        16.20 o                         
   3  -4   2        272.83        264.57        23.46 o                         
   4  -4   2        585.70        551.76        27.15 o                         
   5  -4   2        376.68        365.87        26.53 o                         
   6  -4   2        150.72        136.62        20.82 o                         
   7  -4   2        252.03        276.64        23.24 o                         
   8  -4   2        173.49        131.31        26.21 o                         
   9  -4   2         56.25         74.69        24.62 o                         
  10  -4   2         24.93         44.21        24.02 o                         
 -11  -3   2         13.06         17.16        16.66 o                         
 -10  -3   2         24.12         33.88        14.19 o                         
  -9  -3   2          1.61         -0.10        12.44 o                         
  -8  -3   2         93.50         89.44        13.74 o                         
  -7  -3   2         52.85         51.69        17.88 o                         
  -6  -3   2        204.01        239.41        18.70 o                         
  -5  -3   2        461.06        419.54        21.83 o                         
  -4  -3   2        162.38        199.31        17.31 o                         
  -3  -3   2       1240.35       1258.72        29.86 o                         
  -2  -3   2       2015.79       2095.87        47.29 o                         
  -1  -3   2        136.31        114.15        18.00 o                         
   0  -3   2       2084.33       2402.13        51.79 o                         
   1  -3   2       2315.42       2170.01        43.92 o                         
   2  -3   2       4445.05       4459.29        74.33 o                         
   3  -3   2        144.25        174.07        13.48 o                         
   4  -3   2       1529.70       1426.27        36.61 o                         
   5  -3   2       2180.85       2381.62        58.13 o                         
   6  -3   2        362.20        327.25        28.08 o                         
   7  -3   2         25.33         16.03        21.40 o                         
   8  -3   2        731.61        774.95        37.69 o                         
   9  -3   2        134.57        155.97        24.53 o                         
  10  -3   2          5.96         11.77        19.20 o                         
  11  -3   2          3.49        -18.88        22.79 o                         
 -11  -2   2         83.77         94.80        19.22 o                         
 -10  -2   2        185.55        187.89        14.31 o                         
  -9  -2   2         23.79         10.31        11.56 o                         
  -8  -2   2         48.98         40.95        10.23 o                         
  -7  -2   2         35.35         44.90        10.73 o                         
  -6  -2   2        401.98        379.87        18.13 o                         
  -5  -2   2        111.06        103.62        13.66 o                         
  -4  -2   2       1557.12       1584.38        46.54 o                         
  -3  -2   2       1513.53       1521.63        35.44 o                         
  -2  -2   2        976.04        952.74        35.04 o                         
  -1  -2   2       1634.19       1428.86        58.36 o                         
   1  -2   2        634.69        591.18       112.33 o                         
   2  -2   2       1380.56       1320.18        27.84 o                         
   3  -2   2      17121.43      18259.70       126.97 o                         
   4  -2   2       1802.09       1842.90        60.89 o                         
   5  -2   2        284.59        308.99        23.07 o                         
   6  -2   2        164.89        122.12        21.26 o                         
   7  -2   2         35.97         21.52        19.24 o                         
   8  -2   2        376.96        395.49        29.28 o                         
   9  -2   2        220.31        216.06        23.16 o                         
  10  -2   2        166.19        159.39        23.79 o                         
  11  -2   2         16.46         20.83        20.86 o                         
 -11  -1   2         16.31         39.18        20.80 o                         
 -10  -1   2         13.51          7.78        17.08 o                         
  -9  -1   2         63.27         58.66        13.20 o                         
  -8  -1   2         96.41         86.29        13.55 o                         
  -7  -1   2        220.39        241.41        12.76 o                         
  -6  -1   2        460.47        468.25        12.14 o                         
  -5  -1   2       1304.77       1354.09        36.49 o                         
  -4  -1   2       2631.43       2854.63        50.10 o                         
  -3  -1   2         24.82         26.07         7.50 o                         
  -2  -1   2      17635.98      17629.67       182.74 o                         
  -1  -1   2       1304.23       1260.30        40.33 o                         
   1  -1   2       2859.55       2974.92       107.68 o                         
   2  -1   2        588.73        567.95        54.59 o                         
   3  -1   2         89.43         73.29        12.58 o                         
   4  -1   2        178.65        193.61        15.48 o                         
   5  -1   2        115.84         73.85        12.97 o                         
   6  -1   2        527.25        540.32        21.13 o                         
   7  -1   2        115.84        113.83        18.25 o                         
   8  -1   2       1166.59       1173.48        36.99 o                         
   9  -1   2         87.60         69.23        20.80 o                         
  10  -1   2          1.99          3.87        19.82 o                         
  11  -1   2         72.91         87.64        23.46 o                         
 -11   0   2        125.53        139.31        19.19 o                         
 -10   0   2         33.40         49.79        18.11 o                         
  -9   0   2         22.72         15.24        14.50 o                         
  -8   0   2          6.15         23.99        13.76 o                         
  -7   0   2        382.83        355.76        15.96 o                         
  -6   0   2        119.32        140.29         9.27 o                         
  -5   0   2        239.73        256.49        11.69 o                         
  -4   0   2        147.82        163.35        10.11 o                         
  -3   0   2         22.26         10.31         6.76 o                         
  -2   0   2       1289.73       1293.18        44.94 o                         
   1   0   2        458.39        424.98        19.82 o                         
   2   0   2       6876.96       6616.49        69.15 o                         
   3   0   2       1416.55       1338.71        28.48 o                         
   4   0   2       1239.89       1306.12        30.83 o                         
   5   0   2        157.38        158.88        15.15 o                         
   6   0   2       1050.40        993.98        21.96 o                         
   7   0   2        152.85        151.64        13.84 o                         
   8   0   2        184.85        177.15        14.40 o                         
   9   0   2        129.87        133.71        16.04 o                         
  10   0   2         29.44         20.62        19.40 o                         
  11   0   2          0.01         -8.83        18.78 o                         
 -11   1   2         15.64         26.43        19.93 o                         
 -10   1   2         45.66         34.95        19.30 o                         
  -9   1   2         98.64        106.63        18.90 o                         
  -8   1   2         88.98        101.26        13.17 o                         
  -7   1   2        137.35        140.82        13.11 o                         
  -6   1   2        135.05        124.28         9.65 o                         
  -5   1   2       3906.85       3954.96        35.40 o                         
  -4   1   2        935.44        850.74        33.38 o                         
  -3   1   2         98.69         90.32         7.89 o                         
  -2   1   2      16266.18      16268.04        78.06 o                         
   2   1   2       2715.16       2642.99        40.12 o                         
   3   1   2        225.37        180.54         9.93 o                         
   4   1   2        127.71        112.49         9.47 o                         
   5   1   2        570.49        517.40        15.59 o                         
   6   1   2        432.18        416.22        17.59 o                         
   7   1   2         47.32         26.13        15.96 o                         
   8   1   2        730.99        678.47        33.62 o                         
   9   1   2        200.61        198.57        22.72 o                         
  10   1   2          9.38         10.41        18.93 o                         
  11   1   2         45.71         36.67        22.64 o                         
 -11   2   2         95.28         72.91        29.21 o                         
 -10   2   2        173.52        169.96        28.01 o                         
  -9   2   2         78.14        101.72        20.83 o                         
  -8   2   2        171.96        197.60        15.75 o                         
  -7   2   2         29.07         52.61        12.94 o                         
  -6   2   2       1016.96       1039.16        21.97 o                         
  -5   2   2         67.84         72.92        11.35 o                         
  -4   2   2       2089.17       2218.13        31.78 o                         
  -3   2   2       1572.57       1749.23        27.82 o                         
  -2   2   2       1154.26       1128.13        29.10 o                         
  -1   2   2       2051.20       2041.50        34.09 o                         
   0   2   2       3322.80       3031.48       101.03 o                         
   1   2   2       1663.64       1733.87        48.47 o                         
   2   2   2        320.16        324.23        24.50 o                         
   3   2   2       5992.31       6120.50        96.92 o                         
   4   2   2       4321.99       4043.87        60.39 o                         
   5   2   2         82.52         74.94        16.08 o                         
   6   2   2        805.80        777.54        25.32 o                         
   7   2   2        170.96        150.16        15.79 o                         
   8   2   2        211.60        226.20        30.80 o                         
   9   2   2        138.07        110.16        24.21 o                         
  10   2   2        143.68        148.00        27.05 o                         
  11   2   2          3.87         -7.18        24.34 o                         
 -11   3   2          2.66         -4.70        23.43 o                         
 -10   3   2         22.51         14.62        17.74 o                         
  -9   3   2          6.73         18.54        16.26 o                         
  -8   3   2        292.73        317.67        21.10 o                         
  -7   3   2        155.05        145.91        16.35 o                         
  -6   3   2         44.02         58.27        12.19 o                         
  -5   3   2       1285.53       1328.81        31.50 o                         
  -4   3   2        813.58        783.43        25.59 o                         
  -3   3   2        416.19        452.99        18.48 o                         
  -2   3   2       3704.35       3871.64        48.14 o                         
  -1   3   2         58.12         54.71        10.12 o                         
   0   3   2       3309.37       3697.16        55.71 o                         
   1   3   2       4157.58       4109.07        69.55 o                         
   2   3   2       4519.45       4295.31        90.05 o                         
   3   3   2        407.03        464.03        24.24 o                         
   4   3   2        829.73        742.42        33.15 o                         
   5   3   2       1280.19       1148.70        39.66 o                         
   6   3   2        806.57        716.00        36.48 o                         
   7   3   2         22.15         31.91        16.09 o                         
   8   3   2        278.54        226.88        23.57 o                         
   9   3   2         43.73         45.07        18.48 o                         
  10   3   2          1.20          6.56        15.83 o                         
  11   3   2         16.78         -5.92        27.05 o                         
 -11   4   2         22.45         13.55        22.79 o                         
 -10   4   2         20.62         23.69        20.05 o                         
  -9   4   2          7.79          0.08        17.05 o                         
  -8   4   2         35.37         28.71        15.82 o                         
  -7   4   2         67.82         55.49        16.21 o                         
  -6   4   2        143.61        123.56        17.43 o                         
  -5   4   2        186.07        206.57        15.21 o                         
  -4   4   2       1810.88       1809.73        36.26 o                         
  -3   4   2       8662.67       8940.35        95.00 o                         
  -2   4   2        169.29        207.51        15.17 o                         
  -1   4   2       1039.52       1070.58        27.52 o                         
   0   4   2        434.39        384.48        18.11 o                         
   1   4   2       1090.31       1100.26        34.03 o                         
   2   4   2          9.37          8.42        12.39 o                         
   3   4   2        244.12        228.91        23.75 o                         
   4   4   2        721.15        728.43        31.18 o                         
   5   4   2        430.29        482.39        26.47 o                         
   6   4   2         49.60         71.29        12.89 o                         
   7   4   2        320.48        397.19        34.55 o                         
   8   4   2        216.98        211.49        25.52 o                         
   9   4   2         87.39         80.29        22.16 o                         
  10   4   2         24.80         -3.52        20.94 o                         
 -10   5   2          3.31          6.28        16.73 o                         
  -9   5   2          6.42         -1.36        19.05 o                         
  -8   5   2         27.17         41.49        19.19 o                         
  -7   5   2        127.80        116.79        19.97 o                         
  -6   5   2        200.81        183.86        19.72 o                         
  -5   5   2        909.80        945.55        32.71 o                         
  -4   5   2        956.95       1002.12        32.34 o                         
  -3   5   2        129.37        124.77        18.21 o                         
  -2   5   2       2996.32       2764.96       113.22 o                         
  -1   5   2        235.06        231.44        20.69 o                         
   0   5   2        133.19        125.82        17.46 o                         
   1   5   2        765.79        782.85        28.63 o                         
   2   5   2        348.19        298.72        17.48 o                         
   3   5   2        117.29        126.99        25.88 o                         
   4   5   2        296.47        282.06        26.57 o                         
   5   5   2        280.89        295.49        22.20 o                         
   6   5   2        892.58        867.07        28.22 o                         
   7   5   2         23.19         13.83        12.71 o                         
   8   5   2          9.39         -7.70        11.91 o                         
   9   5   2          2.98          8.22        26.83 o                         
  10   5   2         24.95         24.67        22.72 o                         
 -10   6   2         60.35         77.22        21.13 o                         
  -9   6   2         37.47         39.38        21.66 o                         
  -8   6   2          2.08         -4.03        20.69 o                         
  -7   6   2         84.40         92.50        21.51 o                         
  -6   6   2        122.46         85.96        20.27 o                         
  -5   6   2        114.15        126.81        21.18 o                         
  -4   6   2         59.29         64.01        20.21 o                         
  -3   6   2         12.37          6.44        16.85 o                         
  -2   6   2         43.32         48.80        15.35 o                         
  -1   6   2        252.45        284.29        21.09 o                         
   0   6   2        199.63        223.98        20.31 o                         
   1   6   2       1229.82       1225.21        30.50 o                         
   2   6   2        175.47        161.25        22.44 o                         
   3   6   2        210.24        212.71        21.55 o                         
   4   6   2        405.26        391.17        32.99 o                         
   5   6   2        304.04        323.59        31.22 o                         
   6   6   2         70.16         52.70        19.30 o                         
   7   6   2         12.87         19.00        22.91 o                         
   8   6   2          6.26          4.56        15.15 o                         
   9   6   2         48.76         40.38        16.02 o                         
  -9   7   2        119.15        127.46        24.53 o                         
  -8   7   2        114.64        117.76        22.40 o                         
  -7   7   2        295.67        299.94        29.28 o                         
  -6   7   2         36.51         22.10        24.11 o                         
  -5   7   2        494.37        528.74        31.36 o                         
  -4   7   2         36.07         12.44        19.42 o                         
  -3   7   2         75.57         89.83        20.70 o                         
  -2   7   2         19.73         32.88        15.14 o                         
  -1   7   2         10.13         14.17        14.32 o                         
   0   7   2         26.60         47.08        16.93 o                         
   1   7   2       1095.43       1079.05        41.23 o                         
   2   7   2        282.73        325.76        30.99 o                         
   3   7   2        946.05       1037.42        49.89 o                         
   4   7   2        177.60        199.15        31.89 o                         
   5   7   2         62.57         33.27        25.90 o                         
   6   7   2         51.39         44.13        21.55 o                         
   7   7   2          1.46          1.31        19.19 o                         
   8   7   2          2.53         -0.12        17.56 o                         
   9   7   2         25.78         16.34        23.01 o                         
  -8   8   2         28.04         58.97        24.82 o                         
  -7   8   2          3.88         -4.28        26.05 o                         
  -6   8   2         27.18         41.94        26.34 o                         
  -5   8   2         89.51         70.54        25.24 o                         
  -4   8   2        378.22        389.80        33.36 o                         
  -3   8   2         11.76         17.27        22.45 o                         
  -2   8   2        971.72       1015.46        42.42 o                         
  -1   8   2        426.50        437.27        29.68 o                         
   0   8   2         59.86         38.09        22.58 o                         
   1   8   2         64.15         76.79        25.50 o                         
   2   8   2         63.61         70.28        23.05 o                         
   3   8   2         23.37          2.45        24.60 o                         
   4   8   2        123.37        134.99        30.67 o                         
   5   8   2          0.77          7.15        27.93 o                         
   6   8   2         32.02         13.96        28.54 o                         
   7   8   2         42.62         18.80        24.33 o                         
   8   8   2         39.33         16.81        24.37 o                         
  -7   9   2         65.87         85.82        29.89 o                         
  -6   9   2         25.97         35.46        28.50 o                         
  -5   9   2        136.31        145.64        31.87 o                         
  -4   9   2         15.81         41.88        26.77 o                         
  -3   9   2         31.06         33.96        23.34 o                         
  -2   9   2          9.19          1.19        20.30 o                         
  -1   9   2        307.94        354.95        29.23 o                         
   0   9   2         35.63         41.30        19.77 o                         
   1   9   2        651.79        720.22        47.05 o                         
   2   9   2        289.38        244.53        43.54 o                         
   3   9   2         67.89         71.38        29.88 o                         
   4   9   2         46.59         45.32        28.49 o                         
   5   9   2         79.74        105.36        33.67 o                         
   6   9   2          4.67         24.21        37.73 o                         
   7   9   2          0.04          2.69        24.67 o                         
  -6  10   2         35.91         54.07        31.17 o                         
  -5  10   2          9.70         14.06        26.81 o                         
  -4  10   2         11.08         28.12        28.40 o                         
  -3  10   2         71.73         49.28        27.05 o                         
  -2  10   2         19.96         24.99        24.95 o                         
  -1  10   2         80.62         82.20        25.25 o                         
   0  10   2        176.67        217.91        30.73 o                         
   1  10   2          4.56         15.11        26.48 o                         
   2  10   2          2.98         20.62        34.54 o                         
   3  10   2         37.99         55.45        31.17 o                         
   4  10   2         93.40        125.74        32.92 o                         
   5  10   2          2.21          3.53        28.74 o                         
   6  10   2          2.26         13.59        28.29 o                         
  -4  11   2          9.51         -1.88        30.20 o                         
  -3  11   2         48.35         69.83        33.36 o                         
  -2  11   2          8.96         -9.37        29.43 o                         
  -1  11   2         25.71         37.19        27.72 o                         
   0  11   2         51.84         54.43        26.00 o                         
   1  11   2          7.18          5.01        25.24 o                         
   2  11   2        114.34        114.01        29.57 o                         
   3  11   2        116.72        138.22        34.94 o                         
   4  11   2         11.57         26.05        28.97 o                         
  -4 -11   3          6.22        -13.76        23.01 o                         
  -3 -11   3         15.32         27.99        23.05 o                         
  -2 -11   3         14.63         26.32        24.69 o                         
  -1 -11   3         35.00         11.14        25.04 o                         
   0 -11   3         69.65         74.48        27.15 o                         
   1 -11   3         12.75          5.05        25.19 o                         
   2 -11   3          6.84          4.23        24.96 o                         
   3 -11   3         46.45         40.81        25.83 o                         
   4 -11   3          0.48          1.29        24.25 o                         
  -6 -10   3         18.86         25.32        29.91 o                         
  -5 -10   3          3.77         -6.60        21.43 o                         
  -4 -10   3         85.83         62.50        19.74 o                         
  -3 -10   3         22.20         22.42        21.62 o                         
  -2 -10   3          8.37          1.26        21.92 o                         
  -1 -10   3        256.22        273.33        30.33 o                         
   0 -10   3         37.19         84.42        24.99 o                         
   1 -10   3          0.20          1.40        21.71 o                         
   2 -10   3        164.76        161.74        28.40 o                         
   3 -10   3         60.24         59.60        26.96 o                         
   4 -10   3          1.94          8.48        23.62 o                         
   5 -10   3          8.95        -11.71        24.02 o                         
   6 -10   3          1.20          8.42        23.79 o                         
  -7  -9   3         26.00         31.88        28.66 o                         
  -6  -9   3         27.01          8.80        28.02 o                         
  -5  -9   3        196.96        222.40        25.12 o                         
  -4  -9   3         11.19         14.23        21.23 o                         
  -3  -9   3         84.82         94.71        20.74 o                         
  -2  -9   3        147.31        159.09        23.58 o                         
  -1  -9   3        366.41        415.21        30.51 o                         
   0  -9   3        396.82        358.52        24.57 o                         
   1  -9   3        870.56        777.96        38.16 o                         
   2  -9   3        181.88        220.90        27.77 o                         
   3  -9   3        103.19         88.85        23.87 o                         
   4  -9   3         47.26         48.47        23.12 o                         
   5  -9   3         42.84         41.51        24.25 o                         
   6  -9   3         40.25         58.71        23.90 o                         
   7  -9   3         11.34         -4.44        22.65 o                         
  -8  -8   3          7.44         13.10        20.98 o                         
  -7  -8   3          7.83         26.46        26.97 o                         
  -6  -8   3         18.09          5.08        25.08 o                         
  -5  -8   3        420.30        473.03        45.20 o                         
  -4  -8   3         57.67         84.39        20.82 o                         
  -3  -8   3         41.13         51.82        17.87 o                         
  -2  -8   3        592.80        579.54        30.75 o                         
  -1  -8   3        108.97        124.64        17.06 o                         
   0  -8   3         62.83         38.32        18.60 o                         
   1  -8   3        170.81        170.51        24.14 o                         
   2  -8   3          3.22         13.76        20.05 o                         
   3  -8   3        106.58         82.78        23.35 o                         
   4  -8   3         41.26         21.76        21.93 o                         
   5  -8   3         40.67         41.83        22.15 o                         
   6  -8   3         22.93         18.08        21.24 o                         
   7  -8   3         32.00         49.40        23.80 o                         
   8  -8   3        232.65        257.16        33.08 o                         
  -9  -7   3         56.28         40.82        25.91 o                         
  -8  -7   3         29.62         33.56        25.46 o                         
  -7  -7   3        852.29        815.85        48.30 o                         
  -6  -7   3         11.10         17.81        22.68 o                         
  -5  -7   3        501.95        571.64        45.82 o                         
  -4  -7   3         33.92         37.11        29.51 o                         
  -3  -7   3        107.09         97.33        18.31 o                         
  -2  -7   3          7.86          4.95        10.56 o                         
  -1  -7   3        247.23        235.78        22.92 o                         
   0  -7   3        241.81        272.58        23.87 o                         
   1  -7   3        196.04        179.15        23.51 o                         
   2  -7   3        942.43        953.69        41.22 o                         
   3  -7   3       2319.66       2361.88       101.73 o                         
   4  -7   3        187.85        224.15        25.48 o                         
   5  -7   3         46.31         57.36        20.59 o                         
   6  -7   3         20.18         13.28        17.52 o                         
   7  -7   3         16.14         11.42        19.83 o                         
   8  -7   3          1.80        -16.09        24.14 o                         
   9  -7   3          1.62        -15.87        21.29 o                         
 -10  -6   3          0.72          7.65        19.69 o                         
  -9  -6   3         68.99         54.10        21.21 o                         
  -8  -6   3         91.27         53.09        21.98 o                         
  -7  -6   3         12.40          2.63        17.25 o                         
  -6  -6   3         50.85         39.08        21.58 o                         
  -5  -6   3       1177.55       1153.49        54.39 o                         
  -4  -6   3        324.67        341.62        35.38 o                         
  -3  -6   3        199.38        200.25        23.02 o                         
  -2  -6   3         36.26         20.01        12.31 o                         
  -1  -6   3         77.08         75.09        16.26 o                         
   0  -6   3        663.30        646.43        27.87 o                         
   1  -6   3       1830.44       1824.28        54.64 o                         
   2  -6   3        118.76        116.04        19.32 o                         
   3  -6   3          3.93         -1.00        16.32 o                         
   4  -6   3          4.29          2.15        18.01 o                         
   5  -6   3       1333.40       1276.36        37.39 o                         
   6  -6   3        104.52        109.86        20.71 o                         
   7  -6   3         52.53         43.03        22.77 o                         
   8  -6   3         16.80         12.75        22.93 o                         
   9  -6   3          9.07         -0.41        20.27 o                         
 -10  -5   3         42.86         45.34        17.21 o                         
  -9  -5   3         47.17         57.04        17.59 o                         
  -8  -5   3         24.98         17.08        19.59 o                         
  -7  -5   3         49.93         26.95        17.35 o                         
  -6  -5   3          9.73         36.60        13.92 o                         
  -5  -5   3         76.93        127.30        22.85 o                         
  -4  -5   3        409.73        421.73        33.51 o                         
  -3  -5   3         87.25         72.05        23.55 o                         
  -2  -5   3        364.70        316.17        22.62 o                         
  -1  -5   3        733.86        714.80        24.30 o                         
   0  -5   3        918.19        900.11        35.64 o                         
   1  -5   3        878.91       1037.69        36.92 o                         
   2  -5   3       1782.04       1822.07        47.09 o                         
   3  -5   3        521.74        466.88        29.16 o                         
   4  -5   3        159.83        157.74        17.17 o                         
   5  -5   3        465.99        446.08        25.21 o                         
   6  -5   3        249.80        222.75        24.86 o                         
   7  -5   3        173.07        140.21        23.68 o                         
   8  -5   3         14.67          3.57        18.56 o                         
   9  -5   3          7.46          1.15        17.56 o                         
  10  -5   3         14.33          6.39        25.52 o                         
 -11  -4   3        205.59        226.56        21.43 o                         
 -10  -4   3          3.18          4.52        16.90 o                         
  -9  -4   3         96.07         97.01        15.61 o                         
  -8  -4   3        196.43        193.50        20.62 o                         
  -7  -4   3         75.51         71.69        17.27 o                         
  -6  -4   3        351.74        335.93        21.25 o                         
  -5  -4   3        108.99        107.36        15.77 o                         
  -4  -4   3        975.81        965.87        34.40 o                         
  -3  -4   3        313.29        468.02        31.29 o                         
  -2  -4   3        412.24        355.55        22.98 o                         
  -1  -4   3       9375.90       9515.12       291.64 o                         
   0  -4   3         15.59         32.58        12.72 o                         
   1  -4   3        159.55        212.00        17.26 o                         
   2  -4   3        195.44        153.08        15.52 o                         
   3  -4   3        274.98        280.14        18.17 o                         
   4  -4   3         71.76         61.09        18.59 o                         
   5  -4   3        236.24        205.70        21.26 o                         
   6  -4   3         93.13         87.18        19.28 o                         
   7  -4   3       1304.22       1262.48        37.67 o                         
   8  -4   3         47.56         56.41        24.40 o                         
   9  -4   3        105.59        115.43        26.80 o                         
  10  -4   3         36.20         43.94        25.53 o                         
 -11  -3   3         14.48         -2.72        13.83 o                         
 -10  -3   3          4.48         -2.72        13.07 o                         
  -9  -3   3         90.10         90.75        15.11 o                         
  -8  -3   3        136.02        127.44        16.43 o                         
  -7  -3   3        248.38        265.25        17.08 o                         
  -6  -3   3        561.63        549.73        28.02 o                         
  -5  -3   3        570.92        558.53        18.98 o                         
  -4  -3   3        867.53        821.18        19.03 o                         
  -3  -3   3       1548.23       1630.10        39.28 o                         
  -2  -3   3       1842.40       1801.83        65.22 o                         
  -1  -3   3        489.02        538.20        48.29 o                         
   0  -3   3       2641.09       2975.36        71.63 o                         
   1  -3   3       8222.82       7529.08        87.52 o                         
   2  -3   3         89.16         65.82        14.91 o                         
   3  -3   3       1211.24       1331.56        29.96 o                         
   4  -3   3         86.80         55.37        15.15 o                         
   5  -3   3         25.27         31.51        12.72 o                         
   6  -3   3        229.02        250.28        26.52 o                         
   7  -3   3         56.71         47.69        22.48 o                         
   8  -3   3         59.56         75.23        21.78 o                         
   9  -3   3         89.12        117.29        25.71 o                         
  10  -3   3          2.64        -17.89        23.81 o                         
 -11  -2   3          4.17          3.78        14.88 o                         
 -10  -2   3          7.16          5.81        11.64 o                         
  -9  -2   3        245.39        272.09        15.39 o                         
  -8  -2   3        250.19        277.15        12.21 o                         
  -7  -2   3          0.81          5.82         9.17 o                         
  -6  -2   3        225.92        257.15        11.21 o                         
  -5  -2   3        847.35        811.22        20.02 o                         
  -4  -2   3        320.89        348.81        13.84 o                         
  -3  -2   3       3775.90       3638.48        65.95 o                         
  -2  -2   3       1417.01       1459.79        26.62 o                         
  -1  -2   3       1441.10       1457.91        71.91 o                         
   0  -2   3       4654.40       4437.02       255.27 o                         
   1  -2   3       1950.10       1872.09        33.32 o                         
   2  -2   3       3186.72       3194.79        68.76 o                         
   3  -2   3       4195.49       4410.58        63.94 o                         
   4  -2   3        204.42        214.53        19.55 o                         
   5  -2   3        833.07        817.25        37.17 o                         
   6  -2   3        338.73        338.05        24.50 o                         
   7  -2   3        929.40        956.39        38.14 o                         
   8  -2   3         26.60         17.05        20.78 o                         
   9  -2   3          4.80         -1.18        20.76 o                         
  10  -2   3          2.04        -11.73        20.23 o                         
  11  -2   3         14.78         18.43        21.96 o                         
 -11  -1   3         22.95         18.48        22.92 o                         
 -10  -1   3         49.05         32.75        15.06 o                         
  -9  -1   3          1.24          7.52        13.38 o                         
  -8  -1   3         40.94         50.41         9.87 o                         
  -7  -1   3        226.80        199.40        11.95 o                         
  -6  -1   3        106.09         92.74         9.06 o                         
  -5  -1   3       1653.47       1330.20        88.94 o                         
  -4  -1   3       2465.52       2606.81        34.99 o                         
  -3  -1   3        172.23        213.52        11.83 o                         
  -2  -1   3       1466.20       1459.21        34.14 o                         
  -1  -1   3         23.14         30.99         8.49 o                         
   0  -1   3        360.99        300.68        22.75 o                         
   1  -1   3       6341.57       5986.45       178.51 o                         
   2  -1   3       2050.07       2231.58        39.06 o                         
   3  -1   3       5562.28       5763.82        68.87 o                         
   4  -1   3        294.96        323.09        18.37 o                         
   5  -1   3        160.44        174.84        14.85 o                         
   6  -1   3        140.99        118.42        15.77 o                         
   7  -1   3        872.44        913.53        31.62 o                         
   8  -1   3          1.30          1.28        20.24 o                         
   9  -1   3        283.93        238.97        25.33 o                         
  10  -1   3          3.14        -13.58        19.69 o                         
  11  -1   3         48.32         61.19        22.66 o                         
 -11   0   3         15.73         30.60        19.23 o                         
 -10   0   3          7.89          3.24        17.18 o                         
  -9   0   3         54.57         47.09        14.84 o                         
  -8   0   3          7.23          8.56        12.27 o                         
  -7   0   3        177.46        172.40        10.49 o                         
  -6   0   3       1426.65       1441.00        23.95 o                         
  -5   0   3          2.81         15.02         8.84 o                         
  -4   0   3         61.00         44.43         7.85 o                         
  -3   0   3        311.11        316.64        11.23 o                         
  -2   0   3       5740.10       5833.89        83.26 o                         
  -1   0   3         19.35          2.56        27.15 o                         
   0   0   3       5353.84       5552.57        84.61 o                         
   1   0   3        723.32        641.69        19.48 o                         
   2   0   3       5986.05       5952.20        63.74 o                         
   3   0   3       1639.67       1515.91        30.11 o                         
   4   0   3        239.33        260.46        16.82 o                         
   5   0   3        652.25        582.55        26.24 o                         
   6   0   3         48.40         39.50        12.88 o                         
   7   0   3          4.65         -3.96        12.95 o                         
   8   0   3          8.79         -0.71        14.49 o                         
   9   0   3         80.87         69.33        15.82 o                         
  10   0   3          1.20        -11.98        16.79 o                         
  11   0   3         26.91         12.81        18.70 o                         
 -11   1   3          4.90          9.11        17.91 o                         
 -10   1   3        168.85        182.99        20.46 o                         
  -9   1   3          0.55          4.58        13.25 o                         
  -8   1   3          9.21          6.14        11.89 o                         
  -7   1   3        582.65        595.38        19.53 o                         
  -6   1   3        108.64        113.18        10.13 o                         
  -5   1   3       7730.80       8346.59        53.26 o                         
  -4   1   3       3628.43       3652.22        39.53 o                         
  -3   1   3        498.73        494.79        12.84 o                         
  -2   1   3       1413.16       1366.81        22.61 o                         
  -1   1   3         29.53         21.72        17.23 o                         
   1   1   3       5666.99       5716.14       118.69 o                         
   2   1   3        534.50        502.38        25.10 o                         
   3   1   3       1965.28       2134.25        61.46 o                         
   4   1   3         60.65         36.71        16.00 o                         
   5   1   3         35.27         30.51        11.83 o                         
   6   1   3        407.64        394.27        15.90 o                         
   7   1   3        430.13        345.37        21.34 o                         
   8   1   3          2.31        -12.89        16.14 o                         
   9   1   3        601.07        666.56        33.13 o                         
  10   1   3          6.73          5.00        18.55 o                         
  11   1   3        101.36         99.65        24.57 o                         
 -11   2   3          4.52         -7.00        21.16 o                         
 -10   2   3         33.26         39.95        20.09 o                         
  -9   2   3        221.33        209.61        20.44 o                         
  -8   2   3         51.29         26.65        11.21 o                         
  -7   2   3          1.61         14.27        12.27 o                         
  -6   2   3         54.03         58.62        10.79 o                         
  -5   2   3        772.17        809.70        19.79 o                         
  -4   2   3        261.98        291.94        13.66 o                         
  -3   2   3       1922.12       1874.84        25.01 o                         
  -2   2   3       2151.40       2104.16        31.64 o                         
  -1   2   3        517.04        588.45        19.26 o                         
   0   2   3       2563.69       2807.61        94.37 o                         
   1   2   3        971.14        909.96        28.39 o                         
   2   2   3       1266.22       1206.93        34.09 o                         
   3   2   3        847.78        873.37        29.72 o                         
   4   2   3         46.22         19.36        15.54 o                         
   5   2   3        965.11        922.80        29.73 o                         
   6   2   3         72.37         26.12        15.88 o                         
   7   2   3        907.78        913.18        29.01 o                         
   8   2   3         67.00         58.70        22.55 o                         
   9   2   3          2.71         -8.23        21.69 o                         
  10   2   3          9.82         14.03        24.44 o                         
  11   2   3         15.68         11.99        20.46 o                         
 -11   3   3         29.89         34.94        20.48 o                         
 -10   3   3         19.93         29.95        19.55 o                         
  -9   3   3         42.38         37.96        13.53 o                         
  -8   3   3         68.86         61.79        15.70 o                         
  -7   3   3         60.29         50.34        15.04 o                         
  -6   3   3        491.12        450.49        20.12 o                         
  -5   3   3        682.35        739.70        25.76 o                         
  -4   3   3        178.02        222.38        19.65 o                         
  -3   3   3       1509.51       1483.56        26.65 o                         
  -2   3   3        375.08        498.79        23.02 o                         
  -1   3   3       1615.50       1205.79        37.35 o                         
   0   3   3       3653.73       4104.16        64.25 o                         
   1   3   3      16640.59      15906.20       219.46 o                         
   2   3   3         73.64         76.56        17.67 o                         
   3   3   3       1029.16       1080.98        34.35 o                         
   4   3   3        176.81        129.87        17.71 o                         
   5   3   3         47.78         43.31        16.46 o                         
   6   3   3        103.03         80.15        18.83 o                         
   7   3   3         20.48         24.25        18.03 o                         
   8   3   3         25.47          6.15        17.55 o                         
   9   3   3         19.69         -2.50        16.63 o                         
  10   3   3         10.44          6.17        15.71 o                         
 -11   4   3        185.02        185.43        20.56 o                         
 -10   4   3         13.91         20.29        20.14 o                         
  -9   4   3         43.22         31.61        15.98 o                         
  -8   4   3         49.71         36.01        15.80 o                         
  -7   4   3        128.20        139.84        14.99 o                         
  -6   4   3        160.20        145.18        16.35 o                         
  -5   4   3         29.10         30.90        14.35 o                         
  -4   4   3        866.83        811.69        22.35 o                         
  -3   4   3       1547.61       1640.42        36.62 o                         
  -2   4   3        349.65        342.98        15.65 o                         
  -1   4   3      11565.29      12014.81        97.14 o                         
   0   4   3         64.70         51.48        11.99 o                         
   1   4   3        711.18        747.72        26.53 o                         
   2   4   3        191.53        193.16        16.63 o                         
   3   4   3        808.31        803.98        38.40 o                         
   4   4   3         49.68         71.68        18.02 o                         
   5   4   3        281.99        242.95        21.67 o                         
   6   4   3         27.92         49.05        17.37 o                         
   7   4   3        952.37        847.66        49.15 o                         
   8   4   3         85.78        110.47        23.25 o                         
   9   4   3         44.65         51.69        21.68 o                         
  10   4   3          8.13          5.98        20.44 o                         
 -10   5   3         20.76          9.09        18.23 o                         
  -9   5   3         30.42         34.51        18.95 o                         
  -8   5   3        105.30         93.77        17.80 o                         
  -7   5   3        188.62        178.10        17.72 o                         
  -6   5   3         18.87         42.04        15.12 o                         
  -5   5   3         16.41         12.32        13.42 o                         
  -4   5   3        411.52        410.14        25.07 o                         
  -3   5   3        113.33         91.27        15.38 o                         
  -2   5   3       1101.46       1220.91        38.99 o                         
  -1   5   3        803.12        817.10        26.05 o                         
   0   5   3        847.54        796.25        27.88 o                         
   1   5   3       2562.81       2717.63        54.98 o                         
   2   5   3        650.69        675.30        26.57 o                         
   3   5   3        413.22        410.16        21.90 o                         
   4   5   3         57.00         63.82        23.16 o                         
   5   5   3        221.30        214.29        21.36 o                         
   6   5   3         89.18         86.22        22.86 o                         
   7   5   3        236.98        234.21        18.36 o                         
   8   5   3          9.55          5.99        19.58 o                         
   9   5   3         21.06         21.42        23.57 o                         
  10   5   3          3.53         14.04        22.72 o                         
 -10   6   3          2.79          6.49        20.07 o                         
  -9   6   3        243.58        235.91        25.45 o                         
  -8   6   3        146.96        123.30        17.93 o                         
  -7   6   3          6.23         10.67        16.03 o                         
  -6   6   3        233.05        253.04        20.25 o                         
  -5   6   3       2413.36       2442.89        55.09 o                         
  -4   6   3        191.31        215.14        23.13 o                         
  -3   6   3        309.08        289.72        21.71 o                         
  -2   6   3         39.58         31.86        16.29 o                         
  -1   6   3         40.40         27.66        18.84 o                         
   0   6   3        236.55        189.32        19.35 o                         
   1   6   3        718.00        714.24        23.30 o                         
   2   6   3        220.06        221.94        19.64 o                         
   3   6   3          8.85         24.21        14.00 o                         
   4   6   3         20.97         10.37        23.73 o                         
   5   6   3       1380.45       1373.45        50.45 o                         
   6   6   3         57.45         57.59        19.14 o                         
   7   6   3         12.94          3.30        13.96 o                         
   8   6   3         80.19         87.62        15.01 o                         
   9   6   3         18.21        -11.73        31.85 o                         
  -9   7   3         12.39         12.64        20.28 o                         
  -8   7   3         36.38         43.29        19.89 o                         
  -7   7   3        814.71        741.57        34.39 o                         
  -6   7   3         55.60         66.59        19.27 o                         
  -5   7   3        198.68        197.36        23.58 o                         
  -4   7   3         10.82          7.68        20.11 o                         
  -3   7   3        335.21        387.73        25.08 o                         
  -2   7   3         26.53         24.41        17.72 o                         
  -1   7   3         62.83         68.52        19.34 o                         
   0   7   3        308.81        322.69        24.61 o                         
   1   7   3        168.02        162.48        19.91 o                         
   2   7   3        215.77        229.73        22.56 o                         
   3   7   3       2829.28       3065.83        79.41 o                         
   4   7   3        106.58        158.60        31.30 o                         
   5   7   3         97.13         58.09        26.19 o                         
   6   7   3          5.57        -10.21        19.93 o                         
   7   7   3         25.14         33.31        21.08 o                         
   8   7   3          7.89         25.55        16.87 o                         
  -8   8   3         23.17         32.75        21.37 o                         
  -7   8   3          7.11         -8.93        25.92 o                         
  -6   8   3         30.43         19.64        21.45 o                         
  -5   8   3        221.93        211.24        25.96 o                         
  -4   8   3         14.99         27.94        20.82 o                         
  -3   8   3         45.32         30.55        18.55 o                         
  -2   8   3        241.44        243.76        21.68 o                         
  -1   8   3         34.06         58.60        17.35 o                         
   0   8   3         86.34         78.96        20.94 o                         
   1   8   3        355.72        351.74        33.81 o                         
   2   8   3          1.56         -1.25        21.90 o                         
   3   8   3        151.04        162.02        26.48 o                         
   4   8   3          8.28        -18.23        28.96 o                         
   5   8   3         60.25         50.24        29.20 o                         
   6   8   3         96.27        143.68        32.70 o                         
   7   8   3         21.65         28.31        23.15 o                         
   8   8   3         88.11         69.68        26.94 o                         
  -7   9   3         92.87        124.25        27.61 o                         
  -6   9   3        108.90        127.07        28.43 o                         
  -5   9   3        233.52        212.80        30.18 o                         
  -4   9   3         39.06         53.01        27.87 o                         
  -3   9   3         54.54         46.75        24.23 o                         
  -2   9   3         72.70         70.47        22.52 o                         
  -1   9   3         90.70         76.39        21.83 o                         
   0   9   3        583.61        613.15        36.44 o                         
   1   9   3        769.10        774.64        44.44 o                         
   2   9   3        132.33        120.28        28.82 o                         
   3   9   3         69.74         70.37        32.14 o                         
   4   9   3          9.73          4.74        29.58 o                         
   5   9   3         22.16          9.55        31.16 o                         
   6   9   3         15.64         15.95        32.34 o                         
   7   9   3          2.44         13.91        24.02 o                         
  -6  10   3         31.91         24.87        28.67 o                         
  -5  10   3          9.42         17.09        27.36 o                         
  -4  10   3        288.61        380.64        37.38 o                         
  -3  10   3         10.30        -11.19        26.27 o                         
  -2  10   3         36.22         27.37        23.33 o                         
  -1  10   3        131.53        109.24        25.51 o                         
   0  10   3          7.84         -6.28        22.12 o                         
   1  10   3          0.28         11.07        27.39 o                         
   2  10   3         60.19         63.36        32.00 o                         
   3  10   3         36.14         46.56        33.33 o                         
   4  10   3          0.67          1.18        29.55 o                         
   5  10   3         36.25         22.05        29.97 o                         
  -4  11   3         21.69         15.42        28.50 o                         
  -3  11   3         12.54         17.76        26.70 o                         
  -2  11   3         72.71         74.47        27.48 o                         
  -1  11   3        113.22        120.23        28.38 o                         
   0  11   3         33.28         18.88        27.02 o                         
   1  11   3         47.32         27.27        28.73 o                         
   2  11   3          4.46         13.55        31.50 o                         
   3  11   3         38.53         67.07        32.63 o                         
  -4 -11   4          8.74         10.68        30.38 o                         
  -3 -11   4          0.44         -1.96        21.38 o                         
  -2 -11   4         78.40        103.18        26.23 o                         
  -1 -11   4        196.36        213.04        30.46 o                         
   0 -11   4         17.69         27.34        26.45 o                         
   1 -11   4         80.95        106.18        29.15 o                         
   2 -11   4          0.50          4.66        23.81 o                         
   3 -11   4         55.04         61.15        27.14 o                         
  -6 -10   4          6.75         14.57        29.23 o                         
  -5 -10   4          4.66         -2.58        19.76 o                         
  -4 -10   4         25.23         40.05        22.20 o                         
  -3 -10   4         18.72         28.14        20.90 o                         
  -2 -10   4         25.27         34.29        21.53 o                         
  -1 -10   4         18.01         38.77        19.77 o                         
   0 -10   4          3.40          9.00        19.36 o                         
   1 -10   4        109.95        129.43        27.22 o                         
   2 -10   4         32.66         29.51        22.94 o                         
   3 -10   4         37.50         24.99        23.41 o                         
   4 -10   4          6.61          0.32        25.21 o                         
   5 -10   4         10.23         15.83        24.58 o                         
  -7  -9   4        126.08        147.37        26.86 o                         
  -6  -9   4          5.33          8.89        25.38 o                         
  -5  -9   4         36.83         21.82        28.44 o                         
  -4  -9   4         75.55         64.70        21.96 o                         
  -3  -9   4         35.16         39.39        18.84 o                         
  -2  -9   4        102.70         80.73        21.25 o                         
  -1  -9   4         77.75         97.09        18.37 o                         
   0  -9   4        119.07        159.54        25.24 o                         
   1  -9   4        530.00        469.70        32.01 o                         
   2  -9   4         21.42          8.08        22.43 o                         
   3  -9   4        266.80        273.40        29.09 o                         
   4  -9   4          8.78         11.55        21.64 o                         
   5  -9   4         41.27         37.88        24.92 o                         
   6  -9   4          2.43         -9.15        21.75 o                         
   7  -9   4         50.30         47.49        24.32 o                         
  -8  -8   4          0.24          5.39        22.31 o                         
  -7  -8   4          7.90          6.62        20.51 o                         
  -6  -8   4         28.93         36.57        22.19 o                         
  -5  -8   4         19.61          2.32        19.55 o                         
  -4  -8   4          7.75          2.56        17.01 o                         
  -3  -8   4          0.15         -2.23        15.92 o                         
  -2  -8   4        377.04        388.24        25.95 o                         
  -1  -8   4        207.72        207.01        28.09 o                         
   0  -8   4         98.81         91.18        20.81 o                         
   1  -8   4         49.71         43.75        19.76 o                         
   2  -8   4          6.55         -6.43        18.75 o                         
   3  -8   4        132.98        149.43        25.15 o                         
   4  -8   4        113.30         87.02        22.46 o                         
   5  -8   4         10.32         10.69        21.10 o                         
   6  -8   4         42.34         43.18        23.75 o                         
   7  -8   4          2.16        -13.72        20.69 o                         
   8  -8   4          3.70          0.12        24.58 o                         
  -9  -7   4          9.80          9.66        24.04 o                         
  -8  -7   4         30.70         40.45        20.27 o                         
  -7  -7   4        436.35        425.57        36.67 o                         
  -6  -7   4         68.37         22.67        26.30 o                         
  -5  -7   4          7.06         30.69        19.04 o                         
  -4  -7   4         16.12          8.24        23.13 o                         
  -3  -7   4          3.88          7.23        22.01 o                         
  -2  -7   4        135.89        125.99        17.62 o                         
  -1  -7   4       1421.80       1466.24        37.83 o                         
   0  -7   4         91.09         79.39        18.19 o                         
   1  -7   4        192.91        177.46        19.77 o                         
   2  -7   4         60.67         49.80        20.56 o                         
   3  -7   4       1269.54       1345.75        48.78 o                         
   4  -7   4         13.33         -1.65        19.48 o                         
   5  -7   4        648.40        648.98        32.81 o                         
   6  -7   4         59.04         48.48        21.25 o                         
   7  -7   4          4.36          9.73        17.71 o                         
   8  -7   4          6.94         22.09        25.46 o                         
 -10  -6   4          4.91        -11.91        20.90 o                         
  -9  -6   4        113.55        124.10        27.36 o                         
  -8  -6   4         39.10         27.94        18.69 o                         
  -7  -6   4         19.24         24.76        14.76 o                         
  -6  -6   4        575.63        563.07        29.46 o                         
  -5  -6   4        621.67        735.96        33.88 o                         
  -4  -6   4         39.92         10.72        19.55 o                         
  -3  -6   4        545.51        548.58        33.61 o                         
  -2  -6   4        107.08        106.04        17.03 o                         
  -1  -6   4         11.24          4.52        13.59 o                         
   0  -6   4       1361.12       1423.19        45.15 o                         
   1  -6   4         91.53         86.35        17.85 o                         
   2  -6   4         10.69          6.15        16.12 o                         
   3  -6   4        234.47        214.04        21.85 o                         
   4  -6   4        253.90        286.91        24.58 o                         
   5  -6   4        581.55        577.02        30.26 o                         
   6  -6   4        266.04        288.52        23.89 o                         
   7  -6   4        103.49        110.94        25.20 o                         
   8  -6   4         23.79         22.02        22.87 o                         
   9  -6   4          7.64         29.36        20.60 o                         
 -10  -5   4          0.99         -9.38        18.96 o                         
  -9  -5   4         27.59         35.86        17.69 o                         
  -8  -5   4        343.35        393.52        25.85 o                         
  -7  -5   4         41.71         30.08        15.66 o                         
  -6  -5   4          8.92         -3.90        13.94 o                         
  -5  -5   4        166.48        169.75        20.45 o                         
  -4  -5   4        203.18        186.06        30.80 o                         
  -3  -5   4        193.17        164.22        21.09 o                         
  -2  -5   4        770.34        833.25        46.22 o                         
  -1  -5   4        294.60        361.78        19.17 o                         
   0  -5   4         56.74         93.43        16.92 o                         
   1  -5   4        919.55        897.73        30.53 o                         
   2  -5   4        331.19        308.29        21.50 o                         
   3  -5   4         58.17         51.98        15.79 o                         
   4  -5   4         93.12        102.62        15.78 o                         
   5  -5   4         96.23         78.28        17.06 o                         
   6  -5   4          8.34         13.35        20.59 o                         
   7  -5   4         48.03         28.53        20.87 o                         
   8  -5   4         81.85         96.79        22.00 o                         
   9  -5   4         25.02         26.64        18.11 o                         
  10  -5   4         11.23         16.91        26.16 o                         
 -11  -4   4         21.26         19.52        17.76 o                         
 -10  -4   4         50.64         48.54        19.17 o                         
  -9  -4   4         40.58         25.19        21.80 o                         
  -8  -4   4         52.95         62.31        16.45 o                         
  -7  -4   4        137.78         92.96        18.50 o                         
  -6  -4   4         31.02         43.86        11.52 o                         
  -5  -4   4        535.05        550.06        28.50 o                         
  -4  -4   4        188.72        211.92        23.06 o                         
  -3  -4   4       5838.55       5905.77       120.83 o                         
  -2  -4   4        359.71        480.05        36.06 o                         
  -1  -4   4       5989.33       5872.37       177.12 o                         
   0  -4   4        104.47        127.36        14.57 o                         
   1  -4   4       1460.34       1426.33        50.41 o                         
   2  -4   4        377.12        352.81        26.81 o                         
   3  -4   4       2352.93       2475.73        51.49 o                         
   4  -4   4         43.80         50.80        18.31 o                         
   5  -4   4        226.77        232.69        22.37 o                         
   6  -4   4         73.70         54.43        17.54 o                         
   7  -4   4         26.47         24.18        18.52 o                         
   8  -4   4          5.78          3.05        24.53 o                         
   9  -4   4         84.28         85.02        26.68 o                         
  10  -4   4         14.86          3.13        24.21 o                         
 -11  -3   4          9.94          6.47        14.77 o                         
 -10  -3   4         24.10         29.37        14.49 o                         
  -9  -3   4         33.21         16.85        10.09 o                         
  -8  -3   4         74.98         66.94        12.60 o                         
  -7  -3   4        356.00        277.02        15.46 o                         
  -6  -3   4        862.08        867.75        17.93 o                         
  -5  -3   4         90.71         87.75         8.94 o                         
  -4  -3   4        285.85        336.26        18.58 o                         
  -3  -3   4        114.01        145.96        15.89 o                         
  -2  -3   4       1454.66       1299.32        39.71 o                         
  -1  -3   4        135.49        137.38        26.89 o                         
   0  -3   4          9.84         17.85        11.24 o                         
   1  -3   4       1796.64       1913.86        37.10 o                         
   2  -3   4        242.74        329.71        18.98 o                         
   3  -3   4        382.12        357.96        21.29 o                         
   4  -3   4        677.61        652.58        26.96 o                         
   5  -3   4        448.48        502.17        19.20 o                         
   6  -3   4        160.76        134.39        18.23 o                         
   7  -3   4          1.53         13.51        21.66 o                         
   8  -3   4         75.87        109.65        24.08 o                         
   9  -3   4          5.82         11.80        24.18 o                         
  10  -3   4         10.65         12.50        25.99 o                         
 -11  -2   4        108.34        119.43        18.97 o                         
 -10  -2   4          1.30         -5.79        13.29 o                         
  -9  -2   4         29.43         34.97        11.68 o                         
  -8  -2   4        281.29        305.76        14.28 o                         
  -7  -2   4        248.31        227.29        14.06 o                         
  -6  -2   4        411.15        467.16        14.80 o                         
  -5  -2   4         10.84         -3.16         7.79 o                         
  -4  -2   4       3340.83       3426.60        48.15 o                         
  -3  -2   4       1501.63       1611.35        36.02 o                         
  -2  -2   4       4986.77       5167.08        64.22 o                         
  -1  -2   4       2487.03       2626.20        63.36 o                         
   0  -2   4       4780.24       4467.23       103.43 o                         
   1  -2   4        947.05        952.78        21.39 o                         
   2  -2   4        652.44        688.94        17.81 o                         
   3  -2   4        581.13        605.97        20.98 o                         
   4  -2   4       1118.11       1343.20        34.45 o                         
   5  -2   4        471.44        498.56        31.84 o                         
   6  -2   4        454.59        460.86        31.06 o                         
   7  -2   4         13.05          6.45        20.29 o                         
   8  -2   4         78.39         57.51        20.43 o                         
   9  -2   4          3.91         -7.83        21.54 o                         
  10  -2   4         17.32         26.93        24.70 o                         
 -11  -1   4          7.46         11.15        19.95 o                         
 -10  -1   4          0.70         13.73        15.24 o                         
  -9  -1   4        174.07        182.63        16.44 o                         
  -8  -1   4        553.12        551.30        17.85 o                         
  -7  -1   4        538.11        595.75        17.84 o                         
  -6  -1   4        157.91        125.92         8.96 o                         
  -5  -1   4       4222.60       4413.40        57.59 o                         
  -4  -1   4         38.77         53.26        10.03 o                         
  -3  -1   4       4461.23       4119.14        67.78 o                         
  -2  -1   4      17514.91      17622.05       182.40 o                         
  -1  -1   4       7066.33       6917.73        64.01 o                         
   1  -1   4       1129.43       1138.94        34.11 o                         
   2  -1   4       5521.56       5323.42       175.14 o                         
   3  -1   4        501.96        481.17        25.30 o                         
   4  -1   4        271.17        273.42        22.05 o                         
   5  -1   4        130.05        117.96        15.07 o                         
   6  -1   4        151.53        154.21        18.21 o                         
   7  -1   4        183.87        168.10        24.33 o                         
   8  -1   4        248.21        228.29        26.66 o                         
   9  -1   4         59.35         46.02        23.19 o                         
  10  -1   4          5.06         24.29        25.56 o                         
  11  -1   4          8.17          6.46        24.79 o                         
 -11   0   4          0.00          0.93        15.24 o                         
 -10   0   4        238.33        262.02        20.18 o                         
  -9   0   4          0.08          6.08        12.25 o                         
  -8   0   4         50.54         53.89        11.11 o                         
  -7   0   4         27.14         31.18         9.49 o                         
  -6   0   4       3317.72       3316.76        50.46 o                         
  -5   0   4        161.32        162.24         9.45 o                         
  -4   0   4         79.42         81.52        10.12 o                         
  -3   0   4        519.38        524.57        12.49 o                         
  -2   0   4          0.58         -6.38         6.38 o                         
  -1   0   4         12.18        -16.93        17.50 o                         
   0   0   4       3741.64       3479.12        60.86 o                         
   1   0   4        262.03        276.03        22.26 o                         
   2   0   4        691.38        616.42        25.57 o                         
   3   0   4        836.31        762.71        27.19 o                         
   4   0   4       1498.28       1374.26        33.82 o                         
   5   0   4         11.72          1.31        17.06 o                         
   6   0   4        552.52        546.88        28.41 o                         
   7   0   4        393.99        393.21        23.64 o                         
   8   0   4        309.03        334.94        22.98 o                         
   9   0   4        125.57        125.48        16.88 o                         
  10   0   4         11.65          4.01        14.69 o                         
  11   0   4          0.00         11.40        33.34 o                         
 -11   1   4          4.52          8.03        17.91 o                         
 -10   1   4          0.20          3.98        14.46 o                         
  -9   1   4        204.36        209.42        15.24 o                         
  -8   1   4        661.02        698.37        21.77 o                         
  -7   1   4        805.41        838.98        19.21 o                         
  -6   1   4        563.09        574.56        14.01 o                         
  -5   1   4        876.85        943.31        33.21 o                         
  -4   1   4        191.51        214.39        10.91 o                         
  -3   1   4        906.22        932.59        34.30 o                         
  -2   1   4      16710.07      16451.40       106.10 o                         
  -1   1   4       8653.92       8069.75        79.70 o                         
   0   1   4       1640.31       1442.80        45.10 o                         
   1   1   4       1565.61       1282.75        65.74 o                         
   2   1   4       8301.95       8574.66        73.72 o                         
   3   1   4        925.16        851.59        31.37 o                         
   4   1   4        853.83        877.31        32.50 o                         
   5   1   4         58.96         55.89        12.04 o                         
   6   1   4        162.72        155.82        17.97 o                         
   7   1   4        115.70        120.64        14.06 o                         
   8   1   4        350.33        365.04        25.06 o                         
   9   1   4         39.45         37.54        19.35 o                         
  10   1   4         12.19         17.14        19.26 o                         
  11   1   4          5.33          1.75        20.43 o                         
 -11   2   4         67.00         53.25        20.23 o                         
 -10   2   4          2.88         19.42        17.16 o                         
  -9   2   4         95.51        100.42        16.80 o                         
  -8   2   4        171.63        167.84        15.64 o                         
  -7   2   4        726.65        816.17        21.45 o                         
  -6   2   4        153.45        136.50        11.44 o                         
  -5   2   4         50.13         42.06        10.83 o                         
  -4   2   4       1099.00       1207.54        21.28 o                         
  -3   2   4       4143.37       4131.44        49.88 o                         
  -2   2   4       8133.25       8047.70        63.52 o                         
  -1   2   4       4913.54       4511.08        52.27 o                         
   0   2   4       4601.54       4712.75        48.69 o                         
   1   2   4        570.60        587.91        22.88 o                         
   2   2   4        141.16         86.75        26.20 o                         
   3   2   4        401.19        430.50        21.59 o                         
   4   2   4        925.77       1014.81        29.63 o                         
   5   2   4        160.09        124.72        12.91 o                         
   6   2   4        953.50       1059.03        28.81 o                         
   7   2   4         10.66          8.31        16.20 o                         
   8   2   4         57.88         39.58        15.54 o                         
   9   2   4         17.39          5.10        17.69 o                         
  10   2   4          3.47         -2.86        17.44 o                         
 -11   3   4         27.44         37.65        22.98 o                         
 -10   3   4         79.06         87.28        18.12 o                         
  -9   3   4        165.57        166.49        15.79 o                         
  -8   3   4        156.77        179.78        16.73 o                         
  -7   3   4       1123.48       1175.90        27.87 o                         
  -6   3   4        531.39        565.38        24.91 o                         
  -5   3   4         49.33         41.04        13.88 o                         
  -4   3   4        840.58        865.28        26.51 o                         
  -3   3   4         65.87         63.00        13.73 o                         
  -2   3   4        432.54        418.24        20.30 o                         
  -1   3   4        336.75        309.35        17.71 o                         
   0   3   4          2.11          8.61        10.42 o                         
   1   3   4       1720.32       1678.47        32.35 o                         
   2   3   4        673.24        783.34        23.02 o                         
   3   3   4         92.40        101.89        13.08 o                         
   4   3   4        893.75        838.33        26.47 o                         
   5   3   4         96.29         74.99        13.70 o                         
   6   3   4        230.12        223.34        18.54 o                         
   7   3   4          0.43         11.30        15.19 o                         
   8   3   4        108.17        122.71        16.83 o                         
   9   3   4         25.79         29.32        14.59 o                         
  10   3   4         14.34         26.40        21.33 o                         
 -11   4   4         45.83         55.97        23.15 o                         
 -10   4   4         10.63         30.24        17.68 o                         
  -9   4   4        166.84        178.63        19.21 o                         
  -8   4   4         14.74         10.97        15.21 o                         
  -7   4   4        589.55        595.65        24.27 o                         
  -6   4   4         28.14         24.52        14.69 o                         
  -5   4   4       1537.59       1598.63        40.35 o                         
  -4   4   4        672.75        655.69        23.58 o                         
  -3   4   4       2057.71       2128.72        77.57 o                         
  -2   4   4       1189.68       1227.33        29.50 o                         
  -1   4   4       2667.30       2754.24        47.61 o                         
   0   4   4        171.00        174.19        13.64 o                         
   1   4   4       2176.61       2338.09        51.85 o                         
   2   4   4         83.44         86.47        12.89 o                         
   3   4   4       1307.24       1470.75        34.43 o                         
   4   4   4         39.56         24.07        18.88 o                         
   5   4   4        650.77        717.94        32.54 o                         
   6   4   4        318.60        314.87        24.61 o                         
   7   4   4        121.76        103.95        21.02 o                         
   8   4   4          1.80         -5.08        26.51 o                         
   9   4   4         80.69         87.20        19.76 o                         
  10   4   4          6.48          2.79        17.48 o                         
 -10   5   4          2.00         -1.03        15.98 o                         
  -9   5   4         43.18         44.06        17.29 o                         
  -8   5   4        109.58         70.14        15.12 o                         
  -7   5   4         16.87         -1.32        16.10 o                         
  -6   5   4         15.38         39.33        16.15 o                         
  -5   5   4        291.50        289.95        22.46 o                         
  -4   5   4         62.88        101.28        15.98 o                         
  -3   5   4         63.99         56.12        13.77 o                         
  -2   5   4       2440.25       2360.03        43.89 o                         
  -1   5   4        158.91        196.55        16.80 o                         
   0   5   4         11.96         13.65        13.28 o                         
   1   5   4        376.31        409.92        20.14 o                         
   2   5   4        747.88        643.15        24.17 o                         
   3   5   4        169.91        185.97        17.02 o                         
   4   5   4         31.91         29.49        13.81 o                         
   5   5   4         27.49         42.20        23.08 o                         
   6   5   4          7.26          4.96        20.43 o                         
   7   5   4        230.00        246.57        25.95 o                         
   8   5   4         29.28          7.80        27.49 o                         
   9   5   4         20.60        -11.12        22.58 o                         
 -10   6   4         23.15         23.08        23.47 o                         
  -9   6   4         43.83         44.13        17.52 o                         
  -8   6   4         59.16         59.36        16.57 o                         
  -7   6   4         26.95         26.46        14.06 o                         
  -6   6   4        259.59        218.30        23.57 o                         
  -5   6   4        205.79        199.80        22.77 o                         
  -4   6   4        198.87        198.28        18.80 o                         
  -3   6   4        911.81        885.94        28.89 o                         
  -2   6   4         88.05        115.38        17.05 o                         
  -1   6   4          3.81         11.15        13.41 o                         
   0   6   4        908.25        907.28        31.62 o                         
   1   6   4        222.24        209.38        19.63 o                         
   2   6   4         35.80         27.97        15.81 o                         
   3   6   4        561.61        636.61        26.08 o                         
   4   6   4        726.02        850.09        27.41 o                         
   5   6   4        318.24        382.02        35.34 o                         
   6   6   4        278.13        310.04        31.77 o                         
   7   6   4        174.64        181.61        27.56 o                         
   8   6   4          8.34         17.94        21.46 o                         
   9   6   4         17.08         13.74        37.76 o                         
  -9   7   4         21.59         44.77        27.49 o                         
  -8   7   4         46.73         55.62        17.86 o                         
  -7   7   4        181.27        179.69        24.44 o                         
  -6   7   4        238.20        218.53        15.89 o                         
  -5   7   4          3.05         -3.98        18.50 o                         
  -4   7   4         63.35         53.70        18.40 o                         
  -3   7   4         12.19         12.28        16.83 o                         
  -2   7   4         31.47         19.67        17.98 o                         
  -1   7   4       1116.76       1152.63        40.29 o                         
   0   7   4        131.50        153.09        21.55 o                         
   1   7   4        341.06        323.81        19.52 o                         
   2   7   4        132.85        149.74        15.16 o                         
   3   7   4        655.83        626.46        31.15 o                         
   4   7   4         59.73         76.07        21.17 o                         
   5   7   4        161.29        170.10        35.67 o                         
   6   7   4         14.08          7.84        20.54 o                         
   7   7   4          0.96          8.02        14.54 o                         
   8   7   4         10.34         13.40        15.23 o                         
  -8   8   4          0.48          8.35        19.37 o                         
  -7   8   4          7.96         -8.55        22.84 o                         
  -6   8   4         10.02         20.31        23.12 o                         
  -5   8   4         97.90        123.38        22.68 o                         
  -4   8   4         13.21         15.64        19.76 o                         
  -3   8   4          0.70         20.06        18.96 o                         
  -2   8   4        286.43        292.12        24.56 o                         
  -1   8   4        426.03        494.54        33.14 o                         
   0   8   4         31.30         13.45        19.43 o                         
   1   8   4        243.71        252.70        26.16 o                         
   2   8   4         29.09         36.62        18.10 o                         
   3   8   4         27.10         21.98        21.51 o                         
   4   8   4         54.03         11.85        26.57 o                         
   5   8   4         20.72         17.95        28.68 o                         
   6   8   4         40.80         30.95        28.34 o                         
   7   8   4          4.53        -11.34        22.27 o                         
  -7   9   4         65.78         87.64        30.86 o                         
  -6   9   4         15.52         14.24        24.77 o                         
  -5   9   4          9.76         22.52        22.93 o                         
  -4   9   4         33.30         41.70        23.38 o                         
  -3   9   4          7.10         19.32        18.03 o                         
  -2   9   4        133.68        119.90        20.36 o                         
  -1   9   4         85.25         88.81        20.39 o                         
   0   9   4         31.22         22.91        20.75 o                         
   1   9   4        436.29        503.71        38.60 o                         
   2   9   4          9.37          2.99        24.99 o                         
   3   9   4        270.75        282.06        32.98 o                         
   4   9   4         12.77         32.17        31.11 o                         
   5   9   4          8.30         16.50        31.52 o                         
   6   9   4          9.04         15.93        29.57 o                         
  -6  10   4          3.50         -2.81        27.21 o                         
  -5  10   4          5.81         -8.98        27.12 o                         
  -4  10   4          5.36         35.01        28.19 o                         
  -3  10   4          4.27         -7.84        23.10 o                         
  -2  10   4        110.67        119.94        26.63 o                         
  -1  10   4          9.82         13.66        22.71 o                         
   0  10   4         16.56         15.59        24.25 o                         
   1  10   4        126.45        153.37        32.74 o                         
   2  10   4          9.76         17.08        27.05 o                         
   3  10   4         66.09         73.59        33.58 o                         
   4  10   4         22.53         38.76        31.75 o                         
   5  10   4          7.41          4.51        33.62 o                         
  -4  11   4         27.78         14.91        27.39 o                         
  -3  11   4          1.50          6.87        25.67 o                         
  -2  11   4         83.27         73.01        26.19 o                         
  -1  11   4        167.54        148.66        28.73 o                         
   0  11   4         84.46         84.09        25.91 o                         
   1  11   4         41.58         26.44        25.00 o                         
   2  11   4          0.42          7.02        31.29 o                         
   3  11   4         16.42         12.77        33.67 o                         
  -4 -11   5         39.56         31.28        33.17 o                         
  -3 -11   5         15.51         11.17        20.51 o                         
  -2 -11   5         20.83         34.38        23.19 o                         
  -1 -11   5        117.31        105.99        26.38 o                         
   0 -11   5         81.59         79.53        26.31 o                         
   1 -11   5         23.10          7.51        25.81 o                         
   2 -11   5         12.67         20.07        25.79 o                         
   3 -11   5          4.76         20.30        24.22 o                         
  -6 -10   5         23.02         -7.50        27.18 o                         
  -5 -10   5         11.38         -5.89        29.86 o                         
  -4 -10   5          5.45         13.91        20.48 o                         
  -3 -10   5         14.66          1.46        20.20 o                         
  -2 -10   5        275.00        352.06        29.59 o                         
  -1 -10   5         54.99         43.57        19.44 o                         
   0 -10   5          7.87          2.05        23.39 o                         
   1 -10   5         93.93         95.54        26.08 o                         
   2 -10   5         20.13         15.54        22.74 o                         
   3 -10   5          0.19         -9.94        22.74 o                         
   4 -10   5         37.10         44.99        27.22 o                         
   5 -10   5         17.18         -3.22        22.75 o                         
  -7  -9   5        100.16        119.30        25.28 o                         
  -6  -9   5         15.16         15.81        24.67 o                         
  -5  -9   5         95.36         85.17        30.78 o                         
  -4  -9   5         11.84        -18.93        29.83 o                         
  -3  -9   5        190.03        183.83        21.66 o                         
  -2  -9   5        105.99         82.78        21.34 o                         
  -1  -9   5         61.43         81.53        21.50 o                         
   0  -9   5          2.10         -2.43        19.53 o                         
   1  -9   5         47.94         54.49        22.65 o                         
   2  -9   5         56.69         59.53        23.20 o                         
   3  -9   5        233.10        232.00        28.60 o                         
   4  -9   5          9.56         -1.28        22.06 o                         
   5  -9   5         16.48          8.88        22.98 o                         
   6  -9   5         61.11         75.38        25.30 o                         
  -8  -8   5          0.74          9.39        21.59 o                         
  -7  -8   5         36.21         29.04        21.04 o                         
  -6  -8   5         94.29         83.61        19.54 o                         
  -5  -8   5        274.50        294.10        33.15 o                         
  -4  -8   5        209.91        189.79        29.92 o                         
  -3  -8   5         37.69         18.39        17.43 o                         
  -2  -8   5         39.45         21.23        18.03 o                         
  -1  -8   5        137.29        103.10        20.52 o                         
   0  -8   5         13.09         33.43        18.58 o                         
   1  -8   5        256.76        282.97        24.30 o                         
   2  -8   5         20.38         32.22        20.87 o                         
   3  -8   5         71.60         53.01        21.76 o                         
   4  -8   5        133.04        140.26        24.19 o                         
   5  -8   5         64.16         31.13        22.29 o                         
   6  -8   5        103.62        128.55        24.67 o                         
   7  -8   5         18.28         30.24        21.03 o                         
  -9  -7   5         10.45          6.31        20.75 o                         
  -8  -7   5         17.40         12.73        18.40 o                         
  -7  -7   5         82.02         94.34        20.53 o                         
  -6  -7   5        175.48        184.60        20.04 o                         
  -5  -7   5          6.11         29.54        21.41 o                         
  -4  -7   5         20.13          7.36        20.36 o                         
  -3  -7   5        124.27        136.87        26.51 o                         
  -2  -7   5        252.29        236.14        20.49 o                         
  -1  -7   5         21.99         25.55        17.50 o                         
   0  -7   5        303.68        279.10        23.64 o                         
   1  -7   5       1154.32       1211.69        41.25 o                         
   2  -7   5        181.31        188.19        23.31 o                         
   3  -7   5        289.61        293.57        21.00 o                         
   4  -7   5         64.24         55.54        20.35 o                         
   5  -7   5        342.57        304.67        30.07 o                         
   6  -7   5          0.78          0.21        19.39 o                         
   7  -7   5         20.33         49.60        26.58 o                         
   8  -7   5          2.50         18.76        24.28 o                         
 -10  -6   5          1.16         11.14        25.50 o                         
  -9  -6   5          9.54         16.10        22.36 o                         
  -8  -6   5         58.44         49.98        18.50 o                         
  -7  -6   5        328.28        277.78        22.12 o                         
  -6  -6   5        142.22        135.67        23.77 o                         
  -5  -6   5         11.72         13.61        15.52 o                         
  -4  -6   5        142.93        123.08        22.28 o                         
  -3  -6   5       1296.39       1276.33        46.42 o                         
  -2  -6   5          5.52         -2.29        15.21 o                         
  -1  -6   5       3014.88       3101.13       103.55 o                         
   0  -6   5        346.34        330.90        24.46 o                         
   1  -6   5         95.17         83.98        17.60 o                         
   2  -6   5        780.42        757.75        31.41 o                         
   3  -6   5        549.98        558.56        31.69 o                         
   4  -6   5        870.57        867.08        34.55 o                         
   5  -6   5         32.64         25.53        18.73 o                         
   6  -6   5         41.55         26.02        21.32 o                         
   7  -6   5          7.04          1.27        23.31 o                         
   8  -6   5         19.08         18.70        17.24 o                         
   9  -6   5         86.02         92.55        22.74 o                         
 -10  -5   5         11.71         -2.15        27.64 o                         
  -9  -5   5         28.87         18.58        21.23 o                         
  -8  -5   5         45.82         52.19        18.17 o                         
  -7  -5   5         11.56         13.38        12.87 o                         
  -6  -5   5         33.13         42.08        16.43 o                         
  -5  -5   5         77.76         97.14        15.00 o                         
  -4  -5   5         29.84         29.20        21.73 o                         
  -3  -5   5       1887.81       1921.09        87.67 o                         
  -2  -5   5        884.20        914.56        57.71 o                         
  -1  -5   5          9.27          8.11        11.57 o                         
   0  -5   5        172.92        185.96        17.68 o                         
   1  -5   5          1.71          4.50        12.61 o                         
   2  -5   5        354.42        332.24        22.40 o                         
   3  -5   5        656.64        681.36        37.18 o                         
   4  -5   5         81.58         81.77        16.62 o                         
   5  -5   5         23.95         35.39        20.28 o                         
   6  -5   5         32.56          9.06        16.68 o                         
   7  -5   5         79.79         87.79        16.84 o                         
   8  -5   5         28.02          0.08        18.95 o                         
   9  -5   5          4.76          0.77        17.81 o                         
 -11  -4   5         10.03          7.63        16.34 o                         
 -10  -4   5          7.45         10.94        32.73 o                         
  -9  -4   5         66.03         64.86        17.70 o                         
  -8  -4   5          5.73          9.42        10.51 o                         
  -7  -4   5         52.45         64.52        12.13 o                         
  -6  -4   5         11.29         10.37        10.64 o                         
  -5  -4   5        400.65        414.87        19.36 o                         
  -4  -4   5         32.89         64.77        19.85 o                         
  -3  -4   5         33.23         61.52        22.25 o                         
  -2  -4   5        285.73        240.34        23.15 o                         
  -1  -4   5       1406.16       1427.99        39.03 o                         
   0  -4   5        124.43        125.12        13.09 o                         
   1  -4   5        539.92        565.97        20.99 o                         
   2  -4   5        251.73        282.92        17.71 o                         
   3  -4   5        125.68        140.86        17.35 o                         
   4  -4   5        144.06        157.53        20.46 o                         
   5  -4   5       1560.37       1510.71        43.80 o                         
   6  -4   5        107.90         76.70        20.68 o                         
   7  -4   5         98.40         90.59        19.35 o                         
   8  -4   5         14.45          2.57        24.57 o                         
   9  -4   5         10.53         15.14        24.67 o                         
  10  -4   5          0.24          5.03        24.30 o                         
 -11  -3   5          0.53         24.87        19.51 o                         
 -10  -3   5        194.50        212.47        14.92 o                         
  -9  -3   5        239.41        274.41        17.95 o                         
  -8  -3   5        344.29        378.39        16.83 o                         
  -7  -3   5        373.71        362.67        14.49 o                         
  -6  -3   5         87.75         76.59         9.12 o                         
  -5  -3   5         10.40         12.00        11.17 o                         
  -4  -3   5        462.85        415.14        22.58 o                         
  -3  -3   5       1020.25        974.60        29.22 o                         
  -2  -3   5        224.76        166.37        20.30 o                         
  -1  -3   5        231.70        190.90        16.89 o                         
   0  -3   5       5048.04       5092.08       113.75 o                         
   1  -3   5       1841.07       2105.67       128.89 o                         
   2  -3   5        534.12        573.91        20.37 o                         
   3  -3   5        260.74        257.64        15.99 o                         
   4  -3   5         43.17         37.01        15.69 o                         
   5  -3   5        109.64        100.58        18.42 o                         
   6  -3   5        335.32        321.44        21.38 o                         
   7  -3   5         47.93         89.33        23.97 o                         
   8  -3   5        103.38         88.10        25.94 o                         
   9  -3   5          2.69          7.82        23.29 o                         
  10  -3   5         11.25         -2.18        24.23 o                         
 -11  -2   5         17.27         26.73        18.13 o                         
 -10  -2   5          4.90          5.55        12.05 o                         
  -9  -2   5         42.06         26.62        12.05 o                         
  -8  -2   5        326.15        337.99        14.44 o                         
  -7  -2   5         20.98         23.76        10.11 o                         
  -6  -2   5         49.96         65.40        12.28 o                         
  -5  -2   5         48.78         24.76        10.85 o                         
  -4  -2   5        459.01        519.16        20.73 o                         
  -3  -2   5       3911.20       3823.86        57.18 o                         
  -2  -2   5        121.46        151.86        15.33 o                         
  -1  -2   5        574.64        537.83        16.23 o                         
   0  -2   5       4132.80       4101.72        81.56 o                         
   1  -2   5        127.11        143.59        14.63 o                         
   2  -2   5        119.22        133.38        13.31 o                         
   3  -2   5       5020.42       5882.31       133.29 o                         
   4  -2   5         69.80         59.44        14.93 o                         
   5  -2   5        381.51        424.54        30.86 o                         
   6  -2   5        189.50        212.66        26.26 o                         
   7  -2   5        144.54        137.18        24.61 o                         
   8  -2   5          8.99         -0.98        20.97 o                         
   9  -2   5         34.70         46.85        23.97 o                         
  10  -2   5          3.38         -0.40        24.38 o                         
 -11  -1   5         42.56         33.55        16.99 o                         
 -10  -1   5         17.81         15.54        15.74 o                         
  -9  -1   5        236.82        229.38        16.42 o                         
  -8  -1   5         57.15         55.97        10.06 o                         
  -7  -1   5        974.89       1003.24        21.77 o                         
  -6  -1   5         46.09         35.30         6.99 o                         
  -5  -1   5        681.66        807.26        22.28 o                         
  -4  -1   5         71.91         64.63         8.47 o                         
  -3  -1   5       5976.13       6030.77        84.29 o                         
  -2  -1   5       1862.77       1763.26        36.23 o                         
  -1  -1   5       4944.93       4566.42        60.22 o                         
   0  -1   5       1129.54       1118.67        40.24 o                         
   1  -1   5        341.05        287.74        30.37 o                         
   2  -1   5         21.11          8.98        14.03 o                         
   3  -1   5       1847.13       1919.69        56.63 o                         
   4  -1   5        354.52        362.98        33.89 o                         
   5  -1   5        340.73        345.66        20.34 o                         
   6  -1   5         49.28         40.23        20.11 o                         
   7  -1   5        119.08        115.55        23.26 o                         
   8  -1   5         80.70         72.73        24.44 o                         
   9  -1   5        316.49        321.47        27.33 o                         
  10  -1   5         13.27         15.61        31.35 o                         
 -11   0   5          0.11          4.11        16.68 o                         
 -10   0   5        245.15        254.36        16.49 o                         
  -9   0   5         23.34         14.77        12.14 o                         
  -8   0   5          0.98         -0.36         9.88 o                         
  -7   0   5         46.38         41.08         8.46 o                         
  -6   0   5       1694.59       1749.25        26.04 o                         
  -5   0   5        895.80        842.10        20.28 o                         
  -4   0   5       2252.62       2214.08        26.86 o                         
  -3   0   5        161.48        174.88         9.60 o                         
  -2   0   5       2817.49       2897.86        28.31 o                         
  -1   0   5        173.18        159.21        11.38 o                         
   0   0   5       5163.90       5397.93        67.75 o                         
   1   0   5         58.83         54.28        12.49 o                         
   2   0   5       2578.27       2552.33        65.88 o                         
   3   0   5        556.27        529.05        25.45 o                         
   4   0   5       3547.55       3513.42        71.43 o                         
   5   0   5         31.92         22.96        23.04 o                         
   6   0   5         88.52         44.87        18.12 o                         
   7   0   5        142.44        126.28        21.27 o                         
   8   0   5        710.74        649.24        33.76 o                         
   9   0   5         42.01         44.10        17.72 o                         
  10   0   5         23.82         18.32        15.41 o                         
 -11   1   5        167.02        203.73        19.82 o                         
 -10   1   5          9.51         10.56        12.28 o                         
  -9   1   5        304.33        318.10        17.12 o                         
  -8   1   5         93.38        112.38        13.15 o                         
  -7   1   5        290.98        268.21        13.58 o                         
  -6   1   5        138.65        130.86        10.76 o                         
  -5   1   5       3270.15       3238.33        33.60 o                         
  -4   1   5         20.36         19.54         9.06 o                         
  -3   1   5       1236.77       1408.81        23.81 o                         
  -2   1   5        457.50        449.53        16.08 o                         
  -1   1   5       2965.09       2865.29        38.75 o                         
   0   1   5        961.93        960.59        30.29 o                         
   1   1   5        197.04        209.21        16.35 o                         
   2   1   5        103.69         78.99        15.92 o                         
   3   1   5        522.08        521.18        31.26 o                         
   4   1   5       1198.35       1090.60        35.86 o                         
   5   1   5        134.89         87.61        19.78 o                         
   6   1   5         29.53         13.98        12.40 o                         
   7   1   5        190.40        194.32        14.97 o                         
   8   1   5         17.32          7.80        13.53 o                         
   9   1   5        306.24        354.14        27.37 o                         
  10   1   5          4.14         -0.86        20.09 o                         
 -11   2   5         13.61         31.34        15.72 o                         
 -10   2   5         24.31         21.44        14.42 o                         
  -9   2   5        141.81        141.52        15.73 o                         
  -8   2   5        313.49        310.91        15.61 o                         
  -7   2   5         26.80         36.49        11.05 o                         
  -6   2   5        176.62        163.07        12.33 o                         
  -5   2   5        132.66        113.16        12.18 o                         
  -4   2   5       1986.25       1883.36        32.30 o                         
  -3   2   5       1589.66       1658.48        30.69 o                         
  -2   2   5        600.74        672.57        19.60 o                         
  -1   2   5        245.92        254.57        13.77 o                         
   0   2   5       3793.11       3556.04       104.77 o                         
   1   2   5         96.31        119.27        14.71 o                         
   2   2   5         58.41         79.44        14.03 o                         
   3   2   5       1272.16       1534.59        48.21 o                         
   4   2   5        326.08        307.66        27.96 o                         
   5   2   5        299.96        263.28        25.50 o                         
   6   2   5         84.86         88.07        15.44 o                         
   7   2   5        168.99        201.54        19.48 o                         
   8   2   5         33.42         46.42        15.26 o                         
   9   2   5         10.49          8.12        18.17 o                         
  10   2   5          1.26         -1.66        16.94 o                         
 -11   3   5          0.57         -1.08        15.70 o                         
 -10   3   5        110.19         98.32        17.97 o                         
  -9   3   5         48.71         19.89        12.55 o                         
  -8   3   5         76.55         44.00        14.84 o                         
  -7   3   5         87.83         82.84        14.61 o                         
  -6   3   5        312.80        343.04        21.47 o                         
  -5   3   5         18.46         14.00        12.39 o                         
  -4   3   5        569.62        541.04        21.01 o                         
  -3   3   5       1209.08       1142.18        28.22 o                         
  -2   3   5         65.64         66.95        12.37 o                         
  -1   3   5        118.50        134.42        15.35 o                         
   0   3   5       6349.66       6358.67        64.03 o                         
   1   3   5       6656.91       6173.29       120.13 o                         
   2   3   5       1334.89       1351.51        23.72 o                         
   3   3   5        526.99        563.24        22.78 o                         
   4   3   5        196.25        154.21        16.41 o                         
   5   3   5         21.77         18.25        13.65 o                         
   6   3   5         73.21         44.37        14.65 o                         
   7   3   5         30.91         35.05        14.93 o                         
   8   3   5         21.82          5.53        16.73 o                         
   9   3   5         12.94         10.28        14.53 o                         
  10   3   5         35.85         44.79        21.68 o                         
 -11   4   5          2.32          0.86        17.04 o                         
 -10   4   5          9.09         11.29        16.61 o                         
  -9   4   5         13.71          0.36        15.36 o                         
  -8   4   5          4.64          1.74        14.47 o                         
  -7   4   5         12.33         30.49        17.10 o                         
  -6   4   5         19.44          4.48        14.56 o                         
  -5   4   5        138.60        157.19        18.07 o                         
  -4   4   5        163.11        159.82        16.64 o                         
  -3   4   5         82.26         67.71        14.41 o                         
  -2   4   5        841.92        877.52        30.18 o                         
  -1   4   5        852.94        778.59        27.52 o                         
   0   4   5         53.38         55.70        14.32 o                         
   1   4   5        133.43        143.08        13.74 o                         
   2   4   5       1112.31       1148.44        29.91 o                         
   3   4   5        356.78        384.79        18.64 o                         
   4   4   5         74.86         64.54        20.36 o                         
   5   4   5        492.59        382.81        22.52 o                         
   6   4   5        322.35        326.70        21.86 o                         
   7   4   5         63.22         67.18        16.71 o                         
   8   4   5         16.17         16.12        15.98 o                         
   9   4   5          5.39         -1.00        14.65 o                         
  10   4   5          0.89         11.34        17.37 o                         
 -10   5   5         44.87         55.26        18.02 o                         
  -9   5   5         91.26        104.15        18.01 o                         
  -8   5   5        136.64        146.50        20.51 o                         
  -7   5   5         42.07         48.98        16.92 o                         
  -6   5   5          7.17          5.80        16.71 o                         
  -5   5   5        161.44        213.77        21.47 o                         
  -4   5   5        136.95        135.08        16.75 o                         
  -3   5   5       2041.12       2066.09        43.71 o                         
  -2   5   5        705.15        765.82        24.48 o                         
  -1   5   5          3.24          0.05        11.73 o                         
   0   5   5         94.56         82.20        13.20 o                         
   1   5   5          5.81         11.38        12.78 o                         
   2   5   5        215.89        181.30        18.18 o                         
   3   5   5        306.77        316.84        18.43 o                         
   4   5   5        246.85        230.75        16.15 o                         
   5   5   5         15.64          7.06        22.48 o                         
   6   5   5        137.62        109.09        22.75 o                         
   7   5   5         18.91         11.47        16.78 o                         
   8   5   5        136.00        148.19        20.35 o                         
   9   5   5         21.52         30.88        20.06 o                         
 -10   6   5          0.26         -4.46        19.17 o                         
  -9   6   5         31.52         28.25        21.66 o                         
  -8   6   5         45.25         44.55        17.70 o                         
  -7   6   5        862.52        889.28        33.84 o                         
  -6   6   5         31.65         16.47        18.32 o                         
  -5   6   5          3.47         -0.88        18.08 o                         
  -4   6   5         55.65         55.44        18.52 o                         
  -3   6   5        656.76        681.62        28.72 o                         
  -2   6   5         22.41         22.22        14.68 o                         
  -1   6   5       2731.53       2879.32        51.87 o                         
   0   6   5        100.54        118.84        17.69 o                         
   1   6   5         39.86         39.95        15.40 o                         
   2   6   5       1362.60       1338.86        36.52 o                         
   3   6   5        564.39        537.41        25.73 o                         
   4   6   5        602.17        613.15        25.08 o                         
   5   6   5         90.74         66.34        27.31 o                         
   6   6   5         33.66         18.44        24.08 o                         
   7   6   5          5.44         -3.44        20.85 o                         
   8   6   5         19.85         23.02        23.59 o                         
   9   6   5         32.44         13.68        24.70 o                         
  -9   7   5         22.77         19.86        19.04 o                         
  -8   7   5         86.75         98.38        22.30 o                         
  -7   7   5        119.19        118.01        26.42 o                         
  -6   7   5         88.27         86.82        22.95 o                         
  -5   7   5         23.44         14.82        18.78 o                         
  -4   7   5          6.66          4.08        17.45 o                         
  -3   7   5        125.66        135.99        18.37 o                         
  -2   7   5        213.72        245.48        21.91 o                         
  -1   7   5         76.31         61.44        15.97 o                         
   0   7   5        331.61        358.38        24.92 o                         
   1   7   5       1068.12       1234.36        40.39 o                         
   2   7   5        771.95        801.56        32.61 o                         
   3   7   5        525.03        580.08        28.11 o                         
   4   7   5        214.30        240.70        20.80 o                         
   5   7   5        232.84        242.65        33.88 o                         
   6   7   5          0.26         12.27        26.67 o                         
   7   7   5          4.20        -17.09        25.81 o                         
   8   7   5          1.40         -2.56        17.02 o                         
  -8   8   5          2.04         19.70        21.47 o                         
  -7   8   5          8.74          2.91        23.47 o                         
  -6   8   5         31.92         41.33        20.48 o                         
  -5   8   5        276.96        296.92        29.58 o                         
  -4   8   5        336.02        363.62        27.12 o                         
  -3   8   5        169.54        158.31        21.62 o                         
  -2   8   5        163.60        166.58        24.95 o                         
  -1   8   5        480.14        561.15        32.82 o                         
   0   8   5          4.14         -4.39        19.47 o                         
   1   8   5        106.09         94.66        18.11 o                         
   2   8   5         92.18         89.89        16.49 o                         
   3   8   5         38.59         41.66        13.16 o                         
   4   8   5        115.22        160.62        27.05 o                         
   5   8   5         38.78         55.44        30.92 o                         
   6   8   5         61.59         79.53        30.32 o                         
   7   8   5         56.16         56.10        23.75 o                         
  -7   9   5         95.03         91.48        26.98 o                         
  -6   9   5          6.69          6.95        20.29 o                         
  -5   9   5        105.83         97.07        26.82 o                         
  -4   9   5         53.39         41.92        22.19 o                         
  -3   9   5        366.55        377.15        29.01 o                         
  -2   9   5         80.65         93.52        20.62 o                         
  -1   9   5         12.37         20.75        21.29 o                         
   0   9   5          6.25         -6.72        20.13 o                         
   1   9   5         11.74          0.49        20.28 o                         
   2   9   5         11.30         10.36        21.30 o                         
   3   9   5         94.69         76.19        28.44 o                         
   4   9   5          3.10        -20.33        23.47 o                         
   5   9   5          4.10          7.33        34.27 o                         
   6   9   5         35.07         31.47        31.11 o                         
  -6  10   5         70.51         81.52        26.99 o                         
  -5  10   5         19.60         28.89        25.30 o                         
  -4  10   5         17.72         40.04        25.34 o                         
  -3  10   5          9.09          8.00        19.45 o                         
  -2  10   5        137.71        114.40        22.96 o                         
  -1  10   5        147.97        141.43        24.62 o                         
   0  10   5         16.48         11.34        22.73 o                         
   1  10   5         32.00         19.64        27.45 o                         
   2  10   5         36.41         39.13        29.14 o                         
   3  10   5          0.16         -2.80        25.67 o                         
   4  10   5         93.91         97.45        36.85 o                         
   5  10   5         33.53         63.07        32.74 o                         
  -4  11   5          8.10         10.09        28.58 o                         
  -3  11   5          5.41          3.20        25.35 o                         
  -2  11   5         12.81         -5.58        24.52 o                         
  -1  11   5        181.91        184.13        29.40 o                         
   0  11   5         24.60         11.96        27.04 o                         
   1  11   5         31.08         22.75        29.00 o                         
   2  11   5         60.80         86.12        31.72 o                         
   3  11   5          5.33         21.03        32.64 o                         
  -3 -11   6         19.01         31.13        23.52 o                         
  -2 -11   6          6.64         12.70        23.14 o                         
  -1 -11   6         51.03         45.27        20.47 o                         
   0 -11   6         63.95         40.99        26.06 o                         
   1 -11   6         51.53         51.36        26.10 o                         
   2 -11   6        260.86        257.65        32.28 o                         
   3 -11   6          2.25          1.42        25.26 o                         
  -6 -10   6         65.69         55.17        26.63 o                         
  -5 -10   6         35.92         11.27        30.38 o                         
  -4 -10   6         11.04         -0.05        30.00 o                         
  -3 -10   6          4.04         -7.60        18.94 o                         
  -2 -10   6         23.59         33.37        18.04 o                         
  -1 -10   6         14.42          4.62        22.31 o                         
   0 -10   6         53.75         78.56        25.67 o                         
   1 -10   6          4.72         19.85        24.00 o                         
   2 -10   6         31.83         43.28        24.40 o                         
   3 -10   6         11.14         18.41        24.33 o                         
   4 -10   6        203.95        227.68        31.16 o                         
   5 -10   6          3.64          5.13        23.33 o                         
  -7  -9   6         42.29         43.37        32.21 o                         
  -6  -9   6         85.01         65.33        21.19 o                         
  -5  -9   6         77.13         89.25        29.78 o                         
  -4  -9   6         39.25         20.52        28.94 o                         
  -3  -9   6         52.45         34.82        19.00 o                         
  -2  -9   6         24.52         21.18        19.68 o                         
  -1  -9   6         80.35         53.65        21.80 o                         
   0  -9   6         15.96          9.59        19.37 o                         
   1  -9   6          4.60          9.33        21.75 o                         
   2  -9   6        122.05        165.93        27.41 o                         
   3  -9   6         12.86          3.52        21.17 o                         
   4  -9   6          1.03        -23.08        23.08 o                         
   5  -9   6          0.54         -5.76        22.53 o                         
   6  -9   6          3.26         14.91        23.44 o                         
  -8  -8   6         13.78          6.07        21.89 o                         
  -7  -8   6         26.87         28.86        23.99 o                         
  -6  -8   6         49.01         74.77        20.04 o                         
  -5  -8   6          7.96         21.45        24.18 o                         
  -4  -8   6        161.76        227.31        32.33 o                         
  -3  -8   6        709.04        737.21        44.61 o                         
  -2  -8   6         45.10         46.84        18.43 o                         
  -1  -8   6         42.83         31.32        18.69 o                         
   0  -8   6         24.87         32.05        19.19 o                         
   1  -8   6          4.98         13.40        18.94 o                         
   2  -8   6        177.85        201.12        25.23 o                         
   3  -8   6          8.94         25.80        20.67 o                         
   4  -8   6         13.17          3.24        20.44 o                         
   5  -8   6          4.04          7.32        21.94 o                         
   6  -8   6         38.02         52.68        22.67 o                         
   7  -8   6         91.95         74.95        21.48 o                         
  -9  -7   6         12.55         27.93        19.71 o                         
  -8  -7   6        135.79        126.40        16.41 o                         
  -7  -7   6         12.14         17.65        19.16 o                         
  -6  -7   6         46.27         36.65        21.55 o                         
  -5  -7   6        211.58        192.22        15.26 o                         
  -4  -7   6          2.51          7.90        21.54 o                         
  -3  -7   6         67.59         53.45        23.63 o                         
  -2  -7   6          3.35         58.96        16.51 o                         
  -1  -7   6         17.89         18.06        16.01 o                         
   0  -7   6        391.16        377.85        29.10 o                         
   1  -7   6        114.49        113.10        21.50 o                         
   2  -7   6        756.88        759.70        39.39 o                         
   3  -7   6         37.20         37.76        20.90 o                         
   4  -7   6        463.17        470.52        30.46 o                         
   5  -7   6         14.96         16.39        19.64 o                         
   6  -7   6         11.36         14.63        19.05 o                         
   7  -7   6         43.56         24.94        25.65 o                         
   8  -7   6         56.20         82.66        22.19 o                         
 -10  -6   6          3.08         -7.95        22.49 o                         
  -9  -6   6         14.57         24.34        19.87 o                         
  -8  -6   6        120.56        121.65        15.71 o                         
  -7  -6   6         87.43         81.61        15.98 o                         
  -6  -6   6        137.61        106.70        22.26 o                         
  -5  -6   6        417.12        359.06        33.57 o                         
  -4  -6   6        314.03        283.94        26.58 o                         
  -3  -6   6        113.20        114.60        23.15 o                         
  -2  -6   6        271.62        279.60        28.42 o                         
  -1  -6   6        216.47        220.11        19.00 o                         
   0  -6   6       1659.53       1596.81        44.22 o                         
   1  -6   6         33.13         29.26        17.12 o                         
   2  -6   6        203.61        181.51        21.05 o                         
   3  -6   6         61.80         62.00        18.58 o                         
   4  -6   6         14.14         37.02        17.80 o                         
   5  -6   6        471.03        469.63        28.53 o                         
   6  -6   6         26.83         -7.29        21.50 o                         
   7  -6   6         32.36         23.80        18.05 o                         
   8  -6   6         30.98         17.66        23.38 o                         
   9  -6   6          3.28          0.89        20.73 o                         
 -10  -5   6          8.05         12.54        27.27 o                         
  -9  -5   6          8.79         -1.54        18.00 o                         
  -8  -5   6         15.94         12.01        12.67 o                         
  -7  -5   6         10.51          9.93        11.75 o                         
  -6  -5   6        753.06        797.21        28.85 o                         
  -5  -5   6        313.23        313.67        27.82 o                         
  -4  -5   6        176.56        176.91        25.72 o                         
  -3  -5   6         75.12         74.21        18.04 o                         
  -2  -5   6        627.63        636.06        32.68 o                         
  -1  -5   6        248.63        244.37        16.21 o                         
   0  -5   6       1504.65       1477.80        33.64 o                         
   1  -5   6        523.38        579.27        28.40 o                         
   2  -5   6         23.21         10.47        15.22 o                         
   3  -5   6        146.65        165.76        21.21 o                         
   4  -5   6         94.61        110.22        18.67 o                         
   5  -5   6         18.75         12.64        20.26 o                         
   6  -5   6          3.06          0.92        16.65 o                         
   7  -5   6         20.48         29.78        19.92 o                         
   8  -5   6         99.70        107.31        23.62 o                         
   9  -5   6         32.51         49.61        20.16 o                         
 -11  -4   6          0.16         -1.40        23.59 o                         
 -10  -4   6         35.86         41.90        13.68 o                         
  -9  -4   6         34.98         51.24        13.16 o                         
  -8  -4   6        101.44         94.48        13.55 o                         
  -7  -4   6          4.51         19.95        12.15 o                         
  -6  -4   6         78.54         72.09        13.35 o                         
  -5  -4   6        483.06        456.75        25.42 o                         
  -4  -4   6        758.49        795.79        34.74 o                         
  -3  -4   6        530.39        408.23        20.76 o                         
  -2  -4   6        504.04        534.27        26.19 o                         
  -1  -4   6         97.19        106.80        14.55 o                         
   0  -4   6        944.16       1024.30        27.54 o                         
   1  -4   6         93.86         65.68        15.09 o                         
   2  -4   6        106.59         88.81        15.80 o                         
   3  -4   6         20.95         20.89        12.45 o                         
   4  -4   6         75.77         70.35        14.49 o                         
   5  -4   6        115.82        109.55        21.96 o                         
   6  -4   6        383.93        405.28        28.27 o                         
   7  -4   6        126.96        130.94        20.14 o                         
   8  -4   6         41.54         42.12        18.67 o                         
   9  -4   6          7.98         -5.15        21.71 o                         
  10  -4   6         39.61         26.64        25.59 o                         
 -11  -3   6          3.61          4.90        16.04 o                         
 -10  -3   6         44.11         59.26        13.12 o                         
  -9  -3   6          4.05         15.40        13.27 o                         
  -8  -3   6        147.74        163.39        14.93 o                         
  -7  -3   6        151.27        159.11        12.06 o                         
  -6  -3   6        131.90        136.72        11.41 o                         
  -5  -3   6         48.95         37.69        14.59 o                         
  -4  -3   6        997.86        956.89        30.32 o                         
  -3  -3   6         52.10         38.31        17.89 o                         
  -2  -3   6         26.72         18.21        18.36 o                         
  -1  -3   6        182.92        143.13        15.30 o                         
   0  -3   6       2283.80       2126.60        33.72 o                         
   1  -3   6        376.58        465.05        23.16 o                         
   2  -3   6       4998.13       5432.41        58.27 o                         
   3  -3   6        244.23        250.90        20.85 o                         
   4  -3   6         30.25         24.81        16.01 o                         
   5  -3   6         11.09          0.60        16.55 o                         
   6  -3   6        115.90        126.90        21.14 o                         
   7  -3   6         72.39         78.74        17.07 o                         
   8  -3   6        123.61        113.24        26.66 o                         
   9  -3   6         31.19         41.49        26.06 o                         
  10  -3   6          9.06         10.83        24.45 o                         
 -11  -2   6          1.97         -0.68        14.27 o                         
 -10  -2   6         42.20         36.11        12.61 o                         
  -9  -2   6         13.79          8.67        12.42 o                         
  -8  -2   6         34.07         25.35        11.34 o                         
  -7  -2   6         67.36         54.29        20.34 o                         
  -6  -2   6        699.76        703.70        20.66 o                         
  -5  -2   6        819.80        781.71        19.86 o                         
  -4  -2   6       1539.51       1566.09        33.47 o                         
  -3  -2   6        469.62        442.41        21.86 o                         
  -2  -2   6        520.50        528.74        20.87 o                         
  -1  -2   6        526.60        474.17        27.55 o                         
   0  -2   6        907.73        796.85        27.61 o                         
   1  -2   6        136.75        150.60        12.09 o                         
   2  -2   6       1412.96       1423.80        38.49 o                         
   3  -2   6       5630.17       5739.85        72.69 o                         
   4  -2   6       2335.92       2422.60        47.49 o                         
   5  -2   6        114.54        108.42        17.64 o                         
   6  -2   6         73.82         73.40        24.92 o                         
   7  -2   6         38.33         42.60        21.19 o                         
   8  -2   6         20.19          3.50        21.48 o                         
   9  -2   6          4.25         -1.16        25.44 o                         
  10  -2   6          3.38         -9.19        25.50 o                         
 -11  -1   6        182.28        223.54        18.91 o                         
 -10  -1   6         73.71         69.99        15.92 o                         
  -9  -1   6         19.19         17.86        11.94 o                         
  -8  -1   6          7.79          1.29         9.85 o                         
  -7  -1   6         48.18         38.06        10.43 o                         
  -6  -1   6         92.89         91.54        10.17 o                         
  -5  -1   6        234.86        193.19        12.27 o                         
  -4  -1   6        125.58        115.51        11.53 o                         
  -3  -1   6       1055.23       1114.34        27.48 o                         
  -2  -1   6        628.80        669.49        28.82 o                         
  -1  -1   6        464.65        599.83        23.26 o                         
   0  -1   6        219.56        245.68        16.31 o                         
   1  -1   6       8923.74       8359.76       115.21 o                         
   2  -1   6        242.59        272.30        22.20 o                         
   3  -1   6       1947.32       2068.67        62.50 o                         
   4  -1   6        167.30        185.93        26.27 o                         
   5  -1   6        126.99         89.74        21.06 o                         
   6  -1   6         68.84         53.00        22.92 o                         
   7  -1   6        107.90         95.12        24.80 o                         
   8  -1   6        155.68        116.56        24.62 o                         
   9  -1   6         16.54         33.65        30.26 o                         
  10  -1   6          1.79         -3.47        24.44 o                         
 -11   0   6          0.03         -5.11        15.59 o                         
 -10   0   6        152.46        169.25        16.74 o                         
  -9   0   6         13.23         14.22        10.64 o                         
  -8   0   6         70.30         71.64        10.98 o                         
  -7   0   6         80.50         87.35        13.01 o                         
  -6   0   6        581.38        587.75        19.07 o                         
  -5   0   6        148.59        140.02        11.61 o                         
  -4   0   6       9537.00      10002.34        78.74 o                         
  -3   0   6        224.42        220.67        10.40 o                         
  -2   0   6      29507.80      30037.37       152.70 o                         
  -1   0   6         58.90         48.60         9.96 o                         
   0   0   6        753.09        937.25        23.87 o                         
   1   0   6        305.37        306.31        17.43 o                         
   2   0   6       2609.60       2618.72        57.34 o                         
   3   0   6        741.94        696.90        29.44 o                         
   4   0   6        606.09        544.39        31.76 o                         
   5   0   6         44.14         48.76        19.60 o                         
   6   0   6       2540.22       2689.29        79.88 o                         
   7   0   6          1.60         -6.40        17.94 o                         
   8   0   6         57.89         63.57        19.88 o                         
   9   0   6          8.02          9.43        17.11 o                         
  10   0   6          0.31         -6.00        18.47 o                         
 -11   1   6         43.59         27.40        15.83 o                         
 -10   1   6         65.96         81.92        13.54 o                         
  -9   1   6         84.32         97.83        14.04 o                         
  -8   1   6         36.84         48.93        11.23 o                         
  -7   1   6        215.82        222.50        13.88 o                         
  -6   1   6         44.59         28.09        10.24 o                         
  -5   1   6       1027.93        981.56        21.00 o                         
  -4   1   6        354.82        355.02        13.12 o                         
  -3   1   6        380.76        360.47        16.61 o                         
  -2   1   6       2342.99       2402.98        37.31 o                         
  -1   1   6       2283.35       2246.52        29.39 o                         
   0   1   6        689.61        670.04        21.43 o                         
   1   1   6       7172.77       7196.99       156.12 o                         
   2   1   6       1197.39       1161.61        40.78 o                         
   3   1   6       4068.84       4333.61        95.03 o                         
   4   1   6        768.82        772.12        33.38 o                         
   5   1   6        411.56        547.71        39.85 o                         
   6   1   6        124.34         65.95        22.85 o                         
   7   1   6        182.52        179.79        26.73 o                         
   8   1   6        161.00        166.41        18.33 o                         
   9   1   6         18.35         -1.58        19.08 o                         
  10   1   6          1.22         -5.44        19.18 o                         
 -11   2   6          1.82          1.06        14.36 o                         
 -10   2   6         85.54         96.20        15.81 o                         
  -9   2   6          2.94          3.77        11.83 o                         
  -8   2   6         34.61         36.94        11.70 o                         
  -7   2   6        317.34        364.79        15.76 o                         
  -6   2   6        495.99        505.72        17.24 o                         
  -5   2   6        265.05        248.35        14.06 o                         
  -4   2   6        332.17        371.08        17.49 o                         
  -3   2   6        114.69        103.87        12.48 o                         
  -2   2   6        490.35        606.91        18.33 o                         
  -1   2   6       1302.13       1222.21        25.10 o                         
   0   2   6        761.87        743.15        21.30 o                         
   1   2   6        349.07        345.17        16.42 o                         
   2   2   6       1569.82       1634.11        48.29 o                         
   3   2   6       2276.43       2213.59        96.37 o                         
   4   2   6       4599.91       4716.82        80.83 o                         
   5   2   6         29.86          9.47        21.65 o                         
   6   2   6        182.28        197.83        29.82 o                         
   7   2   6         94.75         69.22        16.86 o                         
   8   2   6         99.39         93.74        18.06 o                         
   9   2   6         17.82         10.21        22.67 o                         
  10   2   6          3.12         -2.61        19.08 o                         
 -11   3   6          0.92         -2.71        15.01 o                         
 -10   3   6         47.66         46.26        15.52 o                         
  -9   3   6         17.80         26.57        10.89 o                         
  -8   3   6        290.00        301.07        17.18 o                         
  -7   3   6         50.68         40.50        12.31 o                         
  -6   3   6         26.73         36.98        12.89 o                         
  -5   3   6        212.02        169.42        14.43 o                         
  -4   3   6       1155.41       1165.65        30.69 o                         
  -3   3   6         65.06         40.61        13.03 o                         
  -2   3   6          6.86          9.71        13.63 o                         
  -1   3   6        317.15        266.98        15.97 o                         
   0   3   6       1385.78       1366.55        29.40 o                         
   1   3   6       1693.51       1609.85        31.50 o                         
   2   3   6       4475.81       4451.49        67.63 o                         
   3   3   6         51.19         34.95        15.51 o                         
   4   3   6         36.66         15.13        12.97 o                         
   5   3   6          3.80         11.02        10.22 o                         
   6   3   6        284.53        282.33        21.77 o                         
   7   3   6         44.86         24.01        16.96 o                         
   8   3   6        256.50        278.84        21.32 o                         
   9   3   6         32.85         41.97        19.18 o                         
  10   3   6          1.97         -5.12        19.52 o                         
 -11   4   6          0.29         -7.28        17.25 o                         
 -10   4   6         36.79         27.19        15.95 o                         
  -9   4   6          7.11        -11.14        13.86 o                         
  -8   4   6         22.44         53.16        18.03 o                         
  -7   4   6         18.37         18.26        16.04 o                         
  -6   4   6        136.40        120.41        17.26 o                         
  -5   4   6       1189.87       1183.64        36.38 o                         
  -4   4   6       1608.76       1487.45        36.59 o                         
  -3   4   6        418.02        350.22        23.41 o                         
  -2   4   6       2330.78       2367.64        54.31 o                         
  -1   4   6         25.43         24.73        14.12 o                         
   0   4   6        612.97        695.05        23.80 o                         
   1   4   6         60.30         36.22        13.88 o                         
   2   4   6        356.05        344.55        18.18 o                         
   3   4   6        101.75         84.01        10.92 o                         
   4   4   6         41.23         29.31        11.30 o                         
   5   4   6         67.10         94.25        17.18 o                         
   6   4   6         99.69         57.61        15.79 o                         
   7   4   6         56.53         53.20        16.92 o                         
   8   4   6         52.68         51.21        17.27 o                         
   9   4   6         20.48         22.17        16.37 o                         
  10   4   6         84.61        126.85        22.84 o                         
 -10   5   6          6.74         11.87        20.58 o                         
  -9   5   6         24.22         43.88        19.93 o                         
  -8   5   6          3.34          7.09        16.11 o                         
  -7   5   6          5.83         14.75        16.82 o                         
  -6   5   6        291.17        295.47        23.85 o                         
  -5   5   6         65.56         73.59        16.90 o                         
  -4   5   6        516.90        498.70        23.43 o                         
  -3   5   6        247.75        243.98        23.23 o                         
  -2   5   6        774.38        782.38        31.58 o                         
  -1   5   6        138.38        120.16        17.49 o                         
   0   5   6       2122.57       2192.42        46.60 o                         
   1   5   6        221.25        268.17        19.42 o                         
   2   5   6         18.08         21.91        12.40 o                         
   3   5   6        207.43        196.81        16.81 o                         
   4   5   6         87.83         69.62        10.99 o                         
   5   5   6         90.00         82.79        12.30 o                         
   6   5   6          2.73          3.49        15.17 o                         
   7   5   6         41.90         66.87        19.00 o                         
   8   5   6        101.01        125.71        20.46 o                         
   9   5   6          6.66         -9.07        17.15 o                         
 -10   6   6         15.41         10.89        22.25 o                         
  -9   6   6          3.14          2.89        20.03 o                         
  -8   6   6        150.43        149.78        21.41 o                         
  -7   6   6         43.27         31.45        18.23 o                         
  -6   6   6         71.40         70.48        19.69 o                         
  -5   6   6        821.00        819.49        30.23 o                         
  -4   6   6        332.29        332.28        22.88 o                         
  -3   6   6         35.32         38.54        17.38 o                         
  -2   6   6        226.97        229.89        22.39 o                         
  -1   6   6         71.23         89.25        18.56 o                         
   0   6   6        530.18        571.78        26.04 o                         
   1   6   6        156.65        166.26        18.47 o                         
   2   6   6        418.43        392.68        21.72 o                         
   3   6   6         19.42         29.84        16.25 o                         
   4   6   6         59.80         48.01        14.76 o                         
   5   6   6        402.29        454.08        21.57 o                         
   6   6   6         81.79         54.49        27.01 o                         
   7   6   6         73.97         76.85        21.68 o                         
   8   6   6         17.39         24.21        19.61 o                         
   9   6   6          3.32         -4.57        22.24 o                         
  -9   7   6         15.73         11.38        19.45 o                         
  -8   7   6         62.90         51.40        19.47 o                         
  -7   7   6         53.90         52.05        23.21 o                         
  -6   7   6        151.85        169.29        23.84 o                         
  -5   7   6        196.24        162.54        21.47 o                         
  -4   7   6          1.08          2.31        17.86 o                         
  -3   7   6        323.71        334.93        23.68 o                         
  -2   7   6         11.97         21.36        15.90 o                         
  -1   7   6         88.38         85.87        16.99 o                         
   0   7   6        865.41        791.72        31.50 o                         
   1   7   6        274.96        277.56        22.35 o                         
   2   7   6        247.48        232.24        20.03 o                         
   3   7   6         38.86         38.63        18.47 o                         
   4   7   6        102.68         60.26        18.78 o                         
   5   7   6         32.29         31.73        16.24 o                         
   6   7   6         34.82         29.34        30.82 o                         
   7   7   6        112.86        141.77        31.25 o                         
   8   7   6         11.73          4.98        20.82 o                         
  -8   8   6         53.19         74.42        23.40 o                         
  -7   8   6         17.93         19.34        24.09 o                         
  -6   8   6         23.39         -4.63        23.53 o                         
  -5   8   6         12.37          4.56        20.32 o                         
  -4   8   6        131.02        140.05        19.65 o                         
  -3   8   6        671.88        645.78        31.84 o                         
  -2   8   6        119.61        119.07        22.75 o                         
  -1   8   6        167.75        180.50        23.54 o                         
   0   8   6         89.13         78.64        18.83 o                         
   1   8   6         15.31         16.46        15.76 o                         
   2   8   6        586.44        641.96        33.37 o                         
   3   8   6         29.81         36.27        19.65 o                         
   4   8   6         51.92         54.74        19.94 o                         
   5   8   6         19.72         20.09        21.69 o                         
   6   8   6         12.49         -9.05        30.80 o                         
   7   8   6         34.89         -6.65        27.48 o                         
  -7   9   6         32.25         51.12        25.70 o                         
  -6   9   6         77.03         86.20        27.02 o                         
  -5   9   6         20.25         19.22        23.64 o                         
  -4   9   6        183.40        187.89        25.64 o                         
  -3   9   6         61.61         49.66        21.66 o                         
  -2   9   6         68.71         33.06        20.79 o                         
  -1   9   6        302.32        344.51        29.86 o                         
   0   9   6         47.12         50.13        22.13 o                         
   1   9   6         21.27         14.57        21.08 o                         
   2   9   6         52.02         53.71        22.55 o                         
   3   9   6         37.82         34.02        22.71 o                         
   4   9   6          0.90          2.85        25.02 o                         
   5   9   6          0.26         13.61        32.41 o                         
   6   9   6         11.55          3.20        30.07 o                         
  -6  10   6        108.47        141.45        28.76 o                         
  -5  10   6         22.92         11.25        26.01 o                         
  -4  10   6         32.94         35.44        23.46 o                         
  -3  10   6          6.86         14.18        22.18 o                         
  -2  10   6          8.37         -7.96        20.75 o                         
  -1  10   6          3.24         -2.70        20.95 o                         
   0  10   6         11.39         34.75        23.85 o                         
   1  10   6         20.07         26.26        22.57 o                         
   2  10   6         28.43         59.01        30.21 o                         
   3  10   6          9.34         11.80        28.29 o                         
   4  10   6        163.64        184.76        30.65 o                         
   5  10   6         17.38         41.44        36.56 o                         
  -4  11   6         68.23         82.36        27.43 o                         
  -3  11   6          4.14         -8.35        21.99 o                         
  -2  11   6          2.73         12.83        22.62 o                         
  -1  11   6         24.35         19.23        23.37 o                         
   0  11   6         75.85         46.34        29.89 o                         
   1  11   6         19.82         25.76        29.76 o                         
   2  11   6        123.73        117.45        33.62 o                         
  -3 -11   7          8.20          6.15        29.93 o                         
  -2 -11   7         53.47         37.43        18.36 o                         
  -1 -11   7         14.58          8.85        23.22 o                         
   0 -11   7          4.84         17.99        24.24 o                         
   1 -11   7          5.86         12.49        24.67 o                         
   2 -11   7          2.29         14.00        25.05 o                         
  -5 -10   7         23.09         36.14        28.88 o                         
  -4 -10   7        243.29        288.01        39.41 o                         
  -3 -10   7        143.94        137.50        23.24 o                         
  -2 -10   7          4.77         -8.05        20.84 o                         
  -1 -10   7          2.69         -4.87        22.07 o                         
   0 -10   7         22.68         23.74        23.10 o                         
   1 -10   7         16.55         21.65        24.48 o                         
   2 -10   7          3.68          2.63        24.40 o                         
   3 -10   7         25.11         31.97        25.24 o                         
   4 -10   7        137.10        163.11        28.27 o                         
  -7  -9   7         31.58         29.36        29.44 o                         
  -6  -9   7         46.85         31.86        21.02 o                         
  -5  -9   7         16.51          5.23        26.83 o                         
  -4  -9   7        128.43        133.52        31.41 o                         
  -3  -9   7         21.41         29.30        29.35 o                         
  -2  -9   7        126.60         99.46        21.71 o                         
  -1  -9   7        420.37        467.08        33.61 o                         
   0  -9   7         39.37         61.68        22.38 o                         
   1  -9   7        112.14         99.64        21.79 o                         
   2  -9   7         12.35         23.05        19.38 o                         
   3  -9   7          1.46         -2.51        21.25 o                         
   4  -9   7         18.37         36.20        24.12 o                         
   5  -9   7          9.26          0.99        23.51 o                         
   6  -9   7         75.90         82.66        24.96 o                         
  -8  -8   7         84.14         61.20        21.98 o                         
  -7  -8   7         20.94          3.33        22.40 o                         
  -6  -8   7        166.98        150.97        21.40 o                         
  -5  -8   7         84.45         45.02        25.36 o                         
  -4  -8   7          1.50         12.28        24.66 o                         
  -3  -8   7        162.71        131.65        30.42 o                         
  -2  -8   7        126.56        124.07        20.02 o                         
  -1  -8   7         89.42         62.69        19.63 o                         
   0  -8   7         47.33         40.90        20.31 o                         
   1  -8   7        137.14        143.47        23.93 o                         
   2  -8   7        681.07        608.61        36.07 o                         
   3  -8   7        115.42         98.09        23.45 o                         
   4  -8   7        120.56         89.45        24.97 o                         
   5  -8   7         15.28         23.43        21.70 o                         
   6  -8   7          6.38         -0.46        20.61 o                         
   7  -8   7         53.34         42.00        26.44 o                         
  -9  -7   7          3.37         -1.40        19.19 o                         
  -8  -7   7        108.50         90.65        17.35 o                         
  -7  -7   7        305.68        322.73        27.00 o                         
  -6  -7   7         29.17         16.27        22.99 o                         
  -5  -7   7          0.34          7.42        18.05 o                         
  -4  -7   7         84.44         61.41        24.26 o                         
  -3  -7   7        233.84        250.67        30.80 o                         
  -2  -7   7        153.34        137.27        20.69 o                         
  -1  -7   7         79.23         99.48        18.63 o                         
   0  -7   7        693.64        701.12        37.57 o                         
   1  -7   7        119.02        126.53        21.37 o                         
   2  -7   7        325.16        301.36        26.26 o                         
   3  -7   7        141.05        176.42        24.39 o                         
   4  -7   7         60.83         64.19        21.51 o                         
   5  -7   7         27.44         46.65        21.69 o                         
   6  -7   7          3.60          5.34        17.77 o                         
   7  -7   7        161.95        145.50        23.37 o                         
   8  -7   7          7.21         -2.45        23.81 o                         
  -9  -6   7          8.07         20.08        13.84 o                         
  -8  -6   7          0.85         -6.62        12.47 o                         
  -7  -6   7        222.99        199.68        19.60 o                         
  -6  -6   7        106.84        105.52        15.70 o                         
  -5  -6   7        614.67        641.49        27.17 o                         
  -4  -6   7         11.79          8.38        16.66 o                         
  -3  -6   7        290.47        294.90        29.49 o                         
  -2  -6   7        430.69        439.31        25.92 o                         
  -1  -6   7        109.57        100.31        15.52 o                         
   0  -6   7        784.84        799.12        32.00 o                         
   1  -6   7        480.07        496.33        27.70 o                         
   2  -6   7        478.25        453.39        27.84 o                         
   3  -6   7         31.20         30.22        21.51 o                         
   4  -6   7         11.90         -0.14        17.09 o                         
   5  -6   7        652.27        653.31        26.49 o                         
   6  -6   7         62.90         58.71        19.09 o                         
   7  -6   7          5.20        -17.75        24.58 o                         
   8  -6   7          0.95         13.67        23.52 o                         
 -10  -5   7        188.36        162.77        26.35 o                         
  -9  -5   7         75.06        103.04        14.17 o                         
  -8  -5   7         53.71         38.01        13.50 o                         
  -7  -5   7         27.43         17.76        13.61 o                         
  -6  -5   7         14.75         15.35        19.44 o                         
  -5  -5   7        214.45        205.83        28.67 o                         
  -4  -5   7         64.54         60.40        24.21 o                         
  -3  -5   7       1882.31       1868.63        49.52 o                         
  -2  -5   7       1203.50       1121.40        41.48 o                         
  -1  -5   7         15.98         33.72        13.52 o                         
   0  -5   7       1684.46       1701.13        43.21 o                         
   1  -5   7        694.50        632.21        25.63 o                         
   2  -5   7          3.49          0.26        15.79 o                         
   3  -5   7        235.28        210.08        18.18 o                         
   4  -5   7        102.89        100.61        16.08 o                         
   5  -5   7         19.32         24.39        21.40 o                         
   6  -5   7         79.02         98.71        23.55 o                         
   7  -5   7        296.63        271.43        29.88 o                         
   8  -5   7         51.60         88.98        23.92 o                         
   9  -5   7         19.03          3.14        28.16 o                         
 -10  -4   7          1.90          1.93        13.12 o                         
  -9  -4   7         34.59         14.14        12.60 o                         
  -8  -4   7        109.60        118.73        14.67 o                         
  -7  -4   7        418.27        393.63        17.46 o                         
  -6  -4   7        105.77        116.35        17.28 o                         
  -5  -4   7        102.43        114.35        18.73 o                         
  -4  -4   7        361.13        450.09        31.26 o                         
  -3  -4   7        126.18        102.92        19.98 o                         
  -2  -4   7       1280.32       1195.95        72.07 o                         
  -1  -4   7        400.88        339.60        22.54 o                         
   0  -4   7         84.54        105.20        14.67 o                         
   1  -4   7        476.65        472.56        18.59 o                         
   2  -4   7        883.41        835.89        24.04 o                         
   3  -4   7       1891.98       1917.06        39.71 o                         
   4  -4   7          6.86          9.66        17.83 o                         
   5  -4   7        443.12        482.30        30.19 o                         
   6  -4   7        186.47        192.77        25.20 o                         
   7  -4   7         14.02         -1.36        20.17 o                         
   8  -4   7         38.30         37.50        18.23 o                         
   9  -4   7         29.20         28.82        26.24 o                         
 -11  -3   7         14.46         20.64        14.34 o                         
 -10  -3   7          0.48          4.68        12.58 o                         
  -9  -3   7         11.04          5.29        13.61 o                         
  -8  -3   7        543.65        611.21        18.80 o                         
  -7  -3   7         42.15         40.47        12.29 o                         
  -6  -3   7        105.09        102.09        12.18 o                         
  -5  -3   7        203.11        193.65        19.59 o                         
  -4  -3   7        369.70        382.46        22.96 o                         
  -3  -3   7        137.07        141.59        17.71 o                         
  -2  -3   7       2104.71       2267.02        57.78 o                         
  -1  -3   7       1314.94       1340.69        49.74 o                         
   0  -3   7        283.38        284.04        20.41 o                         
   1  -3   7       1573.93       1579.61        70.48 o                         
   2  -3   7         92.54         84.95        14.36 o                         
   3  -3   7         95.04         74.82        17.07 o                         
   4  -3   7        368.72        368.95        24.94 o                         
   5  -3   7        478.71        482.40        26.74 o                         
   6  -3   7       1027.04       1060.69        38.40 o                         
   7  -3   7         23.55         26.37        17.73 o                         
   8  -3   7         20.84          6.74        23.87 o                         
   9  -3   7          4.43          9.16        25.28 o                         
  10  -3   7         31.46         23.83        27.56 o                         
 -11  -2   7         12.91          5.14        15.74 o                         
 -10  -2   7          3.03          4.82        14.27 o                         
  -9  -2   7         60.44         67.07        16.73 o                         
  -8  -2   7        103.16        103.30        23.66 o                         
  -7  -2   7        626.47        663.47        25.11 o                         
  -6  -2   7       1136.63       1149.42        34.55 o                         
  -5  -2   7         63.23         50.14        10.32 o                         
  -4  -2   7        933.41       1008.56        30.08 o                         
  -3  -2   7       1796.92       1886.97        39.14 o                         
  -2  -2   7         43.94         66.59        15.79 o                         
  -1  -2   7       1072.16       1108.92        62.30 o                         
   0  -2   7       2548.06       2464.59       124.25 o                         
   1  -2   7       1218.82       1366.71        33.98 o                         
   2  -2   7       1293.66       1501.77        28.61 o                         
   3  -2   7        247.55        208.18        19.55 o                         
   4  -2   7        867.25        847.82        33.92 o                         
   5  -2   7        546.94        588.15        32.98 o                         
   6  -2   7        191.32        211.04        27.86 o                         
   7  -2   7          3.70         -5.30        22.28 o                         
   8  -2   7          8.10         -3.33        23.27 o                         
   9  -2   7         19.87        -15.37        26.01 o                         
  10  -2   7         13.64          3.79        27.89 o                         
 -11  -1   7          3.45         12.26        14.28 o                         
 -10  -1   7          0.42          2.33        13.19 o                         
  -9  -1   7        145.15        165.78        14.69 o                         
  -8  -1   7         17.63         12.29        11.05 o                         
  -7  -1   7        121.56        123.20        12.07 o                         
  -6  -1   7        291.37        295.80        13.42 o                         
  -5  -1   7        164.56        142.52        13.61 o                         
  -4  -1   7        511.29        613.19        18.91 o                         
  -3  -1   7       3494.49       3659.24        51.53 o                         
  -2  -1   7      12514.94      12738.67       128.88 o                         
  -1  -1   7      10067.77      10336.99        85.21 o                         
   0  -1   7       1746.94       1701.48        35.86 o                         
   1  -1   7        469.35        478.86        29.19 o                         
   2  -1   7        275.41        323.32        26.76 o                         
   3  -1   7        630.52        680.78        82.15 o                         
   4  -1   7        113.82         96.81        27.71 o                         
   5  -1   7        185.76        189.19        27.61 o                         
   6  -1   7        335.68        303.46        33.02 o                         
   7  -1   7        114.39         85.75        33.56 o                         
   8  -1   7          3.93        -22.29        33.28 o                         
   9  -1   7        109.31         83.07        38.04 o                         
  10  -1   7          1.29          6.81        26.37 o                         
 -11   0   7          0.64         -3.06        17.42 o                         
 -10   0   7         64.85         72.88        14.38 o                         
  -9   0   7          0.13          7.83        12.54 o                         
  -8   0   7          2.25          9.19        12.05 o                         
  -7   0   7         25.66         34.91        11.63 o                         
  -6   0   7        496.99        498.22        20.07 o                         
  -5   0   7          0.78         -7.21         8.12 o                         
  -4   0   7        373.33        319.67        14.54 o                         
  -3   0   7        200.29        196.10        11.56 o                         
  -2   0   7        555.11        416.47        26.09 o                         
  -1   0   7        155.86        141.01        11.94 o                         
   0   0   7        227.94        355.99        34.50 o                         
   1   0   7        367.23        471.82        23.63 o                         
   2   0   7       2389.59       2241.21        49.05 o                         
   3   0   7        297.34        263.53        23.02 o                         
   4   0   7       1717.59       1769.46        60.08 o                         
   5   0   7         64.71         70.47        27.82 o                         
   6   0   7        258.05        242.00        23.95 o                         
   7   0   7        139.46        121.49        22.08 o                         
   8   0   7          2.69         18.73        18.16 o                         
   9   0   7        122.50        117.80        21.96 o                         
  10   0   7          7.76         16.13        24.39 o                         
 -11   1   7         12.95         19.53        12.88 o                         
 -10   1   7          1.32          6.35        12.31 o                         
  -9   1   7         33.12         23.84        12.15 o                         
  -8   1   7         87.64        101.10        13.52 o                         
  -7   1   7        104.13         94.74        14.24 o                         
  -6   1   7        147.94        136.98        11.73 o                         
  -5   1   7        201.17        183.37        14.71 o                         
  -4   1   7       1802.77       1865.84        36.88 o                         
  -3   1   7       1911.62       2116.89        29.62 o                         
  -2   1   7       5654.04       6200.67        46.77 o                         
  -1   1   7       5411.54       5678.84        45.65 o                         
   0   1   7       1068.35        996.20        22.53 o                         
   1   1   7        889.69        952.34        25.70 o                         
   2   1   7       1196.02       1305.00        40.84 o                         
   3   1   7       3037.02       3175.68        57.46 o                         
   4   1   7        300.29        339.72        33.87 o                         
   5   1   7        110.25         95.33        30.31 o                         
   6   1   7        703.48        634.97        46.87 o                         
   7   1   7         27.37         -2.97        21.45 o                         
   8   1   7         19.38         13.26        22.60 o                         
   9   1   7        150.03        160.99        23.96 o                         
  10   1   7          4.50          5.54        20.01 o                         
 -11   2   7         61.47         62.94        16.48 o                         
 -10   2   7          3.75         -1.03        13.22 o                         
  -9   2   7         40.35         14.66        12.50 o                         
  -8   2   7         72.04         60.66        12.66 o                         
  -7   2   7        160.16        148.86        13.83 o                         
  -6   2   7       1275.34       1285.85        26.71 o                         
  -5   2   7        313.91        314.58        16.76 o                         
  -4   2   7       2844.23       2736.34        38.55 o                         
  -3   2   7       1202.22       1300.70        28.51 o                         
  -2   2   7        208.06        204.61        14.09 o                         
  -1   2   7       3179.08       2861.42        66.86 o                         
   0   2   7       3246.37       3131.58       114.69 o                         
   1   2   7       2573.99       2811.68        51.56 o                         
   2   2   7       1765.48       1979.30        37.24 o                         
   3   2   7         49.58         22.52        10.91 o                         
   4   2   7        222.27        122.29        20.88 o                         
   5   2   7        354.70        333.08        31.92 o                         
   6   2   7         98.64        101.65        24.51 o                         
   7   2   7          9.39         -3.45        25.31 o                         
   8   2   7          2.49         -9.49        22.69 o                         
   9   2   7         88.08         79.86        23.96 o                         
  10   2   7         16.91         17.30        22.41 o                         
 -11   3   7         17.76         21.29        16.42 o                         
 -10   3   7          0.18         -1.50        16.05 o                         
  -9   3   7          6.89          8.00        14.42 o                         
  -8   3   7        218.51        196.97        16.44 o                         
  -7   3   7         17.55         23.34        13.06 o                         
  -6   3   7         59.93         45.78        13.45 o                         
  -5   3   7        772.35        724.99        23.21 o                         
  -4   3   7        531.34        515.41        19.15 o                         
  -3   3   7        102.75         77.52        17.13 o                         
  -2   3   7       4572.14       4566.54        60.72 o                         
  -1   3   7        981.12       1094.18        28.54 o                         
   0   3   7         63.31         63.75        11.65 o                         
   1   3   7       2313.88       2212.57        42.04 o                         
   2   3   7         26.87         -5.61        14.81 o                         
   3   3   7        219.72        208.49        22.73 o                         
   4   3   7        149.15        134.33        18.02 o                         
   5   3   7        264.92        249.67        23.37 o                         
   6   3   7        649.88        634.00        26.85 o                         
   7   3   7          6.83          9.11        11.52 o                         
   8   3   7         31.91         29.80        16.64 o                         
   9   3   7         15.67         -1.74        17.50 o                         
  10   3   7         51.39         72.71        33.76 o                         
 -11   4   7         11.49          7.53        17.01 o                         
 -10   4   7          0.50         -1.35        14.18 o                         
  -9   4   7         81.35         89.13        19.09 o                         
  -8   4   7         31.22         58.50        15.65 o                         
  -7   4   7        451.67        476.05        24.53 o                         
  -6   4   7         82.67         79.48        18.60 o                         
  -5   4   7        477.05        454.08        23.75 o                         
  -4   4   7       1629.52       1571.30        37.78 o                         
  -3   4   7         38.48         42.59        13.94 o                         
  -2   4   7        262.21        294.42        18.73 o                         
  -1   4   7        207.53        206.17        16.87 o                         
   0   4   7        412.49        443.54        21.36 o                         
   1   4   7        327.93        302.15        19.40 o                         
   2   4   7        683.03        689.46        21.79 o                         
   3   4   7       1618.31       1511.60        33.95 o                         
   4   4   7         22.25         26.01        13.34 o                         
   5   4   7        110.12        109.13        13.36 o                         
   6   4   7         92.76         65.55        16.55 o                         
   7   4   7         40.62         31.35        15.13 o                         
   8   4   7         73.95         72.43        17.63 o                         
   9   4   7         17.60         10.25        16.84 o                         
 -10   5   7        174.61        163.78        24.81 o                         
  -9   5   7         46.69         37.03        21.38 o                         
  -8   5   7        204.67        202.27        21.40 o                         
  -7   5   7        136.62        143.18        19.77 o                         
  -6   5   7          4.10         -4.30        17.77 o                         
  -5   5   7         71.47         64.17        17.34 o                         
  -4   5   7         44.67         28.28        18.36 o                         
  -3   5   7       1134.77       1173.50        38.73 o                         
  -2   5   7       1568.96       1509.79        55.54 o                         
  -1   5   7         54.60         48.10        17.08 o                         
   0   5   7       1494.56       1558.76        38.05 o                         
   1   5   7        731.49        671.95        26.64 o                         
   2   5   7          0.90         -0.14        12.52 o                         
   3   5   7         60.30         51.11        11.70 o                         
   4   5   7        292.70        327.81        19.49 o                         
   5   5   7         36.14         33.73        12.31 o                         
   6   5   7         27.38         23.84        13.93 o                         
   7   5   7        217.82        208.09        23.59 o                         
   8   5   7         10.55          9.45        17.43 o                         
   9   5   7          4.39         -4.68        17.34 o                         
 -10   6   7          1.22          0.95        19.76 o                         
  -9   6   7          3.74          3.31        18.44 o                         
  -8   6   7          0.61          5.21        18.26 o                         
  -7   6   7         69.43         37.28        18.60 o                         
  -6   6   7         34.63         12.71        18.43 o                         
  -5   6   7        522.24        489.26        26.65 o                         
  -4   6   7         50.72         44.16        18.29 o                         
  -3   6   7         72.05         90.93        22.68 o                         
  -2   6   7        478.34        539.16        28.77 o                         
  -1   6   7        403.46        395.78        24.45 o                         
   0   6   7        187.43        209.40        20.21 o                         
   1   6   7        796.99        807.64        29.80 o                         
   2   6   7        475.29        460.29        24.67 o                         
   3   6   7        126.75        126.41        16.53 o                         
   4   6   7          2.34         -4.31        12.93 o                         
   5   6   7        450.71        446.60        22.75 o                         
   6   6   7         62.47         39.14        20.60 o                         
   7   6   7          6.66         19.95        19.70 o                         
   8   6   7          0.19          2.91        18.59 o                         
  -9   7   7         10.13         27.36        19.27 o                         
  -8   7   7         32.37          8.93        20.58 o                         
  -7   7   7        262.71        231.98        27.04 o                         
  -6   7   7        107.48        137.33        23.85 o                         
  -5   7   7          0.59         20.42        18.00 o                         
  -4   7   7        252.73        226.62        22.92 o                         
  -3   7   7        119.64        125.38        22.00 o                         
  -2   7   7        223.87        223.33        24.05 o                         
  -1   7   7         22.24         11.87        18.76 o                         
   0   7   7        141.82        107.07        21.16 o                         
   1   7   7         40.46         21.33        17.88 o                         
   2   7   7        154.35        155.85        19.75 o                         
   3   7   7        204.75        197.32        21.55 o                         
   4   7   7         26.23         26.23        17.85 o                         
   5   7   7          7.80          3.45        12.86 o                         
   6   7   7         17.65         -3.64        28.51 o                         
   7   7   7        182.41        200.57        26.52 o                         
   8   7   7         18.74         27.40        21.64 o                         
  -8   8   7        175.79        183.93        26.90 o                         
  -7   8   7         32.24         43.22        24.69 o                         
  -6   8   7        340.26        367.73        30.55 o                         
  -5   8   7        195.51        211.59        24.91 o                         
  -4   8   7          6.13         30.26        19.51 o                         
  -3   8   7         52.49         57.18        20.43 o                         
  -2   8   7         58.75         56.49        21.24 o                         
  -1   8   7         22.21          6.86        20.42 o                         
   0   8   7         82.68         53.17        19.75 o                         
   1   8   7        224.18        242.72        23.71 o                         
   2   8   7        279.37        235.49        25.95 o                         
   3   8   7        208.48        230.87        25.10 o                         
   4   8   7        125.16        143.88        23.21 o                         
   5   8   7         32.94         31.93        18.37 o                         
   6   8   7          2.79         -2.51        29.16 o                         
   7   8   7         26.41         32.25        29.30 o                         
  -7   9   7         22.61          0.71        24.08 o                         
  -6   9   7        139.70        170.55        29.54 o                         
  -5   9   7         24.45         19.87        22.51 o                         
  -4   9   7         51.85         51.56        22.82 o                         
  -3   9   7         29.41         29.15        23.30 o                         
  -2   9   7        120.71        111.85        23.73 o                         
  -1   9   7        219.57        207.54        27.37 o                         
   0   9   7          8.53         -6.31        21.26 o                         
   1   9   7        117.36        105.84        19.17 o                         
   2   9   7         46.56         26.64        16.58 o                         
   3   9   7          2.74        -15.87        21.01 o                         
   4   9   7          5.95         12.57        20.44 o                         
   5   9   7         39.65         55.18        25.30 o                         
   6   9   7         30.55         38.23        33.64 o                         
  -6  10   7         96.12        111.64        27.40 o                         
  -5  10   7         57.66         40.72        25.23 o                         
  -4  10   7        195.50        173.72        27.33 o                         
  -3  10   7         98.00         80.37        24.24 o                         
  -2  10   7         23.58         30.12        24.14 o                         
  -1  10   7          0.58         15.67        25.06 o                         
   0  10   7        110.39        116.36        26.79 o                         
   1  10   7          7.63         12.83        22.64 o                         
   2  10   7         13.90         -7.27        21.60 o                         
   3  10   7        119.19        157.67        26.89 o                         
   4  10   7         58.46         75.01        29.21 o                         
  -3  11   7          7.48          5.36        22.68 o                         
  -2  11   7        140.98        149.49        26.65 o                         
  -1  11   7          3.95         -6.59        21.80 o                         
   0  11   7         17.14         34.14        24.66 o                         
   1  11   7         17.15          6.18        23.27 o                         
   2  11   7          8.97        -12.06        27.29 o                         
  -3 -11   8          6.39          3.17        33.96 o                         
  -2 -11   8         56.17         68.22        24.86 o                         
  -1 -11   8         20.84          5.48        22.33 o                         
   0 -11   8         11.72         18.26        24.27 o                         
   1 -11   8         94.64         65.94        26.22 o                         
  -5 -10   8          1.21         -0.89        27.33 o                         
  -4 -10   8         58.67         81.38        33.13 o                         
  -3 -10   8          0.93         -5.91        29.22 o                         
  -2 -10   8          1.50          6.51        21.98 o                         
  -1 -10   8          5.48         17.23        22.95 o                         
   0 -10   8        114.36        140.35        26.81 o                         
   1 -10   8          2.73         17.09        21.92 o                         
   2 -10   8         52.54         44.96        25.82 o                         
   3 -10   8         52.41         46.58        25.39 o                         
   4 -10   8          3.50         28.56        24.21 o                         
  -7  -9   8          9.16         21.22        24.15 o                         
  -6  -9   8          7.13         -0.42        15.50 o                         
  -5  -9   8         52.45         41.26        27.63 o                         
  -4  -9   8         23.73          2.18        27.58 o                         
  -3  -9   8          6.89        -13.22        28.21 o                         
  -2  -9   8         86.94         76.70        23.05 o                         
  -1  -9   8         64.54         59.85        22.66 o                         
   0  -9   8         34.11         16.57        21.90 o                         
   1  -9   8        278.80        251.12        28.12 o                         
   2  -9   8         14.29          7.91        21.33 o                         
   3  -9   8         37.69         62.81        24.31 o                         
   4  -9   8          0.30          3.56        24.71 o                         
   5  -9   8         91.55        114.22        26.11 o                         
   6  -9   8         14.50          8.89        22.89 o                         
  -8  -8   8         51.40         67.34        22.48 o                         
  -7  -8   8         32.21         32.82        21.63 o                         
  -6  -8   8        256.72        264.69        23.47 o                         
  -5  -8   8         53.57         59.28        17.89 o                         
  -4  -8   8        273.93        259.82        32.49 o                         
  -3  -8   8         70.03         64.27        25.79 o                         
  -2  -8   8         46.14         31.91        19.73 o                         
  -1  -8   8         76.40         95.57        19.79 o                         
   0  -8   8         19.35         24.23        19.20 o                         
   1  -8   8         33.53         12.47        20.52 o                         
   2  -8   8        117.91        145.60        25.91 o                         
   3  -8   8        171.34        178.66        25.08 o                         
   4  -8   8        154.02        148.42        28.14 o                         
   5  -8   8          2.92         12.43        22.20 o                         
   6  -8   8          5.43         -2.03        20.07 o                         
   7  -8   8          5.14         -3.76        24.60 o                         
  -9  -7   8         31.44         13.51        20.71 o                         
  -8  -7   8          4.44          8.38        16.34 o                         
  -7  -7   8         91.81         62.32        22.36 o                         
  -6  -7   8          1.47         -2.85        20.71 o                         
  -5  -7   8        111.23        113.88        21.07 o                         
  -4  -7   8         48.56         43.81        17.86 o                         
  -3  -7   8        721.79        750.52        42.57 o                         
  -2  -7   8         47.89         54.52        19.41 o                         
  -1  -7   8        478.46        483.64        30.08 o                         
   0  -7   8         12.35         20.63        18.34 o                         
   1  -7   8        142.65        162.63        23.62 o                         
   2  -7   8         98.84         99.53        21.92 o                         
   3  -7   8        311.78        284.01        29.50 o                         
   4  -7   8         53.44         49.14        20.58 o                         
   5  -7   8         23.05          4.69        19.34 o                         
   6  -7   8         86.10        104.69        19.08 o                         
   7  -7   8         36.69         18.78        26.05 o                         
  -9  -6   8          2.80          5.93        12.74 o                         
  -8  -6   8         99.48         66.78        15.18 o                         
  -7  -6   8          6.60         -1.37        14.10 o                         
  -6  -6   8         42.39         29.67        21.72 o                         
  -5  -6   8        206.67        204.16        28.26 o                         
  -4  -6   8         84.49         73.68        19.96 o                         
  -3  -6   8         85.02         57.91        22.06 o                         
  -2  -6   8        103.64         98.10        19.22 o                         
  -1  -6   8        497.19        469.62        29.75 o                         
   0  -6   8         89.56         83.02        18.29 o                         
   1  -6   8        181.89        179.73        22.30 o                         
   2  -6   8         27.56         39.36        19.17 o                         
   3  -6   8         37.08         39.56        18.82 o                         
   4  -6   8         12.61          6.56        16.37 o                         
   5  -6   8        126.36        140.17        20.87 o                         
   6  -6   8         37.13         32.99        23.48 o                         
   7  -6   8         60.74         45.95        24.89 o                         
   8  -6   8         48.68         36.67        25.50 o                         
 -10  -5   8        117.21        119.87        14.82 o                         
  -9  -5   8         29.57         11.34        13.41 o                         
  -8  -5   8        299.33        321.52        20.91 o                         
  -7  -5   8         43.38         18.72        14.49 o                         
  -6  -5   8         98.76         79.97        21.71 o                         
  -5  -5   8        171.80        169.04        22.72 o                         
  -4  -5   8         43.85         32.33        22.38 o                         
  -3  -5   8          9.12         11.48        16.71 o                         
  -2  -5   8        453.65        478.87        31.47 o                         
  -1  -5   8         22.23          6.73        18.46 o                         
   0  -5   8        483.24        525.28        25.45 o                         
   1  -5   8         25.77         21.58        15.15 o                         
   2  -5   8        156.97        146.47        19.11 o                         
   3  -5   8        383.63        365.39        22.89 o                         
   4  -5   8        289.16        274.69        21.77 o                         
   5  -5   8        240.64        279.93        27.77 o                         
   6  -5   8         13.12         -1.08        20.33 o                         
   7  -5   8          5.29         22.04        23.41 o                         
   8  -5   8        106.56        117.21        24.51 o                         
   9  -5   8          3.93        -17.79        26.34 o                         
 -10  -4   8         13.21          9.26        15.16 o                         
  -9  -4   8         14.97         13.05        12.37 o                         
  -8  -4   8         45.16         23.40        11.07 o                         
  -7  -4   8        378.27        408.97        18.29 o                         
  -6  -4   8        419.74        430.20        25.62 o                         
  -5  -4   8       1031.16       1084.11        37.30 o                         
  -4  -4   8        372.86        383.89        25.31 o                         
  -3  -4   8        230.48        245.37        26.10 o                         
  -2  -4   8        184.07        178.21        15.76 o                         
  -1  -4   8        231.41        235.99        19.90 o                         
   0  -4   8        513.30        559.50        29.04 o                         
   1  -4   8        195.19        221.16        21.02 o                         
   2  -4   8        307.10        343.93        24.67 o                         
   3  -4   8        498.93        462.96        24.11 o                         
   4  -4   8          2.00         -3.44        14.54 o                         
   5  -4   8        134.98        143.61        24.37 o                         
   6  -4   8        207.93        227.98        23.55 o                         
   7  -4   8         56.12         11.59        21.50 o                         
   8  -4   8         10.06         22.16        19.23 o                         
   9  -4   8         12.06         -2.88        25.96 o                         
 -11  -3   8          1.35         -4.71        13.56 o                         
 -10  -3   8         62.63         64.14        16.66 o                         
  -9  -3   8         31.05          5.67        13.35 o                         
  -8  -3   8        245.45        287.92        20.78 o                         
  -7  -3   8        435.00        420.77        18.67 o                         
  -6  -3   8         69.65         65.56        13.70 o                         
  -5  -3   8        189.34        209.16        21.33 o                         
  -4  -3   8        246.72        277.10        23.80 o                         
  -3  -3   8        781.59        825.07        32.86 o                         
  -2  -3   8       2441.75       2386.98        44.88 o                         
  -1  -3   8        908.47        968.84        29.15 o                         
   0  -3   8       3099.02       3197.14        83.90 o                         
   1  -3   8        120.29        124.17        15.32 o                         
   2  -3   8        285.34        324.00        18.60 o                         
   3  -3   8       1215.36       1263.53        37.89 o                         
   4  -3   8        179.83        185.14        23.39 o                         
   5  -3   8         55.63         53.24        20.54 o                         
   6  -3   8         41.23         39.56        21.27 o                         
   7  -3   8        133.73        132.75        22.23 o                         
   8  -3   8         29.15        -10.78        26.07 o                         
   9  -3   8         10.17         -8.99        23.94 o                         
 -11  -2   8         22.34         17.03        16.92 o                         
 -10  -2   8         53.31         71.08        17.67 o                         
  -9  -2   8        236.18        205.22        21.17 o                         
  -8  -2   8        119.35         90.57        16.98 o                         
  -7  -2   8         20.97         36.40        16.02 o                         
  -6  -2   8         19.40         11.72        12.95 o                         
  -5  -2   8          5.16          0.06        11.03 o                         
  -4  -2   8       1477.85       1351.12        34.22 o                         
  -3  -2   8        139.08        115.71        19.33 o                         
  -2  -2   8        130.33        158.52        19.26 o                         
  -1  -2   8        462.70        578.67        22.78 o                         
   0  -2   8       5652.14       6110.70       122.64 o                         
   1  -2   8       7268.81       7026.63        92.96 o                         
   2  -2   8        939.64        974.79        33.99 o                         
   3  -2   8        459.24        491.30        24.26 o                         
   4  -2   8        102.98        100.91        21.98 o                         
   5  -2   8         24.44          6.47        18.84 o                         
   6  -2   8         30.78         16.85        24.16 o                         
   7  -2   8        379.44        328.29        32.73 o                         
   8  -2   8         18.10          3.09        25.33 o                         
   9  -2   8          9.80         32.98        30.50 o                         
  10  -2   8         43.22         53.33        38.91 o                         
 -11  -1   8         23.33         20.03        15.43 o                         
 -10  -1   8         21.13         11.08        12.85 o                         
  -9  -1   8         42.04         45.12        13.36 o                         
  -8  -1   8        588.65        663.98        20.96 o                         
  -7  -1   8        352.13        368.09        15.41 o                         
  -6  -1   8         13.35          4.82        10.19 o                         
  -5  -1   8         16.17         -0.32        11.66 o                         
  -4  -1   8       4353.48       4519.80        49.25 o                         
  -3  -1   8        111.68        116.30        16.69 o                         
  -2  -1   8       5221.37       4837.59        85.84 o                         
  -1  -1   8         18.77        -11.58        11.58 o                         
   0  -1   8        797.50        803.71        25.21 o                         
   1  -1   8         96.55        111.68        13.28 o                         
   2  -1   8       2080.02       2244.06        60.51 o                         
   3  -1   8        398.89        415.45        38.26 o                         
   4  -1   8        377.90        184.76        44.55 o                         
   5  -1   8        123.13         90.56        35.00 o                         
   6  -1   8       1323.80       1394.45        74.51 o                         
   7  -1   8         31.26          1.46        30.47 o                         
   8  -1   8         30.08         52.90        34.76 o                         
   9  -1   8        263.19        281.53        45.78 o                         
  10  -1   8          4.29         28.90        34.84 o                         
 -11   0   8         12.16         11.95        14.92 o                         
 -10   0   8          0.02          5.34        13.47 o                         
  -9   0   8          0.10          9.48        11.33 o                         
  -8   0   8        414.58        435.14        21.99 o                         
  -7   0   8         95.04         91.27        15.17 o                         
  -6   0   8       1705.77       1798.75        34.18 o                         
  -5   0   8        215.20        216.28        13.70 o                         
  -4   0   8        240.42        243.71        15.63 o                         
  -3   0   8         17.62         20.33        10.64 o                         
  -2   0   8      12614.86      13592.83       243.04 o                         
  -1   0   8        146.48        141.43        12.95 o                         
   0   0   8          1.13         -5.02         9.73 o                         
   1   0   8         65.20         88.83        15.90 o                         
   2   0   8        103.75         45.05        14.31 o                         
   3   0   8         26.61         20.65        14.19 o                         
   4   0   8       2251.39       2319.34        64.13 o                         
   5   0   8         42.90         38.37        29.45 o                         
   6   0   8        466.61        436.85        34.13 o                         
   7   0   8        368.05        320.28        27.22 o                         
   8   0   8         74.39         39.95        20.49 o                         
   9   0   8          7.82          2.86        31.37 o                         
  10   0   8          4.62         11.36        25.62 o                         
 -11   1   8          6.24          8.80        14.69 o                         
 -10   1   8          4.26         -9.50        15.79 o                         
  -9   1   8         21.75         17.40        15.11 o                         
  -8   1   8        156.96        115.79        16.93 o                         
  -7   1   8        328.13        362.72        16.89 o                         
  -6   1   8          6.06          8.58         9.64 o                         
  -5   1   8          7.44         -1.07         9.41 o                         
  -4   1   8       3231.63       3289.28        49.62 o                         
  -3   1   8         80.12         58.23        11.81 o                         
  -2   1   8       1418.05       1576.49        25.33 o                         
  -1   1   8          3.91         -9.73         9.73 o                         
   0   1   8        497.70        561.33        16.57 o                         
   1   1   8         58.41         27.00        14.60 o                         
   2   1   8        932.14        967.50        28.44 o                         
   3   1   8       1113.23       1149.99        49.40 o                         
   4   1   8       1518.27       1556.47        59.47 o                         
   5   1   8        247.50        281.23        35.86 o                         
   6   1   8        959.47        993.21        57.20 o                         
   7   1   8        138.50        116.88        26.35 o                         
   8   1   8          6.26         -0.86        14.28 o                         
   9   1   8        120.91        103.78        17.14 o                         
  10   1   8         20.82         26.98        20.96 o                         
 -11   2   8         56.84         61.94        15.37 o                         
 -10   2   8         11.55          9.13        12.98 o                         
  -9   2   8        254.50        274.40        16.80 o                         
  -8   2   8        338.80        351.92        17.22 o                         
  -7   2   8         57.46         52.43        13.42 o                         
  -6   2   8         96.65         93.74         8.86 o                         
  -5   2   8          1.04         -6.33        12.84 o                         
  -4   2   8        333.30        383.34        19.93 o                         
  -3   2   8        148.14        104.00        15.08 o                         
  -2   2   8        569.95        551.95        21.00 o                         
  -1   2   8       1719.26       1770.05        31.45 o                         
   0   2   8       5520.14       5567.40       131.47 o                         
   1   2   8       3152.35       3033.53        88.77 o                         
   2   2   8        604.47        652.34        23.34 o                         
   3   2   8        889.41        897.40        26.23 o                         
   4   2   8        241.27        291.67        29.81 o                         
   5   2   8        120.08        145.87        29.78 o                         
   6   2   8        117.30         95.13        28.06 o                         
   7   2   8         88.93         64.41        28.31 o                         
   8   2   8         17.12         19.44        23.15 o                         
   9   2   8         47.64         55.26        17.43 o                         
  10   2   8         82.48         90.84        25.46 o                         
 -11   3   8          0.75         -5.48        16.53 o                         
 -10   3   8        127.44        134.48        18.59 o                         
  -9   3   8        155.06        177.54        16.65 o                         
  -8   3   8        118.94         82.66        13.31 o                         
  -7   3   8        407.86        429.06        20.50 o                         
  -6   3   8        262.03        275.27        17.52 o                         
  -5   3   8         38.32         26.22        12.73 o                         
  -4   3   8        305.83        347.74        20.24 o                         
  -3   3   8       1388.74       1385.68        32.61 o                         
  -2   3   8        672.19        737.53        22.52 o                         
  -1   3   8       1407.49       1451.34        31.35 o                         
   0   3   8       1876.42       1945.72        35.03 o                         
   1   3   8        282.16        260.27        17.63 o                         
   2   3   8       1087.35       1040.92        28.06 o                         
   3   3   8        679.21        754.67        32.84 o                         
   4   3   8         51.73         25.75        17.17 o                         
   5   3   8         20.63         15.06        17.76 o                         
   6   3   8         20.53          2.32        20.23 o                         
   7   3   8         80.69         77.03        29.53 o                         
   8   3   8         32.42         37.00        19.52 o                         
   9   3   8         45.51         67.91        18.19 o                         
 -10   4   8         12.13         14.04        17.97 o                         
  -9   4   8         74.08         96.85        19.08 o                         
  -8   4   8        163.89        178.50        19.54 o                         
  -7   4   8        275.79        244.71        21.89 o                         
  -6   4   8         89.07         62.16        16.23 o                         
  -5   4   8       2359.37       2473.27        45.74 o                         
  -4   4   8        337.18        325.64        19.73 o                         
  -3   4   8        102.98         92.86        16.65 o                         
  -2   4   8         37.02         28.57        14.12 o                         
  -1   4   8        357.36        370.63        17.43 o                         
   0   4   8        368.25        372.81        17.10 o                         
   1   4   8        143.38        142.59        15.34 o                         
   2   4   8         61.21         75.79        16.69 o                         
   3   4   8        206.10        200.65        17.80 o                         
   4   4   8          2.90          3.71        18.65 o                         
   5   4   8        598.78        515.63        20.93 o                         
   6   4   8         61.85         41.96        13.21 o                         
   7   4   8        103.33         84.72        13.81 o                         
   8   4   8         10.56         26.85        16.17 o                         
   9   4   8         35.45         28.79        22.18 o                         
 -10   5   8        122.78        125.05        21.89 o                         
  -9   5   8         34.36         21.79        16.23 o                         
  -8   5   8         61.81         21.02        18.79 o                         
  -7   5   8        183.03        204.07        21.35 o                         
  -6   5   8        417.62        421.17        25.08 o                         
  -5   5   8         61.05         56.03        17.52 o                         
  -4   5   8        190.66        184.87        22.86 o                         
  -3   5   8         41.46         33.81        18.89 o                         
  -2   5   8        263.03        283.73        20.50 o                         
  -1   5   8          6.16          3.23        14.74 o                         
   0   5   8        236.17        259.90        21.81 o                         
   1   5   8         30.35         29.85        15.09 o                         
   2   5   8        307.44        326.84        18.93 o                         
   3   5   8        319.58        313.36        20.59 o                         
   4   5   8        218.52        205.43        18.67 o                         
   5   5   8        294.04        319.47        17.37 o                         
   6   5   8         61.72         73.88        12.72 o                         
   7   5   8          9.12          3.21        14.15 o                         
   8   5   8         61.81         71.17        14.84 o                         
   9   5   8          3.04         -3.48        23.25 o                         
  -9   6   8          3.51         -0.68        19.57 o                         
  -8   6   8        233.68        243.43        24.58 o                         
  -7   6   8         19.46         23.85        20.68 o                         
  -6   6   8          8.89         -7.66        16.91 o                         
  -5   6   8         48.59         39.38        18.38 o                         
  -4   6   8         98.63         97.03        20.37 o                         
  -3   6   8        156.44        184.54        25.40 o                         
  -2   6   8         50.54         59.92        19.37 o                         
  -1   6   8        101.54         89.22        19.46 o                         
   0   6   8         57.30         49.78        18.16 o                         
   1   6   8        580.48        669.50        34.23 o                         
   2   6   8         36.00         28.22        17.31 o                         
   3   6   8        149.63        135.60        15.96 o                         
   4   6   8          3.20          4.45        13.50 o                         
   5   6   8         59.80         43.75        16.40 o                         
   6   6   8         45.47         45.32        13.36 o                         
   7   6   8         47.35         69.65        21.56 o                         
   8   6   8         10.55         -0.19        18.14 o                         
  -9   7   8          9.52          5.03        19.25 o                         
  -8   7   8          1.80         -1.39        20.94 o                         
  -7   7   8         38.90         34.20        22.62 o                         
  -6   7   8          0.45          2.76        18.73 o                         
  -5   7   8        131.38        129.79        22.03 o                         
  -4   7   8         17.56         18.53        18.79 o                         
  -3   7   8       1018.90       1110.46        40.48 o                         
  -2   7   8          9.80          5.24        19.58 o                         
  -1   7   8        470.66        540.67        29.72 o                         
   0   7   8         55.60         68.40        19.90 o                         
   1   7   8        374.32        370.96        25.58 o                         
   2   7   8        305.36        340.92        24.33 o                         
   3   7   8         61.70         30.92        16.31 o                         
   4   7   8         86.80         81.98        16.39 o                         
   5   7   8         11.10          8.42        16.74 o                         
   6   7   8         29.27         10.78        13.60 o                         
   7   7   8          8.12         -4.90        21.03 o                         
  -8   8   8         17.74          0.90        21.64 o                         
  -7   8   8         10.66          3.26        23.38 o                         
  -6   8   8        174.46        164.49        24.54 o                         
  -5   8   8         73.67         62.96        22.18 o                         
  -4   8   8        459.67        497.91        30.76 o                         
  -3   8   8         14.34         -3.21        18.78 o                         
  -2   8   8         75.63         92.60        21.76 o                         
  -1   8   8         26.74         28.81        19.27 o                         
   0   8   8         93.91         99.08        21.29 o                         
   1   8   8          8.91          7.91        18.01 o                         
   2   8   8        258.27        290.99        23.64 o                         
   3   8   8         35.65         14.85        17.24 o                         
   4   8   8         70.61         63.01        21.13 o                         
   5   8   8         13.66          8.93        15.13 o                         
   6   8   8         25.23          8.06        30.49 o                         
  -7   9   8          3.24         -5.61        23.92 o                         
  -6   9   8         17.75         33.28        25.45 o                         
  -5   9   8         35.97         35.83        22.41 o                         
  -4   9   8         11.34         10.35        21.27 o                         
  -3   9   8         33.40         42.60        22.54 o                         
  -2   9   8         18.11         13.25        21.87 o                         
  -1   9   8         80.66         82.20        23.66 o                         
   0   9   8         36.74         21.33        19.11 o                         
   1   9   8        146.55        137.86        25.38 o                         
   2   9   8         38.57         53.49        22.08 o                         
   3   9   8         21.15         41.97        22.77 o                         
   4   9   8          1.11          2.00        20.44 o                         
   5   9   8         48.69         68.54        26.11 o                         
  -5  10   8          5.96         23.58        24.50 o                         
  -4  10   8         19.41         19.23        23.65 o                         
  -3  10   8          3.82         -2.24        23.59 o                         
  -2  10   8          1.43         -3.94        22.62 o                         
  -1  10   8          1.98         -9.15        23.97 o                         
   0  10   8        123.61        152.49        28.97 o                         
   1  10   8          8.15         14.48        17.82 o                         
   2  10   8         96.04        101.23        19.61 o                         
   3  10   8         17.97         22.22        17.05 o                         
   4  10   8          8.33         18.11        26.37 o                         
  -3  11   8         20.24         20.75        22.88 o                         
  -2  11   8         56.31         44.13        25.41 o                         
  -1  11   8         34.27         49.70        26.03 o                         
   0  11   8         35.57         40.67        25.51 o                         
   1  11   8         22.23         19.00        22.89 o                         
  -2 -11   9         19.44         36.79        32.60 o                         
  -1 -11   9         79.87         85.88        27.25 o                         
   0 -11   9         18.38          7.58        23.71 o                         
  -5 -10   9         20.83         19.87        26.61 o                         
  -4 -10   9          8.16         17.77        30.04 o                         
  -3 -10   9         10.37          1.30        31.20 o                         
  -2 -10   9         18.28         21.15        23.38 o                         
  -1 -10   9          4.78         -4.55        23.36 o                         
   0 -10   9         54.80         70.99        26.23 o                         
   1 -10   9          8.52         -0.28        23.66 o                         
   2 -10   9         82.34         95.25        23.81 o                         
   3 -10   9         13.15         21.33        24.96 o                         
   4 -10   9          8.49         17.86        25.30 o                         
  -6  -9   9         12.88         11.00        30.09 o                         
  -5  -9   9         43.90         52.29        20.23 o                         
  -4  -9   9         38.67         11.59        31.29 o                         
  -3  -9   9        146.85        158.40        32.76 o                         
  -2  -9   9         78.93         48.52        23.52 o                         
  -1  -9   9         95.48        127.66        26.85 o                         
   0  -9   9         15.68         19.98        22.64 o                         
   1  -9   9         24.49         32.69        22.09 o                         
   2  -9   9         10.85          9.35        22.68 o                         
   3  -9   9         65.13         59.30        26.71 o                         
   4  -9   9         65.29         59.58        28.69 o                         
   5  -9   9          4.50          1.20        25.05 o                         
  -8  -8   9         26.41         30.66        22.44 o                         
  -7  -8   9          4.41         -4.68        22.15 o                         
  -6  -8   9         39.00         52.81        29.67 o                         
  -5  -8   9         44.77         52.63        21.81 o                         
  -4  -8   9        331.41        393.24        36.86 o                         
  -3  -8   9         18.16         11.01        25.20 o                         
  -2  -8   9          9.10         -5.53        25.35 o                         
  -1  -8   9        203.13        215.34        26.36 o                         
   0  -8   9        463.95        469.50        30.92 o                         
   1  -8   9         16.65         14.37        21.20 o                         
   2  -8   9        163.94        141.53        24.51 o                         
   3  -8   9         52.57         39.30        23.71 o                         
   4  -8   9         21.58         21.11        22.26 o                         
   5  -8   9         11.16         16.53        22.40 o                         
   6  -8   9        120.42        128.67        23.70 o                         
  -9  -7   9        116.23        120.59        19.24 o                         
  -8  -7   9         21.53         17.92        17.98 o                         
  -7  -7   9         12.88          7.55        16.59 o                         
  -6  -7   9          7.68          2.52        24.03 o                         
  -5  -7   9         65.37         66.22        26.41 o                         
  -4  -7   9         67.30         58.97        23.22 o                         
  -3  -7   9         27.29         39.61        23.50 o                         
  -2  -7   9        317.13        291.99        35.98 o                         
  -1  -7   9        262.89        267.92        26.81 o                         
   0  -7   9        169.07        175.71        25.62 o                         
   1  -7   9       1517.88       1502.29        51.22 o                         
   2  -7   9        353.39        328.09        30.15 o                         
   3  -7   9        237.68        262.01        28.86 o                         
   4  -7   9         12.32          5.84        19.80 o                         
   5  -7   9          7.33          3.90        19.78 o                         
   6  -7   9         77.25         63.49        20.35 o                         
   7  -7   9         13.63          4.70        19.70 o                         
  -9  -6   9         45.65         48.78        15.22 o                         
  -8  -6   9        215.58        225.62        20.17 o                         
  -7  -6   9        162.09        158.39        21.09 o                         
  -6  -6   9        506.22        444.88        32.66 o                         
  -5  -6   9         69.51         71.19        26.98 o                         
  -4  -6   9         37.56         38.63        18.07 o                         
  -3  -6   9         41.54         48.42        22.85 o                         
  -2  -6   9        106.33        118.17        25.31 o                         
  -1  -6   9        890.81        847.31        43.19 o                         
   0  -6   9        338.51        337.62        28.06 o                         
   1  -6   9        410.39        433.80        31.98 o                         
   2  -6   9        565.56        558.20        33.57 o                         
   3  -6   9        858.32        825.45        35.70 o                         
   4  -6   9         26.57         15.17        18.41 o                         
   5  -6   9         28.61         26.90        18.14 o                         
   6  -6   9         25.78         11.08        23.06 o                         
   7  -6   9         29.41         19.74        25.13 o                         
   8  -6   9          5.04         -2.10        20.59 o                         
 -10  -5   9         41.75         38.21        16.03 o                         
  -9  -5   9        135.34        123.37        16.02 o                         
  -8  -5   9         21.59         16.99        14.62 o                         
  -7  -5   9         82.07         57.55        17.81 o                         
  -6  -5   9        188.37        158.20        22.36 o                         
  -5  -5   9        199.32        191.00        24.18 o                         
  -4  -5   9       1006.14       1029.03        48.06 o                         
  -3  -5   9        996.46       1069.98        34.47 o                         
  -2  -5   9        401.47        369.26        27.32 o                         
  -1  -5   9        149.06        142.67        19.33 o                         
   0  -5   9        455.26        486.10        37.99 o                         
   1  -5   9        371.12        348.22        28.74 o                         
   2  -5   9         46.69         23.05        20.21 o                         
   3  -5   9        145.41        142.28        19.54 o                         
   4  -5   9        313.91        348.90        24.64 o                         
   5  -5   9        246.99        212.03        27.62 o                         
   6  -5   9         91.11         82.03        24.09 o                         
   7  -5   9         64.53         61.88        23.08 o                         
   8  -5   9          5.72          4.55        23.14 o                         
 -10  -4   9          4.39          7.36        13.19 o                         
  -9  -4   9          8.59          6.38        12.67 o                         
  -8  -4   9         45.94         42.77        12.57 o                         
  -7  -4   9          3.06         -4.51        15.47 o                         
  -6  -4   9         81.89         68.28        18.52 o                         
  -5  -4   9       1262.96       1303.44        42.09 o                         
  -4  -4   9        305.44        290.42        24.49 o                         
  -3  -4   9        480.55        466.36        23.46 o                         
  -2  -4   9         69.31         51.13        14.53 o                         
  -1  -4   9         57.08         84.34        20.14 o                         
   0  -4   9        511.08        535.02        35.73 o                         
   1  -4   9        117.72        150.09        20.31 o                         
   2  -4   9          8.03         -1.67        14.73 o                         
   3  -4   9        215.70        218.55        20.51 o                         
   4  -4   9         33.14         11.59        18.40 o                         
   5  -4   9       1406.42       1386.66        45.88 o                         
   6  -4   9        256.94        292.22        30.14 o                         
   7  -4   9         37.48         29.57        23.68 o                         
   8  -4   9          7.18         19.96        20.81 o                         
   9  -4   9         35.19         57.77        29.30 o                         
 -11  -3   9         21.35         24.29        15.64 o                         
 -10  -3   9         46.61         56.64        17.04 o                         
  -9  -3   9         19.01         26.41        16.53 o                         
  -8  -3   9         23.94         20.87        14.46 o                         
  -7  -3   9         20.87         22.77        14.93 o                         
  -6  -3   9         78.29         74.65        12.68 o                         
  -5  -3   9         63.47         56.05        15.60 o                         
  -4  -3   9        936.84        955.49        36.94 o                         
  -3  -3   9        797.05        826.48        25.26 o                         
  -2  -3   9        124.65        129.21        18.78 o                         
  -1  -3   9        219.43        240.95        27.87 o                         
   0  -3   9        167.81        186.16        19.07 o                         
   1  -3   9        408.78        415.17        23.18 o                         
   2  -3   9        350.21        363.72        22.47 o                         
   3  -3   9        311.97        332.04        30.08 o                         
   4  -3   9        269.68        272.85        34.05 o                         
   5  -3   9          6.54         16.65        20.58 o                         
   6  -3   9        265.82        244.21        27.53 o                         
   7  -3   9        463.27        461.19        41.30 o                         
   8  -3   9         33.82         31.84        28.58 o                         
   9  -3   9          7.46         17.38        28.78 o                         
 -11  -2   9         23.72         14.21        18.50 o                         
 -10  -2   9         26.16          0.11        16.09 o                         
  -9  -2   9         24.05         24.94        19.10 o                         
  -8  -2   9        277.74        308.88        20.65 o                         
  -7  -2   9        198.22        223.84        16.47 o                         
  -6  -2   9         66.49         67.70        14.31 o                         
  -5  -2   9        283.21        266.27        16.77 o                         
  -4  -2   9        412.08        410.74        26.57 o                         
  -3  -2   9        156.26        149.09        16.99 o                         
  -2  -2   9       1169.99       1384.77        55.73 o                         
  -1  -2   9        287.81        303.60        15.47 o                         
   0  -2   9        269.61        296.64        19.80 o                         
   1  -2   9        161.32        177.85        21.84 o                         
   2  -2   9       1671.02       1709.69        61.86 o                         
   3  -2   9        913.65        947.12        31.02 o                         
   4  -2   9        199.59        184.93        25.75 o                         
   5  -2   9         35.30         29.16        21.56 o                         
   6  -2   9        223.15        195.05        31.63 o                         
   7  -2   9         25.85         -2.95        27.90 o                         
   8  -2   9         93.19        105.41        38.70 o                         
   9  -2   9          0.13         -9.43        36.60 o                         
 -11  -1   9         19.20         10.70        13.35 o                         
 -10  -1   9         18.61         29.19        14.80 o                         
  -9  -1   9         23.05          5.89        12.15 o                         
  -8  -1   9         94.11         94.06        12.86 o                         
  -7  -1   9        156.50        162.41        14.39 o                         
  -6  -1   9        673.53        664.24        18.12 o                         
  -5  -1   9         75.18         68.94        13.57 o                         
  -4  -1   9          2.26        -13.27        13.27 o                         
  -3  -1   9         47.67         46.51        15.28 o                         
  -2  -1   9       6485.52       6393.70        74.91 o                         
  -1  -1   9        874.79        818.80        26.17 o                         
   0  -1   9        217.34        252.95        16.07 o                         
   1  -1   9        214.79        178.31        13.83 o                         
   2  -1   9        202.09        191.84        19.97 o                         
   3  -1   9        468.72        476.98        34.39 o                         
   4  -1   9        190.70        181.97        35.43 o                         
   5  -1   9        263.57        303.07        40.15 o                         
   6  -1   9        184.78        186.40        28.15 o                         
   7  -1   9        365.37        363.01        43.51 o                         
   8  -1   9         77.65         99.68        40.23 o                         
   9  -1   9          4.03          6.53        36.28 o                         
 -11   0   9         49.45         45.96        15.51 o                         
 -10   0   9         80.93         98.29        16.42 o                         
  -9   0   9         18.61         10.01        13.93 o                         
  -8   0   9        167.94        174.40        14.76 o                         
  -7   0   9         31.16         36.02        13.14 o                         
  -6   0   9          8.25          5.69         9.88 o                         
  -5   0   9         31.13         18.26        11.20 o                         
  -4   0   9        171.52        200.14        16.24 o                         
  -3   0   9         38.21         45.10        12.43 o                         
  -2   0   9       1810.58       1731.72        33.24 o                         
  -1   0   9        263.33        265.60        15.80 o                         
   0   0   9       3443.40       3769.85        45.00 o                         
   1   0   9        259.36        290.32        18.81 o                         
   2   0   9        148.39        112.92        19.10 o                         
   3   0   9          8.73         10.81        15.38 o                         
   4   0   9         12.20        -13.25        14.56 o                         
   5   0   9          2.72         -4.07        16.00 o                         
   6   0   9         21.51         24.84        31.80 o                         
   7   0   9        111.86         98.69        23.27 o                         
   8   0   9        348.13        301.07        27.95 o                         
   9   0   9         21.16         -1.59        29.54 o                         
  10   0   9        167.26        154.30        44.41 o                         
 -11   1   9         77.61         92.57        17.65 o                         
 -10   1   9         10.86          4.85        17.11 o                         
  -9   1   9         57.99         51.08        15.24 o                         
  -8   1   9        177.88        191.54        17.48 o                         
  -7   1   9         52.72         52.43        12.89 o                         
  -6   1   9        175.68        176.65        14.02 o                         
  -5   1   9        373.22        393.24        19.41 o                         
  -4   1   9          9.60        -13.83        13.83 o                         
  -3   1   9        231.91        208.87        14.16 o                         
  -2   1   9       3055.13       3371.64        56.93 o                         
  -1   1   9        807.15        736.21        20.86 o                         
   0   1   9        533.38        539.42        17.73 o                         
   1   1   9        155.68        143.18        15.01 o                         
   2   1   9        397.55        390.78        24.58 o                         
   3   1   9       1123.83       1184.67        35.16 o                         
   4   1   9        924.60        898.53        45.18 o                         
   5   1   9        206.88        172.75        36.46 o                         
   6   1   9         56.94         22.07        31.42 o                         
   7   1   9        313.02        305.94        41.64 o                         
   8   1   9        140.59        155.51        28.63 o                         
   9   1   9         15.84         11.79        14.90 o                         
 -11   2   9         38.87         32.38        16.91 o                         
 -10   2   9        130.29        142.29        18.26 o                         
  -9   2   9          4.96          5.18        14.15 o                         
  -8   2   9         76.02         64.66        13.70 o                         
  -7   2   9         50.02         63.50        13.74 o                         
  -6   2   9        104.77         90.70        14.19 o                         
  -5   2   9        110.46        104.85        10.83 o                         
  -4   2   9         85.01         83.02        17.60 o                         
  -3   2   9        326.01        325.19        19.45 o                         
  -2   2   9       4254.97       3994.77        66.15 o                         
  -1   2   9        157.85        146.39        12.09 o                         
   0   2   9        482.12        430.64        16.82 o                         
   1   2   9        102.37         78.03        12.35 o                         
   2   2   9       2680.99       2572.08        47.00 o                         
   3   2   9        565.78        580.64        23.85 o                         
   4   2   9         53.65         31.99        24.21 o                         
   5   2   9         81.58         68.00        27.28 o                         
   6   2   9         76.82         39.23        26.62 o                         
   7   2   9         23.14          7.90        23.97 o                         
   8   2   9         54.76         59.30        26.07 o                         
   9   2   9          0.03         16.66        24.13 o                         
 -11   3   9          6.08         -3.80        17.65 o                         
 -10   3   9         17.27         16.35        13.78 o                         
  -9   3   9         79.09         90.30        14.11 o                         
  -8   3   9          5.64         -4.09        12.16 o                         
  -7   3   9         80.89         75.20        15.07 o                         
  -6   3   9         23.34         11.99        12.29 o                         
  -5   3   9         12.88         10.81        15.04 o                         
  -4   3   9       1055.47       1074.62        33.19 o                         
  -3   3   9        566.99        575.08        24.14 o                         
  -2   3   9        367.23        335.74        18.18 o                         
  -1   3   9        908.71        847.06        28.84 o                         
   0   3   9        253.17        248.86        20.93 o                         
   1   3   9         95.31         94.68        16.10 o                         
   2   3   9         88.52        108.90        15.47 o                         
   3   3   9         75.56         64.61        20.36 o                         
   4   3   9       1197.67       1286.28        41.26 o                         
   5   3   9          2.42         -7.51        18.62 o                         
   6   3   9        186.78        143.76        35.39 o                         
   7   3   9        171.32        162.54        31.38 o                         
   8   3   9         10.20         -3.24        30.90 o                         
   9   3   9          4.10          5.15        18.42 o                         
 -10   4   9         19.97         29.71        16.58 o                         
  -9   4   9         39.76         43.96        15.15 o                         
  -8   4   9         44.05         48.48        16.15 o                         
  -7   4   9          6.97         13.58        15.40 o                         
  -6   4   9         17.92         26.18        15.49 o                         
  -5   4   9        869.41        905.52        26.90 o                         
  -4   4   9        116.31        146.76        19.37 o                         
  -3   4   9        247.94        272.44        23.17 o                         
  -2   4   9         41.71         17.93        14.04 o                         
  -1   4   9         73.71         67.05        14.29 o                         
   0   4   9        125.17        132.58        15.40 o                         
   1   4   9        447.40        360.24        21.64 o                         
   2   4   9          4.55          4.94        14.31 o                         
   3   4   9        176.83        157.17        20.67 o                         
   4   4   9        156.64        154.48        25.18 o                         
   5   4   9        370.48        322.43        26.03 o                         
   6   4   9         67.95         56.49        20.19 o                         
   7   4   9         14.56          6.46        17.14 o                         
   8   4   9          2.86         -6.57        14.79 o                         
   9   4   9          8.19         -6.31        26.45 o                         
 -10   5   9         72.77         94.26        20.80 o                         
  -9   5   9        232.25        256.05        20.41 o                         
  -8   5   9         44.90         23.41        18.49 o                         
  -7   5   9         19.14        -11.42        16.84 o                         
  -6   5   9         38.19         25.60        17.46 o                         
  -5   5   9         48.55         58.40        19.48 o                         
  -4   5   9        414.70        408.86        29.77 o                         
  -3   5   9       1298.53       1391.65        42.06 o                         
  -2   5   9        654.82        662.69        28.24 o                         
  -1   5   9        359.83        358.03        24.52 o                         
   0   5   9        457.88        437.34        22.91 o                         
   1   5   9        506.25        534.42        23.61 o                         
   2   5   9         57.76         64.54        14.09 o                         
   3   5   9         56.00         53.71        17.82 o                         
   4   5   9        156.64        143.58        19.23 o                         
   5   5   9        306.87        299.66        18.06 o                         
   6   5   9        114.41        110.92        14.16 o                         
   7   5   9         36.03         22.91        11.35 o                         
   8   5   9         21.10         29.15        13.78 o                         
  -9   6   9         77.27         75.48        20.83 o                         
  -8   6   9        171.35        195.19        24.09 o                         
  -7   6   9        294.29        318.15        27.78 o                         
  -6   6   9        272.53        275.09        23.24 o                         
  -5   6   9         24.66        -14.97        18.61 o                         
  -4   6   9        142.76        145.56        23.59 o                         
  -3   6   9        204.92        208.28        25.92 o                         
  -2   6   9        356.54        383.53        26.66 o                         
  -1   6   9        463.87        465.24        28.04 o                         
   0   6   9        837.10        821.36        33.69 o                         
   1   6   9        177.84        165.99        20.72 o                         
   2   6   9        623.26        618.02        25.73 o                         
   3   6   9        562.82        555.35        24.98 o                         
   4   6   9         88.24         93.90        17.04 o                         
   5   6   9          5.78          9.41        15.05 o                         
   6   6   9         22.63         19.05        13.38 o                         
   7   6   9         88.00         83.45        16.98 o                         
   8   6   9         12.39          1.05        25.63 o                         
  -9   7   9        121.28        125.50        23.33 o                         
  -8   7   9         27.00         30.29        21.57 o                         
  -7   7   9         49.58         50.28        23.78 o                         
  -6   7   9         16.12         14.19        19.37 o                         
  -5   7   9        320.27        332.24        25.01 o                         
  -4   7   9        239.75        232.44        25.23 o                         
  -3   7   9        134.03        147.28        23.85 o                         
  -2   7   9        364.83        350.23        27.27 o                         
  -1   7   9        120.82        114.10        21.93 o                         
   0   7   9         36.18         11.01        18.72 o                         
   1   7   9       1293.47       1246.53        41.08 o                         
   2   7   9        142.01        118.69        20.02 o                         
   3   7   9         63.10         61.11        15.94 o                         
   4   7   9         11.27         -7.15        15.56 o                         
   5   7   9         26.07         24.78        18.02 o                         
   6   7   9         49.69         49.18        14.97 o                         
   7   7   9         28.39          8.81        20.63 o                         
  -8   8   9         20.80          6.26        22.72 o                         
  -7   8   9         16.01         18.21        24.19 o                         
  -6   8   9         34.64         49.43        22.22 o                         
  -5   8   9         96.60         96.29        23.13 o                         
  -4   8   9        115.63        107.65        23.49 o                         
  -3   8   9         14.33         20.59        21.94 o                         
  -2   8   9          3.40          6.19        20.65 o                         
  -1   8   9        372.56        380.92        27.42 o                         
   0   8   9        331.43        320.67        29.68 o                         
   1   8   9         22.70         23.59        18.48 o                         
   2   8   9        107.08        100.10        20.68 o                         
   3   8   9         51.85         41.39        18.25 o                         
   4   8   9          4.70        -13.84        16.44 o                         
   5   8   9          9.83         26.66        20.04 o                         
   6   8   9         51.11         46.35        22.52 o                         
  -7   9   9         98.07        107.31        26.02 o                         
  -6   9   9         21.39         13.54        21.78 o                         
  -5   9   9         58.09         65.29        23.11 o                         
  -4   9   9         77.91         74.46        24.22 o                         
  -3   9   9        236.27        278.93        28.06 o                         
  -2   9   9         72.18         92.25        24.26 o                         
  -1   9   9         42.09         36.51        21.62 o                         
   0   9   9          4.00          6.17        20.57 o                         
   1   9   9         43.76         44.96        21.87 o                         
   2   9   9         49.49         56.12        20.60 o                         
   3   9   9         50.35         51.92        23.34 o                         
   4   9   9         15.49          5.49        21.37 o                         
   5   9   9          0.92          0.13        17.11 o                         
  -5  10   9          4.50          3.17        24.98 o                         
  -4  10   9         14.45         10.84        22.46 o                         
  -3  10   9         50.85         59.15        24.26 o                         
  -2  10   9         29.65         36.42        25.60 o                         
  -1  10   9         17.89         -4.10        25.71 o                         
   0  10   9         18.05         13.48        23.82 o                         
   1  10   9          2.40         12.45        23.46 o                         
   2  10   9         33.33         30.94        17.53 o                         
   3  10   9          5.20         28.00        24.05 o                         
  -1  11   9         70.43         87.19        28.10 o                         
   0  11   9         13.53         14.02        25.54 o                         
  -4 -10  10          2.60         -4.60        28.38 o                         
  -3 -10  10         15.63         14.63        32.06 o                         
  -2 -10  10         33.12         56.92        33.05 o                         
  -1 -10  10          8.27          1.48        24.68 o                         
   0 -10  10          4.33          7.56        24.89 o                         
   1 -10  10          5.90          8.68        23.83 o                         
   2 -10  10         54.20         78.25        25.94 o                         
   3 -10  10         10.45          6.91        26.20 o                         
  -6  -9  10         38.52         31.37        28.96 o                         
  -5  -9  10         24.33         37.02        24.38 o                         
  -4  -9  10         19.75          6.83        27.23 o                         
  -3  -9  10         72.92        103.35        32.45 o                         
  -2  -9  10          8.87          3.06        29.21 o                         
  -1  -9  10         78.01         87.67        25.48 o                         
   0  -9  10         47.76         68.23        25.81 o                         
   1  -9  10          3.86         15.40        21.46 o                         
   2  -9  10        300.71        284.26        33.70 o                         
   3  -9  10         30.21         40.80        25.90 o                         
   4  -9  10         29.34          5.00        23.47 o                         
   5  -9  10         27.30          9.74        23.73 o                         
  -7  -8  10         22.87          7.90        16.80 o                         
  -6  -8  10         50.93         68.71        32.11 o                         
  -5  -8  10          6.34        -13.48        18.89 o                         
  -4  -8  10          8.05         22.14        25.10 o                         
  -3  -8  10         15.52         16.17        26.39 o                         
  -2  -8  10         11.68         15.03        25.66 o                         
  -1  -8  10         31.33         34.33        21.93 o                         
   0  -8  10         67.88         63.87        22.93 o                         
   1  -8  10         17.68          0.80        21.28 o                         
   2  -8  10         41.88         20.95        23.92 o                         
   3  -8  10         50.93         47.99        24.24 o                         
   4  -8  10         16.01         23.91        23.39 o                         
   5  -8  10         12.14         20.98        20.73 o                         
   6  -8  10         30.80         31.89        20.84 o                         
  -8  -7  10          1.79          3.27        19.54 o                         
  -7  -7  10         22.61         -1.05        24.06 o                         
  -6  -7  10          6.33         -4.41        22.50 o                         
  -5  -7  10        346.85        291.52        36.51 o                         
  -4  -7  10         49.90         58.23        19.93 o                         
  -3  -7  10        306.88        309.92        32.58 o                         
  -2  -7  10         29.86         31.71        23.93 o                         
  -1  -7  10          9.29          1.46        22.29 o                         
   0  -7  10        233.45        191.95        26.71 o                         
   1  -7  10         62.40         43.17        24.86 o                         
   2  -7  10         66.20         64.07        21.69 o                         
   3  -7  10         83.76         87.22        22.31 o                         
   4  -7  10         88.42         90.71        22.10 o                         
   5  -7  10         62.44         60.67        22.04 o                         
   6  -7  10         21.50         21.96        18.86 o                         
   7  -7  10          9.14         10.58        25.23 o                         
  -9  -6  10         26.97         17.89        14.05 o                         
  -8  -6  10         61.87         45.62        17.94 o                         
  -7  -6  10        273.22        255.11        29.05 o                         
  -6  -6  10         26.60         24.30        20.23 o                         
  -5  -6  10        363.55        338.75        29.11 o                         
  -4  -6  10          0.52        -22.28        24.16 o                         
  -3  -6  10        256.31        274.70        27.58 o                         
  -2  -6  10        353.65        340.35        26.39 o                         
  -1  -6  10        428.85        468.65        30.50 o                         
   0  -6  10       1157.95       1200.18        55.89 o                         
   1  -6  10         67.22         36.05        24.31 o                         
   2  -6  10        165.24        158.30        26.37 o                         
   3  -6  10         34.72         37.86        18.77 o                         
   4  -6  10        660.10        625.02        31.73 o                         
   5  -6  10         50.71         65.11        19.94 o                         
   6  -6  10         23.55         43.81        25.65 o                         
   7  -6  10         30.48         39.98        24.66 o                         
   8  -6  10          8.43         13.47        25.98 o                         
 -10  -5  10         10.95         12.68        15.39 o                         
  -9  -5  10         31.65         29.29        15.96 o                         
  -8  -5  10          9.52          8.71        18.60 o                         
  -7  -5  10        175.36        155.16        23.23 o                         
  -6  -5  10         41.85         24.37        19.13 o                         
  -5  -5  10         82.47         81.46        22.64 o                         
  -4  -5  10         81.73         69.00        16.65 o                         
  -3  -5  10         35.26         29.64        18.72 o                         
  -2  -5  10        955.91        959.58        37.93 o                         
  -1  -5  10        348.88        355.51        26.75 o                         
   0  -5  10        137.83        111.19        25.42 o                         
   1  -5  10        260.24        290.60        28.20 o                         
   2  -5  10          8.28         17.75        18.33 o                         
   3  -5  10        118.30         92.92        20.06 o                         
   4  -5  10         48.61         37.94        19.84 o                         
   5  -5  10         41.67         -0.17        21.47 o                         
   6  -5  10        257.46        272.29        30.38 o                         
   7  -5  10          4.88          4.08        25.08 o                         
   8  -5  10         23.00         23.23        25.30 o                         
 -10  -4  10          7.30          8.60        13.30 o                         
  -9  -4  10        165.36        174.11        16.18 o                         
  -8  -4  10          1.05         -5.71        12.41 o                         
  -7  -4  10         75.28         50.11        14.09 o                         
  -6  -4  10         20.13         25.69        20.63 o                         
  -5  -4  10         37.71         45.51        24.95 o                         
  -4  -4  10        193.18        221.13        26.58 o                         
  -3  -4  10        313.32        332.67        27.82 o                         
  -2  -4  10        451.40        438.08        34.86 o                         
  -1  -4  10        979.71       1022.65        47.65 o                         
   0  -4  10        669.62        727.88        34.97 o                         
   1  -4  10       2195.54       2034.56        63.13 o                         
   2  -4  10         58.66         51.46        19.43 o                         
   3  -4  10        261.04        266.17        22.67 o                         
   4  -4  10        168.76        160.25        27.27 o                         
   5  -4  10         21.87         21.95        23.79 o                         
   6  -4  10         29.44          2.00        23.00 o                         
   7  -4  10         12.63         12.50        23.01 o                         
   8  -4  10         19.06         32.03        31.07 o                         
   9  -4  10          2.68          1.34        27.74 o                         
 -10  -3  10         50.72         50.40        16.46 o                         
  -9  -3  10          8.20          8.16        14.18 o                         
  -8  -3  10        214.07        204.77        17.93 o                         
  -7  -3  10         44.51         42.63        13.06 o                         
  -6  -3  10        292.25        274.67        16.15 o                         
  -5  -3  10        193.86        187.96        16.47 o                         
  -4  -3  10       1120.41       1155.00        45.27 o                         
  -3  -3  10        156.46        139.94        17.24 o                         
  -2  -3  10        342.73        317.93        25.94 o                         
  -1  -3  10       2764.47       2850.85        66.00 o                         
   0  -3  10       2397.91       2357.41        87.32 o                         
   1  -3  10       1783.20       1847.59        37.55 o                         
   2  -3  10        113.40        101.23        20.37 o                         
   3  -3  10        453.34        505.73        36.38 o                         
   4  -3  10        144.16        120.59        27.39 o                         
   5  -3  10         46.84         44.40        25.04 o                         
   6  -3  10        385.95        405.10        36.43 o                         
   7  -3  10         38.51         12.21        32.48 o                         
   8  -3  10          3.56         49.69        32.49 o                         
   9  -3  10        106.11        131.51        35.89 o                         
 -11  -2  10          6.05         13.21        20.77 o                         
 -10  -2  10         32.62         33.87        18.53 o                         
  -9  -2  10         29.63         14.39        15.46 o                         
  -8  -2  10         12.76          3.52        14.40 o                         
  -7  -2  10        179.73        163.33        16.75 o                         
  -6  -2  10       1177.94       1229.06        31.89 o                         
  -5  -2  10        130.71        135.58        15.74 o                         
  -4  -2  10         79.41         65.51        15.71 o                         
  -3  -2  10         76.76         82.88        16.02 o                         
  -2  -2  10       1434.92       1654.59        52.92 o                         
  -1  -2  10         74.71         94.44        14.39 o                         
   0  -2  10         21.52         31.89        13.34 o                         
   1  -2  10         77.90        106.62        19.58 o                         
   2  -2  10        258.46        215.65        30.02 o                         
   3  -2  10         30.81         18.09        21.71 o                         
   4  -2  10        476.30        476.78        26.62 o                         
   5  -2  10         29.70         53.72        26.81 o                         
   6  -2  10        228.16        235.27        38.70 o                         
   7  -2  10        120.71        142.43        40.59 o                         
   8  -2  10         88.38        104.58        40.12 o                         
   9  -2  10         17.14         31.99        39.04 o                         
 -11  -1  10         14.32         30.33        15.17 o                         
 -10  -1  10         28.72         32.74        13.72 o                         
  -9  -1  10         13.50         18.04        12.87 o                         
  -8  -1  10         68.35         64.65        12.74 o                         
  -7  -1  10          7.94          6.32        12.09 o                         
  -6  -1  10        166.87        166.40        11.94 o                         
  -5  -1  10        149.96        177.74        17.76 o                         
  -4  -1  10       3028.71       3227.21        49.34 o                         
  -3  -1  10        900.18        794.43        29.88 o                         
  -2  -1  10        572.02        594.61        25.75 o                         
  -1  -1  10         48.56         39.98        12.36 o                         
   0  -1  10         77.00         87.52        14.36 o                         
   1  -1  10        418.55        433.64        20.91 o                         
   2  -1  10       1114.24       1208.15        37.93 o                         
   3  -1  10         78.70         62.48        16.89 o                         
   4  -1  10         99.52         84.22        26.45 o                         
   5  -1  10        599.19        572.95        52.12 o                         
   6  -1  10         29.10         12.41        30.38 o                         
   7  -1  10         17.88         12.91        32.78 o                         
   8  -1  10         21.67         24.12        19.48 o                         
   9  -1  10         24.96         16.71        38.70 o                         
 -11   0  10          8.33         24.82        15.11 o                         
 -10   0  10        123.57        123.43        16.90 o                         
  -9   0  10         48.86         55.50        13.97 o                         
  -8   0  10       1064.23       1031.73        26.57 o                         
  -7   0  10        231.57        223.04        16.17 o                         
  -6   0  10        160.75        155.66        14.06 o                         
  -5   0  10        148.70        157.22        14.61 o                         
  -4   0  10       1748.37       1804.43        41.29 o                         
  -3   0  10        394.17        412.72        19.70 o                         
  -2   0  10       1181.70       1247.64        33.13 o                         
  -1   0  10        225.02        224.21        15.92 o                         
   0   0  10       5526.62       5887.52       104.37 o                         
   1   0  10         10.28        -10.94        10.94 o                         
   2   0  10       2155.65       2233.48        61.97 o                         
   3   0  10        113.33        106.65        19.94 o                         
   4   0  10        252.37        221.02        22.15 o                         
   5   0  10        108.57        105.62        19.63 o                         
   6   0  10        174.87        155.92        20.52 o                         
   7   0  10         19.01          5.80        32.38 o                         
   8   0  10          0.08         -2.81        20.64 o                         
   9   0  10          0.88         -9.06        28.53 o                         
 -11   1  10          2.91          3.68        17.77 o                         
 -10   1  10         34.14         27.49        16.83 o                         
  -9   1  10         26.27         24.05        14.96 o                         
  -8   1  10        166.00        147.85        16.26 o                         
  -7   1  10          8.67         11.20        13.17 o                         
  -6   1  10        143.54        135.93        13.45 o                         
  -5   1  10        273.93        264.83        18.07 o                         
  -4   1  10       3423.58       3564.15        55.27 o                         
  -3   1  10        687.73        657.52        26.05 o                         
  -2   1  10        942.99       1006.46        26.57 o                         
  -1   1  10        177.28        156.22        14.15 o                         
   0   1  10        346.36        321.32        16.06 o                         
   1   1  10        120.54        112.58        12.93 o                         
   2   1  10       1900.70       1947.27        46.89 o                         
   3   1  10        102.60         94.96        18.33 o                         
   4   1  10        310.40        335.41        22.85 o                         
   5   1  10        154.47        158.15        35.96 o                         
   6   1  10        106.10        121.14        34.68 o                         
   7   1  10         43.18         54.85        33.70 o                         
   8   1  10         17.83         11.12        24.32 o                         
   9   1  10          8.10         16.37        25.09 o                         
 -11   2  10          1.54         10.80        16.44 o                         
 -10   2  10         39.64         36.73        15.76 o                         
  -9   2  10         25.66         26.36        14.02 o                         
  -8   2  10         51.17         42.93        14.14 o                         
  -7   2  10        627.08        650.46        20.89 o                         
  -6   2  10       1609.45       1633.03        33.76 o                         
  -5   2  10        240.31        231.15        13.65 o                         
  -4   2  10         18.23         13.07        12.02 o                         
  -3   2  10         40.83         51.48        12.75 o                         
  -2   2  10       5732.64       5527.67        91.85 o                         
  -1   2  10        186.21        178.81        13.90 o                         
   0   2  10         52.35         61.57        10.44 o                         
   1   2  10        260.11        291.54        19.67 o                         
   2   2  10        143.08        137.13        18.20 o                         
   3   2  10         33.23         18.79        14.14 o                         
   4   2  10       1003.84       1049.91        30.87 o                         
   5   2  10         24.49          9.51        26.73 o                         
   6   2  10         47.51         25.50        27.43 o                         
   7   2  10         71.63         57.44        34.32 o                         
   8   2  10        120.77        115.93        28.93 o                         
   9   2  10          3.99          3.64        24.02 o                         
 -10   3  10         52.72         60.67        14.40 o                         
  -9   3  10          8.68          9.97        12.85 o                         
  -8   3  10        223.83        199.96        15.74 o                         
  -7   3  10         25.54         21.09        13.44 o                         
  -6   3  10        476.90        474.75        22.58 o                         
  -5   3  10        250.04        241.49        19.73 o                         
  -4   3  10       1041.74       1056.23        32.60 o                         
  -3   3  10         76.95         61.62        13.78 o                         
  -2   3  10         70.04         80.10        14.65 o                         
  -1   3  10       1038.78       1152.57        31.32 o                         
   0   3  10        478.45        606.62        24.62 o                         
   1   3  10        545.95        536.25        25.72 o                         
   2   3  10        154.43        157.45        16.22 o                         
   3   3  10        187.73        183.11        18.74 o                         
   4   3  10         32.68         -2.06        19.32 o                         
   5   3  10         53.83         42.32        23.74 o                         
   6   3  10        643.06        622.66        50.53 o                         
   7   3  10         12.16          3.16        33.29 o                         
   8   3  10         15.50         17.29        33.68 o                         
   9   3  10         21.23         -2.00        19.04 o                         
 -10   4  10         10.61          7.53        16.11 o                         
  -9   4  10        153.00        155.24        18.82 o                         
  -8   4  10          2.07         19.15        16.14 o                         
  -7   4  10        167.60        158.30        18.46 o                         
  -6   4  10         94.10        107.64        17.53 o                         
  -5   4  10         31.18         34.66        16.99 o                         
  -4   4  10        679.46        595.99        28.05 o                         
  -3   4  10        262.42        271.53        19.92 o                         
  -2   4  10        332.84        338.19        21.49 o                         
  -1   4  10       1204.95       1134.58        32.11 o                         
   0   4  10        456.62        463.52        22.84 o                         
   1   4  10       2006.91       2029.98        39.48 o                         
   2   4  10         82.62         58.93        20.49 o                         
   3   4  10         71.47         80.72        24.41 o                         
   4   4  10        348.82        368.86        32.93 o                         
   5   4  10         22.55         19.02        21.22 o                         
   6   4  10         91.83         84.65        22.76 o                         
   7   4  10         20.41          9.19        20.23 o                         
   8   4  10         79.13         96.63        19.80 o                         
 -10   5  10          9.23         -1.71        16.59 o                         
  -9   5  10          7.06          8.13        17.70 o                         
  -8   5  10          7.09         -5.62        18.38 o                         
  -7   5  10        202.59        205.23        19.79 o                         
  -6   5  10        206.62        201.13        21.68 o                         
  -5   5  10         21.14         -1.32        18.83 o                         
  -4   5  10        318.55        334.65        23.10 o                         
  -3   5  10         83.44         70.92        16.50 o                         
  -2   5  10        805.32        790.72        31.94 o                         
  -1   5  10        137.67        132.00        20.25 o                         
   0   5  10         41.87         32.34        17.14 o                         
   1   5  10         53.78         46.88        16.23 o                         
   2   5  10         40.81         30.95        16.32 o                         
   3   5  10        206.33        166.35        20.04 o                         
   4   5  10         29.22         17.72        17.30 o                         
   5   5  10        183.20        162.42        16.21 o                         
   6   5  10        107.53         69.16        18.04 o                         
   7   5  10         18.85          6.66        15.40 o                         
   8   5  10         57.29         81.33        22.03 o                         
  -9   6  10         18.89          8.30        19.36 o                         
  -8   6  10         69.55         56.12        21.12 o                         
  -7   6  10        182.67        148.15        22.08 o                         
  -6   6  10        108.10        113.31        22.15 o                         
  -5   6  10        296.56        280.11        26.81 o                         
  -4   6  10          1.78         -6.20        20.69 o                         
  -3   6  10        145.27        125.75        21.77 o                         
  -2   6  10        305.03        320.43        25.87 o                         
  -1   6  10       1080.78        985.90        38.96 o                         
   0   6  10        432.03        421.35        30.05 o                         
   1   6  10        171.54        173.94        19.23 o                         
   2   6  10         47.53         36.82        17.21 o                         
   3   6  10         28.30         32.06        17.61 o                         
   4   6  10        286.87        238.44        22.55 o                         
   5   6  10         27.65         17.68        16.96 o                         
   6   6  10         29.12         19.15        13.59 o                         
   7   6  10         16.37         21.80        12.56 o                         
  -8   7  10          4.79          4.33        20.85 o                         
  -7   7  10         68.76         82.78        21.05 o                         
  -6   7  10         28.99         32.42        20.50 o                         
  -5   7  10        137.64        133.87        24.31 o                         
  -4   7  10         18.04         23.35        21.02 o                         
  -3   7  10        639.38        629.76        36.51 o                         
  -2   7  10          6.89        -19.03        19.03 o                         
  -1   7  10          2.28          4.42        20.62 o                         
   0   7  10        330.41        355.06        27.63 o                         
   1   7  10        249.82        199.40        24.69 o                         
   2   7  10         47.42         64.75        18.62 o                         
   3   7  10         17.32          5.08        15.58 o                         
   4   7  10         58.69         64.06        18.71 o                         
   5   7  10         55.34         82.91        17.71 o                         
   6   7  10         13.76         16.46        14.83 o                         
   7   7  10         10.31         11.25        21.09 o                         
  -8   8  10         29.74         38.26        23.76 o                         
  -7   8  10         89.37         55.55        25.24 o                         
  -6   8  10         22.99         33.47        22.08 o                         
  -5   8  10          7.26        -10.74        20.61 o                         
  -4   8  10          7.92          5.42        21.35 o                         
  -3   8  10         56.33         83.36        23.84 o                         
  -2   8  10          9.76          5.52        18.29 o                         
  -1   8  10         81.79         78.21        22.08 o                         
   0   8  10         34.58         27.56        19.49 o                         
   1   8  10         75.02         77.95        19.40 o                         
   2   8  10        195.17        215.91        23.99 o                         
   3   8  10         10.42          0.00        16.68 o                         
   4   8  10         53.65         55.21        17.93 o                         
   5   8  10         26.99         37.00        20.62 o                         
   6   8  10          6.37          7.24        22.18 o                         
  -6   9  10          7.96         -0.97        20.83 o                         
  -5   9  10         38.66         32.73        22.60 o                         
  -4   9  10         12.39          6.23        22.44 o                         
  -3   9  10         15.48         14.28        23.73 o                         
  -2   9  10          2.22         10.59        22.96 o                         
  -1   9  10         50.58         50.89        22.15 o                         
   0   9  10         80.62        107.04        24.29 o                         
   1   9  10         18.81         29.45        20.98 o                         
   2   9  10        138.74        120.42        22.89 o                         
   3   9  10        117.01        120.98        22.65 o                         
   4   9  10        142.49        133.84        21.46 o                         
  -4  10  10          9.09          5.33        22.81 o                         
  -3  10  10          4.67         22.05        21.91 o                         
  -2  10  10         22.95         25.49        23.89 o                         
  -1  10  10         14.13         12.14        23.93 o                         
   0  10  10         16.14         26.08        21.91 o                         
   1  10  10         28.88         37.78        21.49 o                         
   2  10  10         12.28         22.47        23.51 o                         
   3  10  10         33.91         45.01        24.19 o                         
  -4 -10  11        149.40        162.37        34.58 o                         
  -3 -10  11         11.73         10.09        30.26 o                         
  -2 -10  11         19.86         15.07        30.68 o                         
  -1 -10  11         12.00          3.41        28.34 o                         
   0 -10  11         99.98        123.69        28.54 o                         
   1 -10  11          8.53         13.54        25.70 o                         
   2 -10  11          0.38         -8.95        24.54 o                         
  -6  -9  11         30.14         17.03        32.08 o                         
  -5  -9  11         43.51         47.75        23.08 o                         
  -4  -9  11          0.44         10.68        27.52 o                         
  -3  -9  11          9.06         -6.12        28.12 o                         
  -2  -9  11         11.27         -9.44        29.12 o                         
  -1  -9  11         10.49         49.00        30.40 o                         
   0  -9  11         91.89         97.22        27.83 o                         
   1  -9  11         22.90          8.02        27.32 o                         
   2  -9  11         17.49         -0.93        27.46 o                         
   3  -9  11         39.85         23.57        25.27 o                         
   4  -9  11        249.55        269.44        31.40 o                         
  -7  -8  11         81.67         70.99        26.71 o                         
  -6  -8  11          1.81         -4.45        26.66 o                         
  -5  -8  11          2.17         12.56        27.84 o                         
  -4  -8  11         31.28         38.22        24.49 o                         
  -3  -8  11         50.85         46.42        28.76 o                         
  -2  -8  11         21.95         14.77        27.53 o                         
  -1  -8  11         85.97         72.20        27.87 o                         
   0  -8  11          7.70         -4.40        25.42 o                         
   1  -8  11        227.79        212.96        31.38 o                         
   2  -8  11       1002.69        977.33        50.74 o                         
   3  -8  11         42.07         28.51        24.53 o                         
   4  -8  11          5.23         -6.04        21.12 o                         
   5  -8  11          5.95          5.59        21.74 o                         
  -8  -7  11         26.41         32.63        20.40 o                         
  -7  -7  11          7.64          2.66        23.77 o                         
  -6  -7  11         38.18         14.37        25.12 o                         
  -5  -7  11          6.99        -11.35        28.04 o                         
  -4  -7  11        150.15        146.38        23.35 o                         
  -3  -7  11        137.52        169.76        27.04 o                         
  -2  -7  11         70.58         69.14        22.38 o                         
  -1  -7  11        229.47        230.53        37.93 o                         
   0  -7  11        676.17        681.35        61.13 o                         
   1  -7  11        607.77        513.15        37.71 o                         
   2  -7  11         69.55         47.80        25.46 o                         
   3  -7  11          7.28         -5.65        20.46 o                         
   4  -7  11         98.78         92.24        23.83 o                         
   5  -7  11          3.24         11.12        21.54 o                         
   6  -7  11          2.01        -14.67        26.32 o                         
  -9  -6  11         54.44         47.61        18.48 o                         
  -8  -6  11         20.67          6.43        20.45 o                         
  -7  -6  11          6.13         -2.36        20.52 o                         
  -6  -6  11          6.41         -2.75        21.71 o                         
  -5  -6  11        235.57        192.33        27.38 o                         
  -4  -6  11          4.27          0.15        17.40 o                         
  -3  -6  11          2.64          1.20        17.23 o                         
  -2  -6  11          8.11          0.12        18.63 o                         
  -1  -6  11       1706.66       1806.34        58.23 o                         
   0  -6  11        633.65        631.04        47.09 o                         
   1  -6  11         18.42         25.99        27.81 o                         
   2  -6  11        101.60        108.20        25.01 o                         
   3  -6  11         11.55         37.11        20.30 o                         
   4  -6  11         91.84         73.90        21.55 o                         
   5  -6  11         29.44         16.33        19.06 o                         
   6  -6  11          6.36         34.59        25.09 o                         
   7  -6  11          0.13         16.55        27.40 o                         
  -9  -5  11         36.59         37.24        16.22 o                         
  -8  -5  11          0.41         17.75        22.99 o                         
  -7  -5  11        129.92        114.62        24.40 o                         
  -6  -5  11        348.50        321.89        29.23 o                         
  -5  -5  11        377.44        374.10        32.61 o                         
  -4  -5  11         76.06         79.33        25.08 o                         
  -3  -5  11        485.21        437.34        39.16 o                         
  -2  -5  11        527.41        585.58        41.23 o                         
  -1  -5  11         91.32        108.05        26.95 o                         
   0  -5  11        141.57        190.30        27.94 o                         
   1  -5  11        484.95        467.69        31.67 o                         
   2  -5  11         11.27         13.87        19.48 o                         
   3  -5  11        156.86        115.82        20.95 o                         
   4  -5  11        436.97        444.06        28.08 o                         
   5  -5  11        144.69        126.97        28.36 o                         
   6  -5  11          3.65          5.10        25.65 o                         
   7  -5  11         33.64         22.64        26.87 o                         
   8  -5  11         52.04         50.03        26.79 o                         
 -10  -4  11          2.45         -0.96        13.82 o                         
  -9  -4  11        135.24        126.91        16.64 o                         
  -8  -4  11          7.21         -0.65        14.58 o                         
  -7  -4  11        188.70        206.28        16.59 o                         
  -6  -4  11         39.16         46.13        17.89 o                         
  -5  -4  11        705.04        747.30        38.27 o                         
  -4  -4  11        157.66        188.58        27.31 o                         
  -3  -4  11        837.26        991.64        41.34 o                         
  -2  -4  11        215.26        223.27        26.34 o                         
  -1  -4  11        109.90        156.52        28.54 o                         
   0  -4  11          3.47         -0.99        16.17 o                         
   1  -4  11        228.52        229.23        24.24 o                         
   2  -4  11         45.85         25.96        17.87 o                         
   3  -4  11        876.64        907.92        38.27 o                         
   4  -4  11         96.58        106.38        28.83 o                         
   5  -4  11        581.15        537.85        41.27 o                         
   6  -4  11         26.82         18.22        27.81 o                         
   7  -4  11         49.16         54.37        29.44 o                         
   8  -4  11          4.43          4.96        34.88 o                         
 -10  -3  11         31.61         33.44        15.52 o                         
  -9  -3  11          1.14         -2.69        14.87 o                         
  -8  -3  11          8.30          8.20        13.24 o                         
  -7  -3  11        308.28        314.58        20.43 o                         
  -6  -3  11        247.90        278.73        18.13 o                         
  -5  -3  11       1805.81       1842.76        42.97 o                         
  -4  -3  11       1434.29       1363.48        34.34 o                         
  -3  -3  11         51.41         50.88        20.65 o                         
  -2  -3  11        669.26        708.84        32.77 o                         
  -1  -3  11         12.17        -13.27        13.27 o                         
   0  -3  11        611.74        641.88        29.39 o                         
   1  -3  11        504.00        470.14        25.34 o                         
   2  -3  11         16.56         31.26        16.75 o                         
   3  -3  11         73.59         69.56        24.94 o                         
   4  -3  11         65.85         70.12        26.74 o                         
   5  -3  11        189.34        233.96        31.74 o                         
   6  -3  11         87.76        104.79        28.89 o                         
   7  -3  11         24.41          7.14        31.59 o                         
   8  -3  11        148.78        108.75        42.07 o                         
   9  -3  11         36.49         33.40        38.17 o                         
 -11  -2  11         14.62          5.83        24.05 o                         
 -10  -2  11         38.45         37.72        17.95 o                         
  -9  -2  11         74.53         96.83        16.95 o                         
  -8  -2  11         22.57         23.84        13.99 o                         
  -7  -2  11         72.77         61.37        16.28 o                         
  -6  -2  11        293.59        294.60        21.56 o                         
  -5  -2  11        785.58        805.86        35.45 o                         
  -4  -2  11        348.07        370.27        22.90 o                         
  -3  -2  11         77.13         87.90        10.39 o                         
  -2  -2  11        724.82        708.86        28.64 o                         
  -1  -2  11        763.08        826.46        26.28 o                         
   0  -2  11         42.42         43.52        14.07 o                         
   1  -2  11        238.88        239.68        23.07 o                         
   2  -2  11         34.08         30.42        23.71 o                         
   3  -2  11         23.37         33.38        26.14 o                         
   4  -2  11         27.02         12.46        18.48 o                         
   5  -2  11         37.49         21.49        27.58 o                         
   6  -2  11        261.10        303.36        43.35 o                         
   7  -2  11          6.80         33.16        36.17 o                         
   8  -2  11          4.88         16.35        39.23 o                         
   9  -2  11          8.40         22.86        37.08 o                         
 -11  -1  11         22.88         25.74        14.40 o                         
 -10  -1  11          4.94          7.77        14.08 o                         
  -9  -1  11         53.90         41.87        13.88 o                         
  -8  -1  11         97.11         92.99        13.90 o                         
  -7  -1  11        432.76        446.15        19.21 o                         
  -6  -1  11        129.66        131.43        11.95 o                         
  -5  -1  11       1623.69       1646.48        32.89 o                         
  -4  -1  11          2.86        -18.76        18.76 o                         
  -3  -1  11       1724.76       1819.26        46.59 o                         
  -2  -1  11         14.73         -1.21        15.02 o                         
  -1  -1  11         55.64         60.05        14.37 o                         
   0  -1  11        263.63        245.41        18.35 o                         
   1  -1  11       1030.50       1109.62        32.69 o                         
   2  -1  11        486.32        484.21        24.57 o                         
   3  -1  11         11.09        -10.75        12.42 o                         
   4  -1  11          2.11         -5.60        21.14 o                         
   5  -1  11          3.60        -19.28        19.28 o                         
   6  -1  11        143.27        148.39        19.14 o                         
   7  -1  11        131.19        133.90        23.85 o                         
   8  -1  11         48.41         40.94        20.57 o                         
   9  -1  11          0.27         -1.10        37.85 o                         
 -11   0  11          4.58          0.00        14.34 o                         
 -10   0  11         33.06         40.26        14.89 o                         
  -9   0  11          2.26         16.27        13.05 o                         
  -8   0  11        606.82        577.14        22.61 o                         
  -7   0  11        644.08        603.34        19.11 o                         
  -6   0  11        374.17        395.81        21.91 o                         
  -5   0  11         62.90         64.38        16.40 o                         
  -4   0  11        777.52        876.99        29.29 o                         
  -3   0  11         66.32         52.24        12.34 o                         
  -2   0  11        113.06        132.26        15.80 o                         
  -1   0  11        138.00        136.09        13.52 o                         
   0   0  11        866.90        867.26        26.26 o                         
   1   0  11        167.23        170.26        16.12 o                         
   2   0  11        320.05        338.18        26.70 o                         
   3   0  11        119.27        157.25        22.28 o                         
   4   0  11       1457.64       1407.81        56.88 o                         
   5   0  11          0.24        -18.45        18.45 o                         
   6   0  11        155.41        144.60        21.03 o                         
   7   0  11         58.09         63.77        29.81 o                         
   8   0  11          3.20         20.49        21.40 o                         
   9   0  11         33.73         24.58        37.67 o                         
 -11   1  11         33.53         38.69        18.03 o                         
 -10   1  11          2.55         -2.49        14.28 o                         
  -9   1  11         12.47         14.95        14.84 o                         
  -8   1  11         45.00         42.25        15.10 o                         
  -7   1  11        142.43        126.77        15.95 o                         
  -6   1  11        448.81        456.61        23.19 o                         
  -5   1  11        922.97        938.97        31.15 o                         
  -4   1  11          1.40        -17.75        17.75 o                         
  -3   1  11       3463.05       3446.74        59.01 o                         
  -2   1  11         11.01          1.08        15.24 o                         
  -1   1  11         11.30         13.23        13.16 o                         
   0   1  11        104.93         94.35        13.78 o                         
   1   1  11        703.24        728.88        24.09 o                         
   2   1  11        566.27        582.00        28.90 o                         
   3   1  11         14.89         -4.47        14.92 o                         
   4   1  11          9.64         10.59        16.90 o                         
   5   1  11          1.89          7.28        17.15 o                         
   6   1  11         29.96        -12.03        31.62 o                         
   7   1  11         57.02         46.61        37.48 o                         
   8   1  11         20.92         24.85        25.94 o                         
   9   1  11          0.65        -21.31        23.68 o                         
 -11   2  11         67.75         90.33        17.40 o                         
 -10   2  11         52.58         68.44        17.61 o                         
  -9   2  11         38.18         35.10        13.55 o                         
  -8   2  11        111.92        117.61        14.34 o                         
  -7   2  11        116.94        115.02        15.91 o                         
  -6   2  11         75.85         48.06        14.60 o                         
  -5   2  11        176.13        164.78        15.83 o                         
  -4   2  11        456.25        457.40        20.49 o                         
  -3   2  11        280.70        302.69        17.85 o                         
  -2   2  11        269.46        234.39        18.52 o                         
  -1   2  11       1647.71       1611.51        30.92 o                         
   0   2  11         23.07         14.77        10.62 o                         
   1   2  11        334.69        329.41        25.78 o                         
   2   2  11        120.64        103.01        18.29 o                         
   3   2  11         19.18          2.41        15.58 o                         
   4   2  11         82.36         64.31        17.21 o                         
   5   2  11        176.03        154.50        31.84 o                         
   6   2  11        177.11        173.17        33.85 o                         
   7   2  11          1.44        -23.86        31.73 o                         
   8   2  11          1.06          3.90        25.86 o                         
   9   2  11          5.29          5.20        23.97 o                         
 -10   3  11         50.88         56.38        16.79 o                         
  -9   3  11          0.29          7.12        15.07 o                         
  -8   3  11         39.08         32.66        13.34 o                         
  -7   3  11        682.09        663.30        19.86 o                         
  -6   3  11        447.33        430.96        22.60 o                         
  -5   3  11       1294.23       1437.94        38.54 o                         
  -4   3  11       1005.09       1027.92        33.11 o                         
  -3   3  11         19.85          9.08        13.55 o                         
  -2   3  11       1247.39       1267.86        31.85 o                         
  -1   3  11          6.36        -10.60        17.37 o                         
   0   3  11        222.09        263.45        20.06 o                         
   1   3  11        101.48        101.72        16.67 o                         
   2   3  11         53.78         36.25        15.95 o                         
   3   3  11         60.67         72.39        16.91 o                         
   4   3  11         57.38         28.52        21.62 o                         
   5   3  11         38.73         39.05        22.89 o                         
   6   3  11        110.57        113.03        36.81 o                         
   7   3  11          5.84        -33.26        33.26 o                         
   8   3  11        354.34        380.04        45.90 o                         
 -10   4  11          2.83          8.45        18.98 o                         
  -9   4  11        259.32        280.96        20.15 o                         
  -8   4  11         35.59         30.34        15.31 o                         
  -7   4  11         83.99         75.41        13.81 o                         
  -6   4  11          8.32         -3.55        15.12 o                         
  -5   4  11        520.74        537.79        31.12 o                         
  -4   4  11        772.61        809.20        37.17 o                         
  -3   4  11       1586.74       1574.95        47.90 o                         
  -2   4  11        367.35        371.14        22.98 o                         
  -1   4  11         91.50         48.40        16.02 o                         
   0   4  11         13.39         -4.64        14.18 o                         
   1   4  11         88.61         82.20        16.30 o                         
   2   4  11        142.28        134.91        17.87 o                         
   3   4  11        341.25        322.24        28.92 o                         
   4   4  11        296.14        286.32        29.97 o                         
   5   4  11        644.86        632.18        40.34 o                         
   6   4  11         47.04         51.39        23.08 o                         
   7   4  11         67.52         64.37        24.02 o                         
   8   4  11         15.33         20.26        20.78 o                         
 -10   5  11          5.23          4.55        16.55 o                         
  -9   5  11         11.81          6.41        17.36 o                         
  -8   5  11          0.68         -2.18        17.40 o                         
  -7   5  11        198.69        174.15        21.99 o                         
  -6   5  11        249.95        253.22        22.98 o                         
  -5   5  11        282.98        256.41        21.00 o                         
  -4   5  11         16.85         27.11        18.42 o                         
  -3   5  11        245.27        248.25        19.95 o                         
  -2   5  11        136.26        169.89        19.83 o                         
  -1   5  11         29.28         43.19        17.29 o                         
   0   5  11        505.46        529.61        31.31 o                         
   1   5  11        472.78        487.52        28.64 o                         
   2   5  11         22.64          7.58        17.06 o                         
   3   5  11        394.51        402.41        28.19 o                         
   4   5  11       1031.97       1061.69        53.65 o                         
   5   5  11         67.21         35.95        19.24 o                         
   6   5  11         12.87          2.50        17.70 o                         
   7   5  11         54.21         54.50        18.27 o                         
   8   5  11         11.71          4.89        30.24 o                         
  -9   6  11         70.56         77.53        19.88 o                         
  -8   6  11         57.90         70.92        21.45 o                         
  -7   6  11          4.76         16.06        20.26 o                         
  -6   6  11          2.40         -2.16        19.21 o                         
  -5   6  11        132.93        124.09        23.08 o                         
  -4   6  11          9.14         -2.74        20.90 o                         
  -3   6  11          1.51        -12.32        18.22 o                         
  -2   6  11         30.43         35.20        19.02 o                         
  -1   6  11       1637.22       1685.76        47.69 o                         
   0   6  11        699.34        709.51        34.07 o                         
   1   6  11         15.57         14.42        19.80 o                         
   2   6  11        455.27        534.41        29.67 o                         
   3   6  11          6.35          0.38        19.55 o                         
   4   6  11         42.88         17.72        18.30 o                         
   5   6  11         36.82         42.74        19.31 o                         
   6   6  11         30.27         46.39        14.10 o                         
   7   6  11          0.61         -7.10        15.93 o                         
  -8   7  11         16.93         32.67        20.63 o                         
  -7   7  11          1.76          5.14        20.15 o                         
  -6   7  11         60.09         48.79        21.19 o                         
  -5   7  11          8.95         18.52        22.94 o                         
  -4   7  11        399.97        427.14        33.56 o                         
  -3   7  11        159.86        169.73        23.76 o                         
  -2   7  11        145.00        143.96        23.30 o                         
  -1   7  11        343.18        298.15        27.33 o                         
   0   7  11        267.15        243.73        26.15 o                         
   1   7  11       1212.27       1084.35        41.54 o                         
   2   7  11        239.53        200.34        24.28 o                         
   3   7  11         27.82         31.31        18.90 o                         
   4   7  11         27.23         13.47        18.56 o                         
   5   7  11          6.13          3.73        17.38 o                         
   6   7  11          9.65         -0.60        15.29 o                         
  -7   8  11         40.81         21.37        22.07 o                         
  -6   8  11          5.26         13.54        21.69 o                         
  -5   8  11          9.69         -3.45        22.20 o                         
  -4   8  11         65.49         60.44        24.85 o                         
  -3   8  11         40.27         27.20        23.33 o                         
  -2   8  11         14.35          3.38        20.13 o                         
  -1   8  11        113.90         94.79        22.45 o                         
   0   8  11          3.04         17.85        21.38 o                         
   1   8  11        108.69        100.10        23.29 o                         
   2   8  11        376.84        357.97        27.55 o                         
   3   8  11        106.19         99.65        19.66 o                         
   4   8  11          6.15         10.91        18.54 o                         
   5   8  11          1.78         -3.53        20.21 o                         
  -6   9  11         45.44         65.30        22.88 o                         
  -5   9  11         94.02         76.98        24.38 o                         
  -4   9  11          0.09          5.90        22.62 o                         
  -3   9  11          8.59          0.85        23.40 o                         
  -2   9  11         33.60         38.36        23.54 o                         
  -1   9  11          3.53         -6.80        21.51 o                         
   0   9  11         43.52         40.78        22.44 o                         
   1   9  11         21.98         18.89        21.07 o                         
   2   9  11         39.70         26.46        21.68 o                         
   3   9  11         90.87         90.30        21.92 o                         
   4   9  11        113.57         77.49        23.64 o                         
  -4  10  11        117.10        119.54        30.23 o                         
  -3  10  11         49.75         49.49        25.32 o                         
  -2  10  11         10.84         18.60        23.28 o                         
  -1  10  11         22.96         25.00        23.28 o                         
   0  10  11        150.11        143.26        25.69 o                         
   1  10  11          2.00         -0.49        20.43 o                         
   2  10  11          1.53         -8.14        19.80 o                         
  -3 -10  12         32.54         34.29        30.85 o                         
  -2 -10  12         27.18         31.07        30.93 o                         
  -1 -10  12         10.25          9.90        28.16 o                         
   0 -10  12        143.56        165.04        41.76 o                         
   1 -10  12         20.17        -18.60        27.64 o                         
  -5  -9  12        142.19        145.80        26.99 o                         
  -4  -9  12          0.02         15.26        25.52 o                         
  -3  -9  12          8.22         -3.42        28.61 o                         
  -2  -9  12         79.54         81.55        31.84 o                         
  -1  -9  12         10.75         -6.41        28.21 o                         
   0  -9  12          2.41         -6.77        28.78 o                         
   1  -9  12         58.34         36.40        27.97 o                         
   2  -9  12         11.05         -0.66        27.07 o                         
   3  -9  12        102.02         79.38        27.06 o                         
   4  -9  12         12.15         20.79        23.39 o                         
  -7  -8  12         29.70         36.60        27.98 o                         
  -6  -8  12         33.10         38.82        26.76 o                         
  -5  -8  12          2.28         -2.91        30.08 o                         
  -4  -8  12          7.60         -4.37        22.15 o                         
  -3  -8  12        171.69        174.37        26.35 o                         
  -2  -8  12        139.85        149.69        32.93 o                         
  -1  -8  12          8.67         14.20        37.61 o                         
   0  -8  12         33.39         34.09        30.77 o                         
   1  -8  12         26.49         21.84        26.73 o                         
   2  -8  12         87.69         58.01        28.08 o                         
   3  -8  12        116.82        126.04        27.49 o                         
   4  -8  12          7.64         -0.11        22.44 o                         
   5  -8  12          5.57         -7.67        21.13 o                         
  -8  -7  12          6.12          3.61        21.64 o                         
  -7  -7  12         47.97         13.61        23.96 o                         
  -6  -7  12          6.59         11.87        14.17 o                         
  -5  -7  12         20.22         37.91        18.51 o                         
  -4  -7  12        188.04        180.91        25.45 o                         
  -3  -7  12        282.08        294.63        29.29 o                         
  -2  -7  12         31.31         28.97        21.67 o                         
  -1  -7  12         13.52         -5.80        22.83 o                         
   0  -7  12        248.58        244.54        38.02 o                         
   1  -7  12        281.17        266.31        37.63 o                         
   2  -7  12        239.98        203.72        28.38 o                         
   3  -7  12        293.11        279.54        28.62 o                         
   4  -7  12         40.94         35.65        23.12 o                         
   5  -7  12          2.93         12.46        20.72 o                         
   6  -7  12         59.90         66.07        26.37 o                         
  -9  -6  12         10.29          7.56        20.80 o                         
  -8  -6  12         36.66         33.19        25.58 o                         
  -7  -6  12          2.10         22.36        24.39 o                         
  -6  -6  12         58.91         48.77        27.37 o                         
  -5  -6  12          8.48         10.93        23.52 o                         
  -4  -6  12         16.23         15.13        28.30 o                         
  -3  -6  12          5.76         20.95        27.27 o                         
  -2  -6  12         24.95          9.96        25.85 o                         
  -1  -6  12        505.96        459.34        48.36 o                         
   0  -6  12         31.14         56.04        27.03 o                         
   1  -6  12        170.98        170.95        27.24 o                         
   2  -6  12         46.85         27.19        21.06 o                         
   3  -6  12         74.88         81.35        22.37 o                         
   4  -6  12          6.95          2.20        20.13 o                         
   5  -6  12          4.10        -23.06        25.31 o                         
   6  -6  12         27.87         14.00        27.54 o                         
   7  -6  12         12.88         17.06        27.76 o                         
  -9  -5  12         19.12         13.62        18.31 o                         
  -8  -5  12         87.39         55.15        24.05 o                         
  -7  -5  12         47.53         33.83        23.34 o                         
  -6  -5  12         74.67         44.64        26.37 o                         
  -5  -5  12         33.11         17.13        23.04 o                         
  -4  -5  12         76.93         71.90        26.12 o                         
  -3  -5  12         57.38         37.81        29.72 o                         
  -2  -5  12        232.51        225.53        33.22 o                         
  -1  -5  12        548.18        618.85        44.05 o                         
   0  -5  12         36.24         11.95        26.03 o                         
   1  -5  12         79.63         90.26        23.06 o                         
   2  -5  12        117.72        137.76        27.83 o                         
   3  -5  12        138.75        121.83        24.30 o                         
   4  -5  12          5.85         -4.03        24.70 o                         
   5  -5  12         30.90         50.44        29.66 o                         
   6  -5  12        126.69        125.64        33.86 o                         
   7  -5  12         18.36         14.83        30.58 o                         
 -10  -4  12         56.23         53.79        18.22 o                         
  -9  -4  12         44.97         43.64        15.72 o                         
  -8  -4  12         55.04         57.41        14.79 o                         
  -7  -4  12        142.93        147.85        15.33 o                         
  -6  -4  12          9.78         -1.80        18.22 o                         
  -5  -4  12          0.63        -15.59        21.99 o                         
  -4  -4  12        494.92        481.68        34.12 o                         
  -3  -4  12       1442.55       1460.67        47.90 o                         
  -2  -4  12         32.32         19.41        17.87 o                         
  -1  -4  12        968.77       1042.39        37.18 o                         
   0  -4  12         26.83         26.63        21.94 o                         
   1  -4  12         15.46         -2.35        21.02 o                         
   2  -4  12         18.01         27.94        19.16 o                         
   3  -4  12          1.50          6.73        24.47 o                         
   4  -4  12        378.87        377.60        42.10 o                         
   5  -4  12          2.93         17.25        27.77 o                         
   6  -4  12         11.36         32.53        30.27 o                         
   7  -4  12        224.62        244.94        36.23 o                         
   8  -4  12          5.81         25.28        32.36 o                         
 -10  -3  12          7.98         -5.95        15.24 o                         
  -9  -3  12          3.42          6.06        13.70 o                         
  -8  -3  12        137.83        149.49        15.67 o                         
  -7  -3  12         31.78         14.53        13.92 o                         
  -6  -3  12        127.00        112.63        18.20 o                         
  -5  -3  12         11.76         -3.43        11.90 o                         
  -4  -3  12          3.94          5.03        19.22 o                         
  -3  -3  12        190.95        163.91        21.98 o                         
  -2  -3  12       1256.71       1269.36        42.03 o                         
  -1  -3  12        841.62        854.34        26.15 o                         
   0  -3  12       1379.83       1449.37        37.38 o                         
   1  -3  12        323.55        349.46        24.20 o                         
   2  -3  12         71.43         65.03        21.91 o                         
   3  -3  12          0.80        -18.83        25.92 o                         
   4  -3  12         31.38         78.28        33.60 o                         
   5  -3  12        176.58        180.52        35.14 o                         
   6  -3  12         62.19         94.32        32.93 o                         
   7  -3  12         27.52         32.81        37.49 o                         
   8  -3  12         53.05         75.11        41.33 o                         
 -10  -2  12        152.24        186.08        20.13 o                         
  -9  -2  12        295.02        287.10        20.81 o                         
  -8  -2  12        154.81        159.01        13.90 o                         
  -7  -2  12         14.80          5.78        16.52 o                         
  -6  -2  12        479.38        463.09        25.08 o                         
  -5  -2  12       1135.13       1173.44        42.35 o                         
  -4  -2  12        618.06        626.31        29.79 o                         
  -3  -2  12        158.71        152.54        14.20 o                         
  -2  -2  12         57.52         58.70        14.64 o                         
  -1  -2  12        132.16        125.08        17.10 o                         
   0  -2  12        922.42        949.79        29.14 o                         
   1  -2  12       2697.42       2699.13        57.72 o                         
   2  -2  12       1478.41       1519.37        48.06 o                         
   3  -2  12        113.58         81.22        30.67 o                         
   4  -2  12        134.45        144.84        25.59 o                         
   5  -2  12        143.89        171.38        48.70 o                         
   6  -2  12         42.35         44.50        35.99 o                         
   7  -2  12         54.70         32.16        38.36 o                         
   8  -2  12         39.37         45.98        41.73 o                         
 -11  -1  12         27.99         15.21        15.51 o                         
 -10  -1  12         24.34         28.17        14.65 o                         
  -9  -1  12        112.59        103.68        16.17 o                         
  -8  -1  12        275.75        301.81        18.32 o                         
  -7  -1  12        776.07        795.45        23.04 o                         
  -6  -1  12        194.64        184.79        15.47 o                         
  -5  -1  12        379.79        378.96        19.44 o                         
  -4  -1  12       1513.29       1506.31        39.40 o                         
  -3  -1  12        122.57        120.36        18.48 o                         
  -2  -1  12        218.21        228.98        21.22 o                         
  -1  -1  12       1400.30       1420.26        36.90 o                         
   0  -1  12        290.99        270.62        20.27 o                         
   1  -1  12        192.08        183.79        18.66 o                         
   2  -1  12         31.12         24.31        14.93 o                         
   3  -1  12       1270.46       1405.42        40.81 o                         
   4  -1  12         34.57         44.30        22.98 o                         
   5  -1  12        131.40        117.99        23.72 o                         
   6  -1  12        893.95        910.34        39.77 o                         
   7  -1  12         16.37          4.74        18.86 o                         
   8  -1  12          8.52          7.32        19.35 o                         
   9  -1  12         21.77         22.82        36.46 o                         
 -11   0  12          1.25          1.85        12.34 o                         
 -10   0  12          0.27          4.07        14.21 o                         
  -9   0  12          0.03          1.44        13.80 o                         
  -8   0  12          0.06          2.82        14.97 o                         
  -7   0  12         90.51         85.87        14.28 o                         
  -6   0  12       3490.61       3557.64        52.97 o                         
  -5   0  12         22.11         14.03        17.78 o                         
  -4   0  12        390.59        369.83        22.81 o                         
  -3   0  12          1.87         -9.49        10.84 o                         
  -2   0  12        193.35        169.38        16.91 o                         
  -1   0  12        206.24        218.48        16.90 o                         
   0   0  12         76.93         55.94        14.86 o                         
   1   0  12       1015.63       1012.45        34.42 o                         
   2   0  12        892.55        920.30        32.40 o                         
   3   0  12         20.93         29.94        20.20 o                         
   4   0  12       3324.38       3489.38        66.23 o                         
   5   0  12        372.99        344.88        28.16 o                         
   6   0  12          0.29        -17.88        17.88 o                         
   7   0  12         61.51         50.47        37.85 o                         
   8   0  12         53.90         51.35        23.74 o                         
   9   0  12          0.49         22.25        37.77 o                         
 -11   1  12         39.59         54.00        17.99 o                         
 -10   1  12         79.62         92.67        17.49 o                         
  -9   1  12        208.85        210.00        19.45 o                         
  -8   1  12        133.37        127.75        16.23 o                         
  -7   1  12        604.95        605.66        22.56 o                         
  -6   1  12         43.38         34.53        16.01 o                         
  -5   1  12        794.21        823.55        31.42 o                         
  -4   1  12       1873.51       1963.65        45.81 o                         
  -3   1  12        151.82        115.38        17.14 o                         
  -2   1  12        407.99        413.09        25.05 o                         
  -1   1  12        937.43        965.51        32.71 o                         
   0   1  12        375.94        335.72        20.03 o                         
   1   1  12        212.67        179.39        16.65 o                         
   2   1  12         78.78         57.89        16.70 o                         
   3   1  12        506.29        487.83        31.68 o                         
   4   1  12        130.27        134.48        21.13 o                         
   5   1  12        482.94        543.78        28.96 o                         
   6   1  12        833.44        756.70        57.32 o                         
   7   1  12         35.05         72.78        39.43 o                         
   8   1  12         29.26         43.11        39.72 o                         
 -10   2  12         64.77         48.56        15.91 o                         
  -9   2  12        441.15        457.93        22.79 o                         
  -8   2  12         88.74         73.43        15.76 o                         
  -7   2  12         31.82         27.12        13.38 o                         
  -6   2  12        118.31        116.25        15.44 o                         
  -5   2  12        585.53        582.61        24.36 o                         
  -4   2  12        175.26        217.16        19.89 o                         
  -3   2  12        130.70        135.71        17.21 o                         
  -2   2  12        241.31        244.47        18.33 o                         
  -1   2  12         26.99          6.65        13.93 o                         
   0   2  12       1925.94       1816.97        40.32 o                         
   1   2  12       1049.80       1108.31        37.57 o                         
   2   2  12       1203.59       1272.50        40.32 o                         
   3   2  12         23.66         17.86        17.62 o                         
   4   2  12        234.06        239.65        22.22 o                         
   5   2  12         56.50         48.64        16.99 o                         
   6   2  12         90.29         65.92        32.46 o                         
   7   2  12        149.88        127.67        36.40 o                         
   8   2  12          7.89         17.61        33.85 o                         
 -10   3  12          1.97          7.89        14.58 o                         
  -9   3  12          6.71         -1.38        14.24 o                         
  -8   3  12         52.32         46.59        16.44 o                         
  -7   3  12        155.32        153.81        17.37 o                         
  -6   3  12         52.43         45.98        13.60 o                         
  -5   3  12         56.10         26.84        14.99 o                         
  -4   3  12         19.38         24.74        15.76 o                         
  -3   3  12        251.18        229.24        19.28 o                         
  -2   3  12        702.27        725.50        25.64 o                         
  -1   3  12       1124.43       1086.64        31.79 o                         
   0   3  12        636.05        686.51        29.28 o                         
   1   3  12        127.78        110.47        17.85 o                         
   2   3  12        250.26        261.87        22.42 o                         
   3   3  12          0.27          4.40        15.68 o                         
   4   3  12         21.34          4.83        15.31 o                         
   5   3  12        119.13        103.25        35.35 o                         
   6   3  12         14.23        -18.20        33.45 o                         
   7   3  12         75.66         73.72        40.01 o                         
   8   3  12         41.65         21.71        32.16 o                         
 -10   4  12         21.88         15.67        17.03 o                         
  -9   4  12          9.56          1.13        13.64 o                         
  -8   4  12         19.71         20.32        13.45 o                         
  -7   4  12        136.70        136.45        16.09 o                         
  -6   4  12         23.57         25.71        15.56 o                         
  -5   4  12          0.55         -7.70        17.01 o                         
  -4   4  12        102.42        109.62        22.89 o                         
  -3   4  12       1483.07       1551.27        47.08 o                         
  -2   4  12         20.92         38.26        17.41 o                         
  -1   4  12       1389.74       1353.85        37.60 o                         
   0   4  12         43.40         30.45        16.90 o                         
   1   4  12         67.40         62.84        18.52 o                         
   2   4  12          3.60          1.34        14.07 o                         
   3   4  12          5.60         -2.84        22.64 o                         
   4   4  12         75.43         63.42        24.19 o                         
   5   4  12          8.09         30.09        23.94 o                         
   6   4  12         15.85         11.56        25.45 o                         
   7   4  12        222.00        194.40        29.12 o                         
   8   4  12          9.05         18.39        21.31 o                         
  -9   5  12         35.51         27.88        19.80 o                         
  -8   5  12         17.69          8.09        17.26 o                         
  -7   5  12         79.93         75.67        18.63 o                         
  -6   5  12         78.13         79.69        19.65 o                         
  -5   5  12         37.58         22.16        17.66 o                         
  -4   5  12         56.87         53.40        21.09 o                         
  -3   5  12         13.87         -5.31        16.49 o                         
  -2   5  12        184.41        172.96        21.32 o                         
  -1   5  12        849.68        837.28        32.24 o                         
   0   5  12         19.70         18.46        16.91 o                         
   1   5  12        264.19        235.64        24.62 o                         
   2   5  12        156.65        151.63        23.29 o                         
   3   5  12         83.11         47.59        21.07 o                         
   4   5  12         28.11          8.65        19.18 o                         
   5   5  12         17.79         24.02        20.68 o                         
   6   5  12        116.08        118.95        22.55 o                         
   7   5  12          3.65         -9.01        20.89 o                         
  -9   6  12         12.60          8.41        18.12 o                         
  -8   6  12         35.60         33.11        18.42 o                         
  -7   6  12          5.88         17.29        21.25 o                         
  -6   6  12         54.27         60.91        23.81 o                         
  -5   6  12          7.59         16.44        24.06 o                         
  -4   6  12          5.62         12.90        17.83 o                         
  -3   6  12          7.60         15.56        19.38 o                         
  -2   6  12        108.27         82.66        21.67 o                         
  -1   6  12        332.24        310.85        28.29 o                         
   0   6  12         77.99         61.77        21.03 o                         
   1   6  12        392.01        401.48        28.80 o                         
   2   6  12        137.36        135.37        21.91 o                         
   3   6  12         21.10         18.24        18.53 o                         
   4   6  12          1.38          3.23        18.54 o                         
   5   6  12         11.81          0.13        20.26 o                         
   6   6  12          6.23          5.31        19.57 o                         
   7   6  12         29.84         16.98        17.71 o                         
  -8   7  12          3.40         -3.20        20.36 o                         
  -7   7  12         67.84         64.90        22.45 o                         
  -6   7  12         12.33         -6.31        23.58 o                         
  -5   7  12         41.61         40.99        24.18 o                         
  -4   7  12         62.86         43.51        25.84 o                         
  -3   7  12         96.43        109.38        24.38 o                         
  -2   7  12         60.96         47.75        21.84 o                         
  -1   7  12          8.78         -8.88        19.42 o                         
   0   7  12         66.25         68.22        21.40 o                         
   1   7  12        181.60        165.94        26.18 o                         
   2   7  12         48.12         31.90        20.25 o                         
   3   7  12        391.36        327.82        27.41 o                         
   4   7  12         31.43         29.85        21.30 o                         
   5   7  12          3.42          1.86        17.94 o                         
   6   7  12         11.88          2.36        18.80 o                         
  -7   8  12         42.23         28.48        22.07 o                         
  -6   8  12         25.70         23.03        22.67 o                         
  -5   8  12          8.56          0.63        22.22 o                         
  -4   8  12          3.28         -7.34        23.61 o                         
  -3   8  12         37.00         38.94        25.48 o                         
  -2   8  12        330.83        373.41        31.76 o
[truncated: 163,783 more chars]
