# Supplementary material for: Crystal structure of a new hydrate form of the NSAID sodium diclofenac
Source: Acta Crystallogr E Crystallogr Commun. 2020 Nov 20;76(Pt 12):1846–50. doi: 10.1107/S2056989020015108 (PMC7784647; doi:10.1107/S2056989020015108)
Supplement: Supplementary file 3 [file e-76-01846-Isup3.smi]

N(c1c(Cl)cccc1Cl)c1ccccc1CC(=O)[O].N(c1c(Cl)cccc1Cl)c1ccccc1CC(=O)[O].[Na].[Na].O.O.O.O.O.O.O	Sodium 2-[(2,6-dichlorophenyl)amino]phenylacetate 3.5-hydrate
